# Supplementary material for: Crystal structure and Hirshfeld surface analysis of two organic salts based on 1,3,4-thia­diazole derivatives
Source: Acta Crystallogr E Crystallogr Commun. 2023 Jan 12;79(Pt 2):85–9. doi: 10.1107/S2056989022012154 (PMC9912469; doi:10.1107/S2056989022012154)
Supplement: Supplementary file 1 [file e-79-00085-sup1.cif]

##############################################################################
#                                                                            #
# This CIF contains the data in a paper accepted for publication in          #
# Acta Crystallographica Section E. It conforms to the requirements of       #
# Notes for Authors for Acta Crystallographica Section E, and has been       #
# peer reviewed under the auspices of the IUCr Commission on Journals.       #
#                                                                            #
# Full details of the Crystallographic Information File format               #
# are given in the paper "The Crystallographic Information File (CIF):       #
# a New Standard Archive File for Crystallography" by S. R. Hall, F. H.      #
# Allen and I. D. Brown [Acta Cryst. (1991), A47, 655-685].                  #
#                                                                            #
# The current version of the core CIF dictionary is obtainable from          #
# ftp://ftp.iucr.org/pub/cif_core.dic.                                       #
#                                                                            #
# Software is freely available for graphical display of the structure(s)     #
# in this CIF. For information consult the CIF software page                 #
# http://www.iucr.org/resources/cif/software.                                #
#                                                                            #
# This file may be used for bona fide research purposes within the           #
# scientific community so long as proper attribution is given to the journal # 
# article from which it was obtained.                                        #
#                                                                            #
##############################################################################
data_I
_database_code_depnum_ccdc_archive 'CCDC 2232671'
_audit_creation_method     'SHELXL-2018/3'
_chemical_name_systematic
;
2-Amino-5-ethyl-1,3,4-thiadiazol-3-ium hemioxalate
;
_chemical_name_common     ?
_chemical_formula_moiety     'C4 H8 N3 S +, 0.5(C2 O4 2-)'
_chemical_formula_sum     'C5 H8 N3 O2 S'
_chemical_formula_iupac     'C4 H8 N3 S +, 0.5C2 O4 2-'
_chemical_formula_weight     174.20
_chemical_melting_point     ?
_space_group_crystal_system     monoclinic
_space_group_name_H-M_alt     'P 21/n'
_space_group_name_Hall     '-P 2yn'
loop_
    _space_group_symop_operation_xyz
    'x, y, z'
    '-x+1/2, y+1/2, -z+1/2'
    '-x, -y, -z'
    'x-1/2, -y-1/2, z-1/2'
_cell_length_a     6.42150(10)
_cell_length_b     18.1227(3)
_cell_length_c     7.2155(2)
_cell_angle_alpha     90
_cell_angle_beta     113.095(3)
_cell_angle_gamma     90
_cell_volume     772.41(3)
_cell_formula_units_Z     4
_cell_measurement_reflns_used     2613
_cell_measurement_theta_min     4.8680
_cell_measurement_theta_max     70.9150
_cell_measurement_temperature     293(2)
_exptl_crystal_description     needle
_exptl_crystal_colour     beige
_exptl_crystal_size_max     0.32
_exptl_crystal_size_mid     0.18
_exptl_crystal_size_min     0.10
_exptl_crystal_density_diffrn     1.498
_exptl_crystal_density_meas     ?
_exptl_crystal_density_method     ?
_exptl_crystal_F_000     364
_exptl_absorpt_coefficient_mu     3.393
_exptl_absorpt_correction_type     multi-scan
_exptl_absorpt_process_details
;
(CrysAlisPro; Rigaku OD, 2020)
;
_exptl_absorpt_correction_T_min     0.13142
_exptl_absorpt_correction_T_max     1.00000
_diffrn_ambient_temperature     293(2)
_diffrn_source     ?
_diffrn_radiation_type     CuK\a
_diffrn_radiation_wavelength     1.54184
_diffrn_measurement_device_type
;
XtaLAB Synergy, Single source at home/near, HyPix3000
;
_diffrn_measurement_device     'four-circle diffractometer'
_diffrn_measurement_method     '/omega scans'
_diffrn_detector     'Hybrid Pixel Array Detector'
_diffrn_detector_area_resol_mean     ?
_diffrn_reflns_number     3645
_diffrn_reflns_av_R_equivalents     0.0190
_diffrn_reflns_av_unetI/netI     0.0235
_diffrn_reflns_theta_min     4.881
_diffrn_reflns_theta_max     71.056
_diffrn_reflns_theta_full     67.684
_diffrn_measured_fraction_theta_max     0.993
_diffrn_measured_fraction_theta_full     1.000
_diffrn_reflns_limit_h_min     -7
_diffrn_reflns_limit_h_max     7
_diffrn_reflns_limit_k_min     -22
_diffrn_reflns_limit_k_max     11
_diffrn_reflns_limit_l_min     -8
_diffrn_reflns_limit_l_max     8
_diffrn_standards_number     3
_diffrn_standards_interval_count     100
_diffrn_standards_interval_time     ?
_diffrn_standards_decay_%     2.6
_refine_special_details     ?
_reflns_number_total     1480
_reflns_number_gt     1366
_reflns_threshold_expression     'I > 2\s(I)'
_refine_ls_structure_factor_coef     Fsqd
_refine_ls_matrix_type     full
_refine_ls_R_factor_all     0.0373
_refine_ls_R_factor_gt     0.0349
_refine_ls_wR_factor_gt     0.0928
_refine_ls_wR_factor_ref     0.0949
_refine_ls_goodness_of_fit_ref     1.115
_refine_ls_restrained_S_all     1.115
_refine_ls_number_reflns     1480
_refine_ls_number_parameters     104
_refine_ls_number_restraints     0
_refine_ls_hydrogen_treatment     mixed
_refine_ls_weighting_scheme     calc
_refine_ls_weighting_details
              'w=1/[\s^2^(Fo^2^)+(0.0493P)^2^+0.2028P] where P=(Fo^2^+2Fc^2^)/3'
_atom_sites_solution_hydrogens     mixed
_atom_sites_solution_primary     dual
_atom_sites_solution_secondary     ?
_refine_ls_shift/su_max     0.000
_refine_ls_shift/su_mean     0.000
_refine_diff_density_max     0.349
_refine_diff_density_min     -0.329
_refine_ls_extinction_method     none
_refine_ls_extinction_coef     .
loop_
    _atom_type_symbol
    _atom_type_description
    _atom_type_scat_dispersion_real
    _atom_type_scat_dispersion_imag
    _atom_type_scat_source
    'C' 'C' 0.0181 0.0091
                         'International Tables Vol C Tables 4.2.6.8 and 6.1.1.4'
    'H' 'H' 0.0000 0.0000
                         'International Tables Vol C Tables 4.2.6.8 and 6.1.1.4'
    'N' 'N' 0.0311 0.0180
                         'International Tables Vol C Tables 4.2.6.8 and 6.1.1.4'
    'O' 'O' 0.0492 0.0322
                         'International Tables Vol C Tables 4.2.6.8 and 6.1.1.4'
    'S' 'S' 0.3331 0.5567
                         'International Tables Vol C Tables 4.2.6.8 and 6.1.1.4'
_computing_data_collection
;
CrysAlisPro (Rigaku OD, 2020)
;
_computing_cell_refinement
;
CrysAlisPro (Rigaku OD, 2020)
;
_computing_data_reduction
;
CrysAlisPro (Rigaku OD, 2020)
;
_computing_structure_solution
;
<i>SHELXT2018/2</i> (Sheldrick, 2015a)
;
_computing_structure_refinement
;
<i>SHELXL2018/3</i> (Sheldrick, 2015b)
;
_computing_molecular_graphics
;
XP (Siemens, 1994), Mercury (Macrae <i>et al.</i>,  2020)
;
_computing_publication_material
;
publCIF (Westrip, 2010)
;
loop_
    _atom_site_type_symbol
    _atom_site_label
    _atom_site_fract_x
    _atom_site_fract_y
    _atom_site_fract_z
    _atom_site_U_iso_or_equiv
    _atom_site_adp_type
    _atom_site_calc_flag
    _atom_site_occupancy
    _atom_site_disorder_assembly
    _atom_site_disorder_group
    S S1 0.38930(7) 0.23126(2) 0.56878(7) 0.03711(17) Uani d 1 . .
    O O2 0.9971(2) 0.40285(7) 0.5037(2) 0.0441(3) Uani d 1 . .
    O O1 0.7585(2) 0.48309(7) 0.5457(3) 0.0525(4) Uani d 1 . .
    N N2 0.7208(2) 0.29656(8) 0.5395(2) 0.0355(3) Uani d 1 . .
    N N3 0.7715(3) 0.22308(8) 0.5338(2) 0.0376(4) Uani d 1 . .
    N N1 0.4525(3) 0.37853(8) 0.5616(3) 0.0443(4) Uani d 1 . .
    H H3A 0.532006 0.415948 0.555662 0.053 Uiso calc 1 . .
    H H3B 0.324769 0.385097 0.571813 0.053 Uiso calc 1 . .
    C C5 0.9282(3) 0.46721(9) 0.5139(3) 0.0325(4) Uani d 1 . .
    C C1 0.5255(3) 0.31189(9) 0.5552(3) 0.0327(4) Uani d 1 . .
    C C2 0.6144(3) 0.18227(10) 0.5465(3) 0.0349(4) Uani d 1 . .
    C C3 0.6113(4) 0.09996(10) 0.5415(3) 0.0456(5) Uani d 1 . .
    H H1B 0.482610 0.083694 0.423726 0.055 Uiso calc 1 . .
    H H1C 0.590798 0.081757 0.659693 0.055 Uiso calc 1 . .
    C C4 0.8242(4) 0.06663(12) 0.5359(4) 0.0592(6) Uani d 1 . .
    H H2B 0.812072 0.013808 0.532857 0.089 Uiso calc 1 . .
    H H2C 0.843836 0.083416 0.417603 0.089 Uiso calc 1 . .
    H H2D 0.952085 0.081478 0.653703 0.089 Uiso calc 1 . .
    H H1 0.816(4) 0.3332(16) 0.530(4) 0.065(7) Uiso d 1 . .
loop_
    _atom_site_aniso_label
    _atom_site_aniso_U_11
    _atom_site_aniso_U_22
    _atom_site_aniso_U_33
    _atom_site_aniso_U_12
    _atom_site_aniso_U_13
    _atom_site_aniso_U_23
    S1 0.0324(3) 0.0330(3) 0.0516(3) -0.00368(16) 0.0226(2) 0.00117(17)
    O2 0.0398(7) 0.0253(6) 0.0797(9) -0.0001(5) 0.0368(7) -0.0005(6)
    O1 0.0431(8) 0.0321(7) 0.1006(11) 0.0011(6) 0.0480(8) 0.0010(7)
    N2 0.0316(7) 0.0275(7) 0.0542(9) 0.0018(6) 0.0243(7) 0.0047(6)
    N3 0.0364(8) 0.0304(7) 0.0516(9) 0.0046(6) 0.0231(7) 0.0037(6)
    N1 0.0372(8) 0.0303(8) 0.0750(11) 0.0040(6) 0.0324(8) 0.0048(7)
    C5 0.0298(8) 0.0271(8) 0.0447(9) -0.0014(7) 0.0191(7) -0.0001(7)
    C1 0.0274(8) 0.0329(9) 0.0405(9) 0.0007(6) 0.0163(7) 0.0037(7)
    C2 0.0376(9) 0.0312(9) 0.0390(9) 0.0009(7) 0.0185(7) 0.0029(7)
    C3 0.0579(12) 0.0298(9) 0.0549(11) 0.0000(8) 0.0282(9) 0.0009(8)
    C4 0.0751(15) 0.0377(11) 0.0743(14) 0.0152(11) 0.0394(12) 0.0029(10)
_geom_special_details
;
 All esds (except the esd in the dihedral angle between two l.s. planes)
 are estimated using the full covariance matrix.  The cell esds are taken
 into account individually in the estimation of esds in distances, angles
 and torsion angles; correlations between esds in cell parameters are only
 used when they are defined by crystal symmetry.  An approximate (isotropic)
 treatment of cell esds is used for estimating esds involving l.s. planes.
;
loop_
    _geom_bond_atom_site_label_1
    _geom_bond_atom_site_label_2
    _geom_bond_site_symmetry_2
    _geom_bond_distance
    _geom_bond_publ_flag
    S1 C1 . 1.7255(17) ?
    S1 C2 . 1.7565(18) ?
    O2 C5 . 1.260(2) ?
    O1 C5 . 1.232(2) ?
    N2 C1 . 1.332(2) ?
    N2 N3 . 1.375(2) ?
    N2 H1 . 0.92(3) ?
    N3 C2 . 1.283(2) ?
    N1 C1 . 1.303(2) ?
    N1 H3A . 0.8600 ?
    N1 H3B . 0.8600 ?
    C5 C5 3_766 1.564(3) ?
    C2 C3 . 1.492(3) ?
    C3 C4 . 1.510(3) ?
    C3 H1B . 0.9700 ?
    C3 H1C . 0.9700 ?
    C4 H2B . 0.9600 ?
    C4 H2C . 0.9600 ?
    C4 H2D . 0.9600 ?
loop_
    _geom_angle_atom_site_label_1
    _geom_angle_atom_site_label_2
    _geom_angle_atom_site_label_3
    _geom_angle_site_symmetry_1
    _geom_angle_site_symmetry_3
    _geom_angle
    _geom_angle_publ_flag
    C1 S1 C2 . . 88.23(8) ?
    C1 N2 N3 . . 116.50(14) ?
    C1 N2 H1 . . 122.0(17) ?
    N3 N2 H1 . . 121.5(17) ?
    C2 N3 N2 . . 110.74(15) ?
    C1 N1 H3A . . 120.0 ?
    C1 N1 H3B . . 120.0 ?
    H3A N1 H3B . . 120.0 ?
    O1 C5 O2 . . 125.68(16) ?
    O1 C5 C5 . 3_766 117.07(18) ?
    O2 C5 C5 . 3_766 117.25(18) ?
    N1 C1 N2 . . 124.08(16) ?
    N1 C1 S1 . . 125.82(13) ?
    N2 C1 S1 . . 110.09(13) ?
    N3 C2 C3 . . 125.32(17) ?
    N3 C2 S1 . . 114.42(13) ?
    C3 C2 S1 . . 120.25(14) ?
    C2 C3 C4 . . 113.38(17) ?
    C2 C3 H1B . . 108.9 ?
    C4 C3 H1B . . 108.9 ?
    C2 C3 H1C . . 108.9 ?
    C4 C3 H1C . . 108.9 ?
    H1B C3 H1C . . 107.7 ?
    C3 C4 H2B . . 109.5 ?
    C3 C4 H2C . . 109.5 ?
    H2B C4 H2C . . 109.5 ?
    C3 C4 H2D . . 109.5 ?
    H2B C4 H2D . . 109.5 ?
    H2C C4 H2D . . 109.5 ?
loop_
    _geom_torsion_atom_site_label_1
    _geom_torsion_atom_site_label_2
    _geom_torsion_atom_site_label_3
    _geom_torsion_atom_site_label_4
    _geom_torsion_site_symmetry_1
    _geom_torsion_site_symmetry_2
    _geom_torsion_site_symmetry_3
    _geom_torsion_site_symmetry_4
    _geom_torsion
    _geom_torsion_publ_flag
    C1 N2 N3 C2 . . . . -0.4(2) ?
    N3 N2 C1 N1 . . . . -179.71(16) ?
    N3 N2 C1 S1 . . . . 1.1(2) ?
    C2 S1 C1 N1 . . . . 179.76(17) ?
    C2 S1 C1 N2 . . . . -1.07(13) ?
    N2 N3 C2 C3 . . . . 178.87(16) ?
    N2 N3 C2 S1 . . . . -0.44(19) ?
    C1 S1 C2 N3 . . . . 0.89(14) ?
    C1 S1 C2 C3 . . . . -178.47(15) ?
    N3 C2 C3 C4 . . . . 4.6(3) ?
    S1 C2 C3 C4 . . . . -176.16(15) ?
loop_
    _geom_hbond_atom_site_label_D
    _geom_hbond_atom_site_label_H
    _geom_hbond_atom_site_label_A
    _geom_hbond_site_symmetry_A
    _geom_hbond_distance_DH
    _geom_hbond_distance_HA
    _geom_hbond_distance_DA
    _geom_hbond_angle_DHA
    _geom_hbond_publ_flag
    N1 H3A O1 . 0.86 1.92 2.765(2) 167.2 yes
    N1 H3B O2 1_455 0.86 1.99 2.821(2) 162.3 yes
    N2 H1 O2 . 0.92(3) 1.78(3) 2.6989(19) 178(2) yes
    C3 H1C O1 2_646 0.97 2.65 3.479(2) 143.2 yes
_shelx_space_group_comment
;
The symmetry employed for this shelxl refinement is uniquely defined
by the following loop, which should always be used as a source of
symmetry information in preference to the above space-group names.
They are only intended as comments.
;
_shelx_estimated_absorpt_T_min     ?
_shelx_estimated_absorpt_T_max     ?
_shelx_hkl_file
;
   0   0   1 7.97369 3.32112   9
   0   0  -1 4.31856 5.22694  14
   0   0  -1-6.94855 15.5044  15
   0   0  -2 985010. 17811.8  11
   0   0  -2 999999. 17764.0  14
   0   0  -3 25.6956 15.8948  14
   0   0  -3 4.85620 18.9530  11
   0   0   4 51417.4 1218.76  25
   0   0  -4 53483.2 1144.08  11
   0   0  -5 8.62334 24.6941  19
   0   0  -5 14.8939 22.7980  31
   0   0   5 11.5066 39.3829  25
   0   0  -6 3048.81 212.544  20
   0   0  -6 3084.79 205.201  19
   0   0  -7 28.1036 30.4182  20
   0   0  -7 8.62419 24.6971  19
   0   0  -8 3444.07 160.421  20
   0  -1   0 21.8767 3.59542  29
   0  -1   0 8.23889 2.23774  24
   0   1  -1 74045.3 1487.23  15
   0  -1   1 73279.0 1335.77   9
   0   1   1 73091.9 1320.45   8
   0  -1  -2 280313. 5015.90  11
   0  -1   2 275082. 4958.89   9
   0   1  -2 278196. 5015.03  11
   0   1  -2 270261. 4983.34  14
   0   1  -3 22408.4 529.716  11
   0  -1  -3 23202.2 528.565  11
   0  -1   4 153822. 3008.06  25
   0  -1  -4 148999. 2904.50  11
   0   1  -4 152226. 2906.32  11
   0   1   4 149633. 2991.61  25
   0  -1   5 1275.28 140.241  25
   0   1  -5 1725.74 139.494  19
   0  -1  -5 1535.80 130.795  11
   0   1   5 1177.88 135.717  25
   0   1  -5 1427.92 118.977  31
   0  -1  -5 1458.57 118.279  31
   0  -1  -5 1538.07 133.512  19
   0   1  -5 1324.83 122.991  11
   0  -1  -6 25455.7 730.421  20
   0  -1  -6 24680.9 709.036  19
   0   1  -6 25482.7 728.600  20
   0   1  -6 23751.6 692.682  19
   0  -1  -7 192.236 51.8693  19
   0   1  -7 149.964 48.7244  20
   0   1  -7 83.6261 37.4149  19
   0  -1  -8 487.091 58.5110  20
   0   1  -8 493.889 59.9906  20
   0  -2   0 56943.5 1042.36  24
   0  -2   0 57733.7 1046.92  29
   0  -2   1 1039.84 46.9933   9
   0  -2  -2 17880.8 403.230  11
   0  -2   2 16938.7 366.608   9
   0   2  -2 17438.6 403.405  11
   0  -2  -3 494.829 55.9288  11
   0   2  -3 364.947 51.6269  11
   0   2  -3 435.353 49.6262  14
   0  -2   4 1635.77 143.898  25
   0   2  -4 1540.42 118.058  11
   0   2   4 1426.56 134.086  25
   0  -2  -4 1626.03 117.876  11
   0   2  -5 38.2249 24.8303  31
   0   2  -5 34.3831 29.4261  11
   0  -2  -5 42.3037 31.7273  11
   0  -2  -5 29.4455 28.1127  16
   0   2   5 22.6250 36.7363  25
   0   2  -5 33.6973 28.8394  19
   0  -2  -5 28.9642 29.3301  31
   0  -2   5 45.4000 40.7469  25
   0  -2  -5 35.0646 30.0091  19
   0   2  -6 8487.91 365.698  20
   0   2  -6 7980.94 339.773  19
   0  -2  -6 7966.15 348.297  19
   0  -2  -6 8599.31 367.220  20
   0   2  -6 8037.11 325.099  31
   0  -2  -7 82.5409 38.4549  20
   0  -2  -7 34.9592 26.7706  19
   0   2  -7 54.8435 32.8244  20
   0   2  -8 2680.57 135.243  20
   0  -2  -8 2502.36 131.440  20
   0  -3   0-0.99271 3.56470  24
   0  -3   0 55.3494 10.0510  29
   0  -3  -1 21230.7 426.804  11
   0   3  -1 20755.8 425.148  11
   0  -3   1 21772.9 440.562   9
   0   3  -2 12963.5 322.553  11
   0  -3   2 12987.0 305.264   9
   0  -3  -2 13169.2 322.051  11
   0   3  -3 3850.87 162.123  14
   0  -3  -3 3677.21 159.932  11
   0   3  -3 3997.68 168.031  11
   0   3  -4 13818.7 420.298  11
   0   3   4 13789.8 465.597  25
   0  -3   4 14115.3 473.494  25
   0  -3  -4 14462.3 420.711  11
   0  -3  -5 8.83487 23.4233  19
   0  -3  -5 21.4516 24.4741  31
   0  -3   5 22.0723 35.8344  25
   0   3   5 44.5415 38.1123  25
   0   3  -5 38.4793 27.6261  31
   0   3  -5 17.1923 22.7904  11
   0  -3  -5-8.35855 23.9360  11
   0  -3  -5 9.86155 23.8672  16
   0  -3  -6 1230.64 129.471  19
   0   3  -6 1496.59 145.743  20
   0  -3  -6 1482.99 142.226  20
   0   3  -6 1174.36 117.318  31
   0  -3  -7 8.60475 24.6420  19
   0   3  -7 26.5455 25.3399  20
   0  -3  -7 17.5566 28.5044  20
   0   3  -8 83.0952 24.1495  20
   0  -3  -8 26.5140 17.2636  20
   0  -4   0 60378.4 1117.76  24
   0  -4   0 60212.8 1128.59  29
   0  -4  -1 516.126 31.1509  11
   0  -4   1 598.596 43.7225   9
   0   4  -1 573.896 32.5558  11
   0  -4  -2 23012.9 503.168  11
   0  -4   2 23877.9 509.353   9
   0   4  -2 22977.1 505.674  11
   0   4  -3 3598.40 157.456  11
   0   4   3 3689.20 185.998  25
   0  -4  -3 3718.92 156.485  11
   0   4  -3 3453.17 156.948  14
   0   4  -4 13.1656 18.8505  11
   0  -4  -4 6.32663 16.7732  11
   0  -4   4-8.90817 25.5092  25
   0   4   4 17.9068 30.6441  25
   0  -4  -5 834.091 99.1902  19
   0  -4  -5 876.126 98.7800  11
   0  -4   5 518.316 90.2757  25
   0  -4  -5 616.016 92.0895  16
   0  -4  -6 2433.99 181.874  20
   0   4  -6 2607.85 188.956  20
   0  -4  -6 2494.23 184.234  19
   0  -4  -7-8.32167 22.0618  19
   0   4  -7-8.30432 22.0158  20
   0  -5   0 11.3312 11.2408   9
   0  -5   0 12.6293 8.82409  29
   0  -5   0 3.33766 5.71302  24
   0  -5  -1 972.741 52.9095  24
   0  -5   1 1221.82 68.7267   9
   0  -5   2 29077.7 625.861   9
   0   5  -3 134.087 32.6340  14
   0  -5  -4 16862.2 478.539  19
   0  -5  -4 16407.6 491.416  16
   0  -5  -4 15924.3 465.208  22
   0  -5  -5 582.548 81.3832  22
   0  -5  -5 521.594 86.0952  16
   0  -5  -5 625.223 87.6045  19
   0  -5  -6 2058.77 163.611  19
   0  -5  -7 276.284 56.8847  19
   0  -6   0 94820.0 1787.68   9
   0  -6   0 95790.2 1783.91  29
   0  -6   0 95695.2 1765.95  24
   0  -6   1 5808.23 185.406   9
   0  -6  -1 5574.58 162.870  24
   0  -6   2 24061.9 552.466   9
   0  -6   3 11064.6 328.598   9
   0  -6  -4 142.360 40.8497  22
   0  -6  -4 154.148 45.7024  16
   0  -6  -5 1559.75 132.838  22
   0  -6  -5 1753.48 144.697  19
   0  -6  -5 1813.76 155.311  16
   0  -6  -6 691.860 95.3689  19
   0  -6  -7 7.27871 20.8433  19
   0  -7   0 2.39945 8.21382  24
   0  -7   0 3.08395 8.17746  29
   0  -7  -1 128210. 2349.67  24
   0  -7   1 125955. 2388.83   9
   0  -7   1 126490. 2347.33  24
   0  -7   2 4287.68 175.374   9
   0  -7   3 7512.19 267.711   9
   0  -7  -4 1264.93 121.330  16
   0  -7  -4 1370.60 118.909  22
   0  -7  -4 1274.61 115.752  23
   0   7  -5 1391.95 142.523  12
   0  -7  -5 1218.45 118.103  22
   0  -7  -5 1329.90 134.414  16
   0  -7  -6-9.02469 25.8436  19
   0  -7  -6 42.4099 29.0311  22
   0  -7  -6 20.6455 27.3678  16
   0  -7  -7 1593.15 118.859  19
   0  -8   0 5522.86 186.677  29
   0  -8   0 5590.04 171.620  24
   0  -8   1 12488.1 335.770  29
   0  -8   1 13201.4 349.911   9
   0  -8  -1 12516.5 314.487  24
   0  -8   2 1175.85 90.9284   9
   0  -8   3 29308.1 713.903   9
   0  -8  -4 1006.27 109.774  16
   0  -8  -4 1082.28 106.289  22
   0  -8  -5 8955.99 374.971  16
   0  -8  -5 9584.03 365.278  22
   0  -8  -6 1094.42 110.273  22
   0  -8  -6 1069.72 119.486  16
   0  -8   7 580.232 83.9466   5
   0  -9   0-4.15514 8.99437  29
   0  -9   0 16.0819 15.0738   9
   0  -9   1 694.676 65.3556  29
   0  -9   1 767.812 70.4533   9
   0  -9   2 420.514 57.5418   9
   0  -9  -3 190.361 43.9271  22
   0  -9   3 226.308 48.1813   9
   0  -9  -3 159.117 47.2854  16
   0  -9  -4 56.1557 36.5394  16
   0  -9  -4 65.2158 33.0306  22
   0  -9  -5 2095.88 168.146  16
   0  -9  -5 2062.91 158.431  22
   0  -9  -5 1933.54 158.361  23
   0  -9  -6 422.867 75.7164  16
   0  -9  -6 334.917 64.0964  22
   0  -9   7 1396.15 122.524   5
   0 -10   0 68610.3 1361.33   9
   0 -10   0 67698.1 1362.15  29
   0 -10   1 539.500 62.3649   9
   0 -10   1 531.695 61.4303  29
   0 -10   2 32404.1 775.034   9
   0 -10  -3 3301.49 195.122  16
   0 -10   3 3095.22 183.427   9
   0 -10  -3 2787.36 163.217  22
   0 -10  -4 4723.49 253.116  16
   0 -10  -4 4658.64 235.034  22
   0 -10  -5 705.656 96.0284  23
   0 -10  -5 962.596 117.185  16
   0 -10  -5 884.613 105.967  22
   0 -10  -6 216.657 50.4361  22
   0 -10   6 208.985 60.8576   5
   0 -10  -6 332.462 65.7484  16
   0 -10   7 60.8884 29.3091   5
   0 -11   0-5.30112 11.4754  29
   0 -11   1 42080.6 938.466  29
   0 -11   1 42799.7 944.629   9
   0 -11   2 5360.60 241.736   9
   0 -11   2 5556.23 247.069   5
   0 -11   2 5336.26 233.521  29
   0 -11  -2 5190.37 240.702  21
   0 -11  -3 4941.35 254.019  16
   0 -11  -3 5344.00 235.397  22
   0 -11   3 4967.51 249.006   9
   0 -11   3 5084.25 249.144   5
   0 -11  -4 4667.82 237.679  22
   0 -11  -4 4526.95 250.020  16
   0 -11   4 4436.72 247.190   8
   0 -11  -5 936.870 106.662  22
   0 -11   5 1252.49 135.266   5
   0 -11  -5 1070.34 121.130  16
   0 -11  -5 1157.58 122.490  23
   0 -11   6 1555.79 143.838   5
   0 -11   7 1448.94 105.175   5
   0 -12   0 384.531 59.7107  33
   0 -12   1 12039.0 381.995  33
   0 -12  -1 12386.7 399.103  21
   0 -12   1 11239.3 372.458   9
   0 -12  -1 12217.8 382.976  33
   0 -12   1 12094.3 382.562  29
   0 -12  -2 755.458 91.3557  21
   0 -12   2 832.618 94.9322   9
   0 -12   2 753.557 89.1580  29
   0 -12  -3 36559.8 917.192  16
   0 -12   3 35624.6 881.314  29
   0 -12   3 34774.1 894.103   9
   0 -12   3 35188.9 886.061   5
   0 -12  -4 462.015 81.9606  16
   0 -12  -4 377.680 67.9996  22
   0 -12   4 364.352 73.4061   5
   0 -12  -5 11398.6 417.536  23
   0 -12   5 12515.7 448.673   5
   0 -12  -5 11141.4 397.271  22
   0 -12  -5 11343.2 417.622  16
   0 -12   6 184.481 50.4184   5
   0 -13   0 29.8538 22.8537  33
   0 -13  -1 82018.3 1666.97  33
   0 -13  -1 81467.1 1689.51  21
   0 -13   1 79058.1 1661.79   9
   0 -13   1 79953.0 1658.35  29
   0 -13   1 79169.9 1666.06  33
   0 -13   2 730.114 93.2368   9
   0 -13   2 696.543 88.9108  29
   0 -13  -2 800.463 98.5746  21
   0 -13   3 11512.1 413.244   5
   0 -13   3 10618.0 396.593  29
   0 -13   3 10655.4 409.911   9
   0 -13  -3 11220.9 424.919  16
   0 -13  -4 530.900 77.8363  22
   0 -13  -4 388.098 76.2352  16
   0 -13   4 487.745 82.2021   5
   0 -13  -5 375.867 66.0365  22
   0 -13   5 457.859 78.9492   5
   0 -13  -5 419.088 74.4731  23
   0 -13  -5 373.402 69.0884  16
   0 -13   6 60.0482 30.4156   5
   0 -14   0 3832.84 208.500  33
   0 -14  -1 5714.78 263.473  33
   0 -14   1 6094.16 271.266  33
   0 -14  -1 6412.54 300.564  17
   0 -14   1 6223.32 265.501  29
   0 -14  -1 5964.51 277.286  21
   0 -14   2 2313.57 171.583   9
   0 -14   2 2885.87 183.155  29
   0 -14  -2 2387.09 171.687  21
   0 -14  -3 20414.2 628.114  16
   0 -14   3 20334.3 610.560   5
   0 -14   4 578.031 85.7411   5
   0 -14  -4 512.387 83.8554  16
   0 -14   5 7691.43 318.488   5
   0 -14  -5 7949.45 311.247  16
   0 -14  -5 7588.14 307.953  23
   0 -14   6 6.02824 19.5737   5
   0 -15   0-17.5409 28.4788  33
   0 -15  -1 12798.5 464.575  17
   0 -15   1 11636.3 414.793  33
   0 -15  -1 12470.5 423.972  33
   0 -15  -1 12650.3 439.618  21
   0 -15  -2-9.38508 22.7152  21
   0 -15  -2 25.0417 27.1048  33
   0 -15   3 208.794 53.5097   5
   0 -15  -3 220.412 59.1498  16
   0 -15   4 79.3537 35.7209   5
   0 -15  -4 27.6097 35.9289  16
   0 -15  -4 65.8472 35.2832  23
   0 -15  -5 3036.56 172.649  23
   0 -15   5 3078.33 176.560   5
   0 -16   0 4366.32 234.922  33
   0 -16  -1 3921.65 220.207  33
   0 -16  -1 3805.73 222.185  21
   0 -16  -2 3284.22 219.109  16
   0 -16  -2 3127.23 195.449  21
   0 -16  -2 2956.86 185.474  33
   0 -16  -3 15711.9 517.748  16
   0 -16  -4 1501.20 128.313  16
   0 -16  -4 1520.01 130.975  23
   0 -16   4 1441.56 122.550   5
   0 -16  -5 6524.39 246.537  23
   0 -16   5 6224.09 242.867   5
   0 -17   0 11.3311 30.0407  17
   0 -17  -1 26078.5 737.990  17
   0 -17  -1 24764.4 681.537  21
   0 -17  -2 31.4905 34.0847  16
   0 -17  -2 16.2994 24.9511  33
   0 -17  -3 6945.68 304.316  16
   0 -17  -4 7.24741 20.7536  23
   0 -17  -5 51.9151 21.0813  23
   0 -18   0 844.514 110.950  17
   0 -18  -1 567.980 81.9230  21
   0 -18  -1 708.358 99.5552  17
   0 -18  -2 209.367 54.6299  16
   0 -18  -3 2253.57 153.446  16
   0 -18  -4 123.972 35.0655  23
   0 -19   0-9.78219 23.6748  17
   0 -19  -1 2089.60 161.107  16
   0 -19   1 1789.18 152.432  17
   0 -19  -1 1826.23 150.928  17
   0 -19  -2 3110.39 185.524  16
   0 -19  -3 31.2213 21.3761  16
   0 -19  -3 19.0906 20.6669  23
   0 -19  -4 2281.92 119.414  23
   0 -20   0 5036.19 244.186  17
   0 -20  -1 773.455 89.9152  16
   0 -20  -1 691.009 84.8042  17
   0 -20   1 607.494 80.1176  17
   0 -20  -2 1703.06 120.681  16
   0 -20   2 1512.75 118.508  17
   0 -20  -3 2149.22 119.061  23
   0 -20   3 1975.06 122.399  17
   0 -21   0 6.53439 21.2181  16
   0 -21   0-19.3970 23.2105  17
   0 -21   1 1622.92 116.530  17
   0 -21  -1 1877.22 122.162  16
   0 -21   2 1187.63 91.1982  17
   0 -22   0 3213.39 144.310  16
   0 -22   1 173.973 33.5772  17
   1   0  -8-21.1636 27.5318  20
   1   0  -7 1409.55 140.463  20
   1   0  -7 1353.59 121.261  31
   1   0  -7 1576.48 143.208  19
   1   0  -6 10.3852 31.7923  19
   1   0  -6 8.41811 31.5623  31
  -1   0   6-14.5618 44.5778  25
   1   0  -6 33.2631 33.9429  20
   1   0  -5 1054.70 109.373  11
   1   0  -5 1413.86 113.480  31
   1   0  -5 1391.27 126.102  19
   1   0  -5 1226.61 112.453  30
   1   0  -5 1167.03 121.692  20
   1   0  -4 46.6984 25.2730  14
   1   0  -4 6.30067 20.4602  11
   1   0  -3 22369.2 483.408  12
   1   0  -3 21088.3 508.283  11
   1   0  -3 21387.2 503.352  14
   1   0  -2 17.0226 12.3556  11
   1   0  -2 23.2460 11.4475  12
   1   0  -1 169801. 3068.50  13
   1   0  -1 168901. 3065.33  10
   1   0  -1 170975. 3066.24  14
   1   0  -1 169546. 3044.80  24
  -1   0   0 14.2816 8.46672   1
   1   0   0 1.51388 5.67661  26
  -1   0  -1 45740.0 928.409   1
   1   0   1 45389.8 884.575   8
   1   0   1 46596.0 905.570  25
   1   0   2-5.14214 19.2792  25
   1   0   2 3.25560 9.96625   8
  -1   0  -2 18.8366 84.0582  15
   1   0   3 7069.02 284.011  25
   1   0   4 9.67268 29.6116  25
  -1   0  -4 16.1014 27.5553  11
  -1   0  -5 25006.1 677.237  19
  -1   0  -5 22660.1 665.378  11
  -1   0  -6 9.43902 33.8831  19
  -1   0  -7 12987.2 402.862  19
  -1   0  -7 14480.9 435.040  20
   1  -1  -8 313.995 56.3383  20
   1   1  -8 376.027 60.6009  20
   1   1  -7 28.5967 29.1812  19
   1   1  -7 48.1302 32.4857  31
   1  -1  -7 42.0230 35.9573  20
   1  -1  -7-9.81424 26.0195  19
   1   1  -7-10.5537 25.5421  20
   1  -1  -6 2264.89 159.089  31
  -1   1   6 2093.44 203.217  25
   1   1  -6 2382.16 180.447  19
   1   1  -6 2361.85 162.952  31
   1   1  -6 2444.69 189.268  20
   1  -1  -6 2416.19 189.043  20
   1  -1  -6 2337.31 181.184  19
  -1  -1   6 2097.18 204.136  25
   1   1  -5 5861.18 254.746  30
   1  -1  -5 5556.79 273.094  20
   1  -1  -5 5637.04 238.970  31
   1  -1  -5 6174.29 259.768  30
   1  -1  -5 5625.21 266.332  19
   1   1  -5 5132.93 251.064  11
   1   1  -5 5728.71 244.356  31
   1   1  -5 6006.34 284.203  20
   1  -1  -5 5445.99 255.592  11
   1   1  -5 5793.32 266.269  19
   1  -1  -4 7449.76 273.005  11
   1   1  -4 7444.30 272.551  11
   1   1  -4 7246.19 261.096  14
   1   1  -3 21748.6 510.962  11
   1  -1  -3 20978.4 499.549  14
   1  -1  -3 20916.4 506.807  11
   1   1  -3 22457.3 516.198  14
   1   1  -3 22315.8 499.042  12
   1  -1  -2 22332.1 496.314  14
   1   1  -2 22854.9 493.904  11
   1  -1  -2 23931.8 497.506  11
   1  -1  -2 24290.3 482.129  12
   1   1  -2 25087.2 512.831  14
   1   1  -2 23383.6 498.346  12
   1  -1  -1 3427.47 91.0409  24
   1  -1  -1 3604.13 100.206  13
   1   1  -1 3478.34 104.440  12
   1   1  -1 3522.42 97.3549  10
   1  -1  -1 3517.23 98.8724  14
   1  -1  -1 3481.54 97.7550  10
  -1  -1   0 32218.4 625.005   1
   1   1   0 32788.2 629.649  26
  -1   1   0 32568.1 625.927   1
   1  -1   0 32613.4 629.123  26
  -1  -1  -1 161713. 3611.68  15
   1  -1   1 165016. 2968.47   8
   1   1   1 163041. 2982.94  25
  -1  -1  -1 163984. 3009.34   1
  -1   1  -1 159380. 3007.61   1
   1  -1   1 159911. 2977.60  25
   1  -1   2 19403.0 452.074   8
  -1   1  -2 19144.4 838.230  15
   1  -1   2 19441.6 494.412  25
  -1  -1  -2 19460.3 696.183  15
   1   1   2 20103.3 501.558  25
   1   1   3 137829. 2719.43  25
   1  -1   3 140716. 2723.02  25
   1  -1   4 5164.43 264.325  25
   1   1   4 5161.38 261.580  25
  -1  -1  -4 5003.91 240.216  11
  -1   1  -4 4799.01 236.896  11
  -1  -1  -4 5537.95 259.796  16
  -1  -1  -5 33601.4 880.231  11
  -1  -1  -5 35932.5 891.326  19
  -1   1  -5 36904.3 888.478  19
  -1   1  -5 33422.3 880.241  11
  -1  -1  -6 430.639 77.1261  19
  -1   1  -6 357.725 69.1288  19
  -1   1  -7 2427.10 154.063  20
  -1  -1  -7 2084.24 138.651  19
  -1  -1  -7 2374.42 152.802  20
   1  -2  -8 54.0570 28.3386  20
   1   2  -8 47.1620 26.3070  20
   1  -2  -7 973.798 112.971  19
   1   2  -7 970.852 102.392  31
   1  -2  -7 1048.04 120.595  20
   1   2  -7 1057.42 122.167  20
   1  -2  -6 21.6041 30.9321  20
   1   2  -6 20.0272 30.6542  19
   1  -2  -6 10.4263 29.8562  19
  -1   2   6 14.4133 44.1229  25
   1  -2  -6-16.3024 23.3413  31
   1   2  -6-22.0869 33.8069  20
   1   2  -6 8.59078 29.4027  31
  -1  -2   6 13.7036 36.3301  25
   1   2  -5 2909.58 170.773  30
   1  -2  -5 2770.17 168.167  30
   1   2  -5 2694.25 171.938  14
   1  -2  -5 2416.71 162.749  11
   1   2  -5 2622.98 171.784  11
   1  -2  -5 2774.82 158.807  31
   1  -2  -5 2725.08 179.369  19
   1   2  -5 2617.93 172.067  19
   1  -2  -5 2664.68 181.192  20
   1   2  -5 3001.16 171.121  31
   1   2  -5 3073.55 197.650  20
   1  -2  -4 1298.12 101.609  11
   1   2  -4 1250.74 98.0866  14
   1   2  -4 1013.08 87.9074  12
   1   2  -4 1222.44 101.005  11
   1  -2  -3 5595.06 199.525  11
   1   2  -3 5960.12 206.587  12
   1   2  -3 6350.69 213.937  14
   1   2  -3 5845.78 203.498  11
   1   2  -2 12669.2 309.077  12
   1  -2  -2 12535.0 275.679  13
   1  -2  -1 172185. 3106.61  10
   1  -2  -1 172159. 3108.99  24
   1   2  -1 172721. 3105.76  10
   1   2  -1 170948. 3123.08  12
   1   2   0 15985.0 322.925  13
   1  -2   0 15087.9 320.132  26
   1  -2   0 14956.3 325.220   8
  -1   2   0 15159.3 318.652   1
  -1  -2   0 15653.1 318.913   1
   1   2   0 15231.9 320.960  26
   1   2   1 244882. 4496.47  25
   1  -2   1 250400. 4490.66   8
  -1  -2  -1 242236. 4891.84  15
   1  -2   1 247839. 4490.61  25
   1  -2   2 329.558 47.6758  25
   1  -2   2 397.319 44.2581   8
   1   2   2 417.429 53.7469  25
  -1  -2  -2 371.415 92.1041  15
  -1   2  -2 196.527 162.592  15
   1  -2   3 53569.4 1150.04  25
   1   2   3 51062.9 1146.78  25
   1   2   4 112.662 44.3378  25
  -1  -2  -4 113.856 41.3675  16
  -1   2  -4 95.3165 38.4992  11
   1  -2   4 134.080 48.6600  25
  -1  -2  -4 118.856 42.0618  11
  -1   2  -5 189.100 52.2672  11
  -1  -2  -5 132.640 51.3598  11
  -1  -2  -5 190.388 53.6211  19
  -1  -2  -6 106.090 43.0803  19
  -1  -2  -7 2161.84 143.200  20
  -1  -2  -7 1831.70 129.913  19
  -1   2  -7 2185.64 144.084  20
   1   3  -8-6.34223 19.4155  20
   1  -3  -8-6.32448 20.5356  20
   1  -3  -7 430.733 77.3336  19
   1   3  -7 658.282 94.0648  20
   1  -3  -7 469.946 82.8868  20
   1   3  -7 475.539 70.6381  31
   1  -3  -6 31.8406 32.4922  20
   1  -3  -6 15.9788 24.4595  31
   1   3  -6 10.9354 26.4671  20
   1  -3  -6 10.3681 25.0941  19
   1   3  -6 25.8442 27.9733  31
   1   3  -5 938.070 110.384  20
   1  -3  -5 954.790 107.663  19
   1  -3  -5 1354.83 114.004  30
   1  -3  -5 880.277 88.6704  31
   1  -3  -5 846.835 100.078  23
   1   3  -5 1053.10 107.359  14
   1  -3  -5 1027.16 110.962  20
   1   3  -5 1109.17 103.250  30
   1   3  -5 1145.74 104.972  31
   1   3  -4 281.958 50.2104  12
   1   3  -4 259.255 47.6229  14
   1   3  -4 282.844 49.1048  11
   1  -3  -4 196.665 41.5391  11
   1  -3  -3 19550.2 475.721  11
   1   3  -3 20808.4 506.080  12
   1   3  -3 20157.8 478.416  11
   1   3  -3 20372.4 496.892  14
   1   3  -2 181.932 30.8073  12
   1   3  -1 57494.2 1072.09  10
   1   3  -1 59299.5 1099.93  12
   1  -3  -1 57565.5 1072.24  10
   1  -3  -1 57527.4 1087.50  24
   1  -3   0 2029.92 70.7318  26
  -1   3   0 2002.25 70.4506   1
  -1  -3   0 2064.28 70.9028   1
   1   3   0 2066.89 73.0229  13
   1  -3   0 2026.82 78.3445   8
  -1  -3   0 2135.26 168.432  15
   1   3   0 1978.66 71.0591  26
   1  -3   1 5156.55 164.707   8
  -1  -3  -1 4921.21 269.911  15
   1   3   2 3076.32 147.817  25
   1  -3   2 2815.03 130.744   8
   1  -3   2 3043.84 141.225  25
   1  -3   3 8789.06 316.266  25
   1   3   3 9075.66 320.431  25
   1  -3   3 8769.47 288.341   8
  -1  -3  -4 806.140 91.9358  11
  -1  -3  -4 820.269 99.8897  16
   1   3   4 911.454 105.462  25
  -1   3  -4 818.060 94.3280  11
  -1  -3  -4 620.696 82.3452   3
   1  -3   4 905.102 106.861  25
  -1  -3  -5 7680.88 332.540  19
  -1   3  -5 7756.74 328.986  11
  -1  -3  -5 7526.57 325.822  11
  -1  -3  -6 509.302 84.9784  19
  -1  -3  -7 889.426 89.2050  19
  -1  -3  -7 935.357 91.6264  20
  -1   3  -7 1001.64 94.3301  20
   1  -4  -8 532.936 64.8530  20
   1   4  -7 223.246 56.6706  20
   1   4  -7 180.333 46.1237  31
   1  -4  -7 143.329 47.5085  20
   1  -4  -7 223.348 57.0740  19
   1  -4  -6 642.236 96.5316  20
   1   4  -6 675.178 99.1456  20
   1  -4  -6 685.244 99.7259  19
   1   4  -6 735.976 92.9298  31
   1  -4  -6 629.750 82.8814  31
   1  -4  -5 650.163 75.3345  31
   1   4  -5 571.370 79.5394  14
   1  -4  -5 711.017 83.9637  30
   1  -4  -5 776.655 96.7322  20
   1  -4  -5 669.707 89.7503  19
   1   4  -5 705.175 83.6524  31
   1  -4  -5 637.112 87.3877  23
   1   4  -4 271.719 53.9170  12
   1   4  -4 371.049 55.6316  11
   1  -4  -4 352.039 55.8061  11
   1   4  -4 285.278 53.8189  14
   1   4  -3 302.234 45.1359  14
   1   4  -3 337.911 43.0217  11
   1  -4  -3 222.920 34.7390  11
   1   4  -2 12158.1 324.146  12
   1  -4  -1 1880.91 63.2411  10
   1  -4  -1 1779.21 74.7633  24
   1   4  -1 1827.27 61.5232  10
   1   4  -1 1812.26 80.4545  12
   1  -4   0 20473.2 428.222  29
   1  -4   0 19613.0 404.584  26
  -1  -4   0 21529.9 522.725  15
  -1  -4   0 20356.6 408.817   1
   1   4   0 20529.2 415.776  13
  -1   4   0 20420.2 411.180   1
   1  -4   0 20418.4 439.798   9
   1  -4   0 20164.7 433.135   8
   1   4   0 19943.9 409.211  26
   1  -4   1 2092.43 100.177   9
   1  -4   1 2293.18 106.511   8
   1  -4   2 355.370 47.5386   8
   1   4   2 410.175 52.1482  25
   1  -4   2 397.716 48.6595  25
   1  -4   3 232.226 47.3029  25
  -1  -4  -3 359.368 57.1905  11
   1   4   3 219.883 46.6594  25
   1  -4   3 262.511 46.6123   8
  -1   4  -3 218.510 48.2832  11
  -1  -4  -4 711.406 94.3919  16
   1   4   4 616.720 86.9430  25
  -1  -4  -4 678.681 88.6746   3
  -1  -4  -4 626.980 81.8941  18
   1  -4   4 701.721 93.6348  25
  -1  -4  -4 693.562 84.2403  11
  -1   4  -4 621.357 81.4933  11
  -1  -4  -4 687.878 83.7617  22
  -1  -4  -5 441.997 84.5277  16
  -1  -4  -5 520.962 84.6173  19
  -1   4  -6 401.150 72.5936  20
  -1  -4  -6 264.473 61.6112  19
  -1  -4  -6 334.337 68.8245  20
  -1  -4  -7 988.365 90.6733  20
  -1  -4  -7 990.398 92.8420  19
  -1  -5   8 328.798 57.4626   4
   1   5  -7 3161.95 177.303  31
   1  -5  -7 3446.38 203.206  19
   1  -5  -6 10018.7 394.899  19
   1   5  -6 10177.5 368.524  31
   1  -5  -5 4375.07 230.546  23
   1   5  -5 3847.62 219.727  12
   1  -5  -5 3671.60 205.507  22
   1   5  -5 3553.37 206.119  14
   1  -5  -5 4318.67 228.002  19
   1   5  -4 43567.0 1000.81  12
   1   5  -4 42420.3 978.236  14
  -1  -5   3 5348.70 191.652   9
   1  -5  -2 44108.8 872.482  24
   1   5  -2 43244.3 917.006  12
   1   5  -1 11597.2 288.403  12
   1  -5  -1 11932.4 281.715  24
   1  -5   0 210.591 27.3268  24
   1  -5   0 134.496 24.9130   9
   1  -5   0 110.458 20.5169  29
   1  -5   0 213.574 28.2516   8
   1  -5   1 11176.2 303.804   9
   1  -5   2 15704.6 422.138   8
   1  -5   3 5454.66 228.487   8
  -1  -5  -4 3191.54 185.951  22
  -1  -5  -4 3375.21 196.702   3
  -1  -5  -4 3345.98 205.481  16
  -1  -5  -4 3088.83 186.467  18
  -1  -5  -5 2477.64 193.397  16
  -1  -5  -5 2463.82 178.136  19
  -1  -5  -5 2618.91 172.651  22
  -1  -5  -6-9.13225 26.1511  19
  -1  -5  -7 230.187 44.4470  19
  -1  -6   8 714.272 80.2133   4
   1  -6  -7 875.897 99.2013  19
   1  -6  -6 157.270 52.0991  23
   1  -6  -6 203.668 55.6352  19
   1  -6  -5 13381.0 440.935  22
   1  -6  -5 13699.7 457.285  23
   1   6  -5 12292.0 436.943  14
   1   6  -5 13468.7 464.278  12
   1   6  -4 8910.66 340.151  12
   1   6  -4 8122.37 314.177  14
   1  -6  -4 7728.06 298.108  22
   1  -6  -4 8151.43 304.899  23
  -1  -6   3 34255.7 753.961   9
   1   6  -2 63513.4 1297.88  12
   1  -6  -2 64866.8 1250.71  24
   1   6  -1 6071.44 186.743  12
   1  -6  -1 6178.57 181.322  24
   1  -6   0 56384.4 1134.53   9
   1  -6   0 57590.3 1121.23  29
   1  -6   0 58480.6 1116.45  24
   1  -6   0 56177.9 1120.90   8
   1  -6   1 3602.52 155.436   9
   1  -6   2 1255.82 97.2729   8
   1  -6   2 1060.87 86.4493   9
   1  -6   3 3235.74 177.108   8
  -1  -6  -4 3400.49 193.146  22
  -1  -6  -4 3146.34 202.725  16
  -1  -6  -4 3034.30 191.358   3
  -1  -6  -4 3003.20 186.111  18
  -1  -6  -5 87.5109 39.0546  22
  -1  -6  -5 11.2430 29.8102  16
  -1  -6  -5 9.41154 26.9544  19
  -1  -6  -6 1503.61 132.395  19
  -1  -6  -7 307.310 47.2570  19
  -1  -7   8 28.3712 22.9842   4
  -1  -7   7 1121.25 124.083   5
   1  -7  -6 1380.40 138.487  23
   1   7  -5 579.308 90.8249  12
   1  -7  -5 675.619 94.9254  23
   1  -7  -5 479.013 78.0533  22
   1   7  -4 787.081 98.5386  12
   1   7  -4 793.074 93.1807  14
   1  -7  -4 670.956 84.2015  23
   1  -7  -4 895.019 93.7767  22
  -1  -7   3 42015.4 898.409   9
   1   7  -3 40199.7 950.837  12
   1   7  -2 5517.13 211.455  12
   1  -7  -2 5424.87 183.680  24
   1   7  -1 115360. 2158.58  12
   1  -7  -1 115145. 2155.37  24
  -1  -7   1 114934. 2146.16  29
   1  -7   0 27168.9 610.175   9
   1  -7   0 27258.2 595.020  29
   1  -7   0 27349.7 587.438  24
   1  -7   0 26634.7 592.615   8
   1  -7   1 35586.5 794.106   9
   1  -7   2 10494.1 338.111   8
   1  -7   2 9504.77 317.677   9
   1  -7   3-7.77872 20.6225   8
  -1  -7  -3 35.9115 25.7820  22
  -1  -7  -3 22.6296 23.0918  18
  -1  -7  -3 8.06924 24.7021  16
   1  -7   4 158.724 46.3742   8
  -1  -7  -4 139.220 48.1966  16
  -1  -7  -4 104.400 40.0259  18
  -1  -7  -4 167.827 48.1215  22
  -1  -7  -5 1827.39 147.844  22
  -1  -7  -5 1762.94 147.736  19
  -1  -7  -5 1757.61 162.404  16
  -1  -7  -6 691.697 83.0806  22
  -1  -7  -6 831.418 95.0409  19
  -1  -7  -7 343.651 47.3374  19
  -1  -8   7 1817.57 155.272   4
  -1  -8   7 1773.55 155.152   5
   1  -8  -6 860.374 108.114  23
   1  -8  -5 10242.4 388.078  22
   1   8  -5 10436.7 417.714  12
   1  -8  -4 107.192 36.8106  23
   1  -8  -4 39.0115 25.3551  22
   1   8  -4 58.0183 40.5468  12
   1   8  -4 53.9154 30.7727  14
   1   8  -3 14593.4 454.522  12
  -1  -8   3 15023.0 420.987   9
   1   8  -2 56.0727 23.5504  12
   1  -8  -2 118.117 27.2140  24
  -1  -8   1 45.1461 16.4108  29
   1  -8  -1 66.6541 21.2285  24
   1  -8   0 6077.13 209.711  29
   1  -8   0 6439.86 206.978  24
   1  -8   0 6322.58 222.447   9
   1  -8   1 12330.5 354.704  29
   1  -8   1 13230.9 349.193  24
   1  -8   1 13298.2 385.738   9
   1  -8   2 12111.1 388.901   8
   1  -8   2 12170.1 385.760   9
  -1  -8  -3 7563.64 317.099  16
  -1  -8  -3 7966.34 311.744  18
   1  -8   3 7674.82 314.038   8
  -1  -8  -3 7835.81 301.223  22
   1  -8   4 8083.88 342.599   8
  -1  -8  -4 7822.40 346.125  16
  -1  -8  -4 8113.35 326.006  22
  -1  -8  -4 7762.15 323.796  18
  -1  -8  -5 896.948 114.702  16
  -1  -8  -5 921.119 105.939  22
  -1  -8  -6 1750.50 128.754  22
   1  -8   7 36.9651 21.3952   5
  -1  -9   7 3109.56 195.411   4
  -1  -9   7 3617.72 214.681   5
  -1  -9   6 3335.73 235.084   5
   1  -9  -6 2876.37 197.025  23
   1  -9  -5 1131.97 123.292  23
   1  -9  -5 1021.39 112.628  22
   1  -9  -4 3651.62 201.966  22
   1   9  -4 3633.39 221.710  12
   1   9  -4 3272.03 207.793  14
   1  -9  -4 3524.99 208.110  23
   1   9  -3 1892.06 142.880  12
  -1  -9   3 1869.08 134.549   5
  -1  -9   3 1822.30 126.152   9
  -1  -9   2 813.986 78.6109   9
   1  -9  -2 605.824 59.8373  24
   1   9  -2 735.533 76.4880  12
   1  -9  -1 17795.4 438.851  24
   1  -9   0 24652.7 570.901  24
   1  -9   0 25473.2 602.320   9
   1  -9   0 24770.3 586.233  29
   1  -9   1 13161.5 374.404  29
   1  -9   1 12826.4 396.645   9
   1  -9   1 13243.5 362.082  24
   1  -9   2 26479.7 679.487   8
   1  -9   2 25460.0 671.278   9
  -1  -9  -3 1022.43 112.468  16
  -1  -9  -3 1183.74 110.512  22
   1  -9   3 955.797 107.180   8
  -1  -9  -3 914.304 101.979  18
  -1  -9  -4 3935.87 236.919  16
   1  -9   4 3639.04 227.030   8
  -1  -9  -4 4215.36 226.492  22
  -1  -9  -4 3978.57 221.556  18
  -1  -9  -5 8.82189 23.3891  22
  -1  -9  -5 21.2931 30.4878  16
  -1  -9  -6 53.9682 28.2942  22
  -1 -10   7 375.403 68.4638   5
   1 -10  -6 49.1420 35.3068  23
  -1 -10   6 144.869 55.4520   5
   1 -10  -5 4880.91 264.422  23
   1 -10  -5 4498.51 242.425  22
   1  10  -4 5804.04 292.851  14
  -1 -10   4 6329.22 295.372   5
   1  10  -4 6514.89 310.148  12
   1 -10  -4 6409.10 280.000  22
  -1 -10   3 12451.8 390.931   9
   1  10  -3 12282.9 415.796  12
  -1 -10   3 12337.4 406.760   5
  -1 -10   2 37415.9 851.427   9
  -1 -10   1 5741.99 220.597   9
   1 -10  -1 5803.82 209.598  24
   1 -10   0 35764.1 777.986  24
   1 -10   0 34752.0 791.687  29
   1 -10   0 35568.2 808.499   9
   1 -10   1 1350.18 103.736  29
   1 -10   1 1345.64 107.532   8
   1 -10   1 1356.53 97.2340  24
   1 -10   1 1328.64 112.237   9
   1 -10   2 1520.00 129.295   9
  -1 -10  -2 1361.81 116.375  21
   1 -10   2 1300.46 118.005   8
  -1 -10  -2 1136.71 114.926  16
   1 -10   2 1252.63 109.588  29
  -1 -10  -2 1215.32 116.427  17
  -1 -10  -3 5560.51 251.932  22
   1 -10   3 5321.85 270.008   8
  -1 -10  -3 5325.67 270.814  16
  -1 -10  -4 2734.82 197.169  16
  -1 -10  -4 2766.69 181.888  22
  -1 -10  -5 1842.04 160.000  16
  -1 -10  -5 1827.84 143.945  22
  -1 -10  -6 1508.99 112.811  22
   1 -10   6 1863.00 143.125   5
  -1 -11   7 440.028 68.8373   5
  -1 -11   6 5053.19 281.890   5
   1 -11  -6 4690.82 247.845  23
  -1 -11   5 214.021 59.8111   5
   1 -11  -5 155.180 50.1760  23
  -1 -11   4 8782.40 364.581   5
   1 -11  -4 9292.42 349.976  22
  -1 -11   4 8726.73 347.556   9
   1  11  -4 9104.44 381.284  12
  -1 -11   3 1841.76 146.676   5
  -1 -11   3 1706.20 131.873   9
   1  11  -3 1913.77 150.542  12
  -1 -11   2 3909.36 192.605   9
   1 -11  -2 3545.48 184.701  21
  -1 -11   2 3645.99 201.289   5
  -1 -11   1 17921.8 483.885   9
   1 -11  -1 18630.5 473.304  24
   1 -11   0 552.320 66.2733  29
   1 -11   0 477.633 65.4928   9
   1 -11   0 461.189 56.8323  24
  -1 -11  -1 24981.7 671.083  17
   1 -11   1 24292.5 626.858  29
  -1 -11  -1 24345.6 640.844  21
   1 -11   1 24912.7 658.473   9
  -1 -11  -2 2380.42 174.250  16
   1 -11   2 2433.62 166.965   8
  -1 -11  -2 2538.27 167.630  21
  -1 -11  -2 2686.22 181.961  17
   1 -11   2 2449.89 162.784  29
   1 -11   3 6680.88 301.314  29
   1 -11   3 6607.94 309.553   8
  -1 -11  -3 6920.36 289.459  22
  -1 -11  -3 7128.72 324.934  16
  -1 -11  -4 96.1631 47.7121  16
  -1 -11  -4 97.5530 39.6131  22
  -1 -11  -5 447.354 72.4299  22
  -1 -11  -5 377.424 72.1808  16
   1 -11   6 499.208 69.7387   5
  -1 -11  -6 378.769 54.3271  22
  -1 -12   7 25.8949 23.2429   5
   1 -12  -6 1217.48 118.229  23
  -1 -12   6 1399.22 140.648   5
  -1 -12   5 87.8413 46.0613   5
   1 -12  -5 112.075 44.1457  23
  -1 -12   4 191.732 53.6161   5
   1 -12  -4 194.637 49.4430  22
  -1 -12   3 664.122 85.9709   9
  -1 -12   3 501.163 81.6350   5
  -1 -12   2 1488.88 132.338   5
  -1 -12   2 1543.03 122.308   9
   1 -12  -1 1145.78 105.943  33
   1 -12  -1 1322.74 99.2830  24
  -1 -12   1 1239.48 102.347   9
  -1 -12   1 1330.06 108.595  33
  -1 -12   1 1105.83 111.834   5
  -1 -12   0 670.770 85.6096   5
   1 -12   0 567.063 70.8407  29
  -1 -12  -1 449.548 76.2562  17
   1 -12   1 448.074 71.8908   9
   1 -12   1 407.994 64.8612  29
  -1 -12  -1 459.589 72.5837  21
   1 -12   2 8377.70 341.806   8
   1 -12   2 9060.09 345.479  29
  -1 -12  -2 8840.13 366.634  16
  -1 -12  -2 9357.19 356.042  21
  -1 -12  -2 8527.30 357.735  17
   1 -12   3 31.3631 27.7380   8
   1 -12   3 86.2741 35.9575  29
  -1 -12  -3 81.3552 35.2383  22
  -1 -12  -3 74.6219 41.6149  16
   1 -12   4 7535.48 327.587   5
  -1 -12  -4 7420.61 340.245  16
  -1 -12  -4 8290.83 326.796  22
  -1 -12  -4 8088.55 336.085  23
  -1 -12  -5 196.846 54.0520  16
  -1 -12  -5 202.271 48.1186  22
   1 -12   5 245.097 55.3727   5
   1 -12   6 1229.73 98.0956   5
  -1 -13   6 4396.93 238.755   5
   1 -13  -6 4132.99 213.491  23
   1 -13  -5 655.127 93.4228  23
  -1 -13   5 501.456 87.4469   5
   1 -13  -4 7127.29 324.106  23
  -1 -13   4 6805.21 319.472   5
  -1 -13   3 176.791 53.3207   5
  -1 -13   3 326.093 63.6776   9
  -1 -13   2 47.1334 28.8631   5
  -1 -13   2 24.0186 21.2331   9
  -1 -13   1 371.035 70.2215   5
   1 -13  -1 367.095 65.5040  33
  -1 -13   1 317.237 59.5416  33
  -1 -13   0 13257.0 425.061  33
   1 -13   1 866.653 95.8806  29
  -1 -13  -1 1099.19 123.744  17
  -1 -13  -1 851.056 102.993  21
  -1 -13  -2 8700.26 371.738  16
  -1 -13  -2 8868.57 355.619  21
   1 -13   2 9094.77 355.398  29
  -1 -13  -2 7963.15 355.504  17
  -1 -13  -3 358.539 74.6445  16
  -1 -13  -4-10.1587 24.5858  16
  -1 -13  -4 9.18283 19.8781  23
   1 -13   5 100.184 37.3388   5
  -1 -13  -5 88.5856 34.9046  16
  -1 -13  -5 93.8607 35.5873  22
   1 -14  -6 133.962 39.1379  23
  -1 -14   6 189.036 48.3036   5
  -1 -14   5 992.814 114.226   5
   1 -14  -5 998.707 111.716  23
  -1 -14   4 9086.35 374.495   5
   1 -14  -4 10065.4 390.117  23
  -1 -14   3 465.492 81.6461   5
  -1 -14   2 29292.0 777.656   5
  -1 -14   2 27105.8 730.331   9
  -1 -14   1 216.430 55.3313   5
  -1 -14   1 8.05014 24.6552  33
  -1 -14   0 8095.35 320.551  33
  -1 -14   0 7960.14 352.672  17
  -1 -14  -1 181.945 54.9632  21
   1 -14   1 155.063 43.8832  29
  -1 -14  -1 235.923 54.8371  33
  -1 -14  -1 326.961 72.8055  17
  -1 -14  -2 3505.87 225.927  16
  -1 -14  -2 3011.60 198.632  21
  -1 -14  -3-10.8472 31.0620  16
  -1 -14  -4 11173.8 413.595  16
  -1 -14  -4 10755.7 390.303  23
  -1 -14  -4 11468.5 379.619  22
  -1 -14  -5 216.495 43.3915  22
  -1 -14  -5 308.005 57.3722  16
  -1 -15   6 141.202 37.5075   5
   1 -15  -6 164.731 37.2139  23
   1 -15  -5 2285.06 157.094  23
  -1 -15   5 1990.35 152.253   5
   1 -15  -4 659.471 92.6382  23
  -1 -15   4 615.411 91.4344   5
  -1 -15   3 6323.36 303.372   5
  -1 -15   2 18596.6 586.725   5
  -1 -15   1 6888.48 297.185  33
  -1 -15   1 7271.15 329.847   5
  -1 -15   0 53124.2 1209.89  33
  -1 -15   0 52719.5 1227.07  21
  -1 -15   0 53637.8 1277.04  17
  -1 -15  -1 1263.98 121.625  33
  -1 -15  -1 1418.49 137.421  21
  -1 -15  -1 1219.07 137.592  17
  -1 -15  -2 34617.7 916.685  16
  -1 -15  -2 32133.5 860.972  21
  -1 -15  -2 35014.6 850.383  33
  -1 -15  -3 250.202 61.9610  16
  -1 -15  -4 3785.36 211.010  16
  -1 -15  -4 3733.10 202.305  23
  -1 -15  -5 249.314 46.3265  16
  -1 -16   6 63.0455 24.0794   5
   1 -16  -5 822.714 87.8034  23
  -1 -16   5 971.173 98.1553   5
  -1 -16   4 1213.74 118.781   5
   1 -16  -4 1348.42 124.851  23
  -1 -16   3 4169.41 236.611   5
  -1 -16   2 854.580 108.669   5
  -1 -16   1 7471.34 315.857  33
  -1 -16   0 554.525 95.9062  17
  -1 -16   0 603.365 91.5532  21
  -1 -16   0 773.012 96.6132  33
  -1 -16  -1 5636.05 283.844  21
  -1 -16  -1 6121.10 312.208  17
  -1 -16  -1 5692.16 270.383  33
  -1 -16  -2 7064.30 332.391  16
  -1 -16  -2 6706.74 302.285  21
  -1 -16  -2 7101.97 297.020  33
  -1 -16  -3 1997.98 159.999  16
  -1 -16  -4 6694.09 275.703  16
  -1 -16  -4 6832.82 266.828  23
  -1 -16  -5 258.185 40.8553  16
  -1 -17   5 312.522 51.9043   5
   1 -17  -5 288.903 46.9960  23
  -1 -17   4 1093.35 105.586   5
   1 -17  -4 1074.36 103.756  23
  -1 -17   3 245.156 55.7622   5
  -1 -17   2 521.991 86.0506   5
  -1 -17   1 2221.86 166.926  21
  -1 -17   1 2001.07 154.892  33
  -1 -17   1 2355.29 185.180  17
  -1 -17   0 29.4939 35.2957  21
  -1 -17   0 72.8336 35.5326  33
  -1 -17   0 11.4041 27.6057  17
  -1 -17  -1 1162.64 115.615  33
  -1 -17  -1 1276.52 128.612  21
  -1 -17  -1 1197.83 134.458  17
  -1 -17  -2 110.123 37.1303  33
  -1 -17  -2 30.8642 36.9517  16
  -1 -17  -3 42.7020 29.2401  16
  -1 -17  -4 613.725 72.3304  16
  -1 -17  -4 586.282 66.8510  23
   1 -18  -5 410.468 48.7132  23
  -1 -18   5 343.964 46.4342   5
   1 -18  -4 49.8525 26.9971  23
  -1 -18   4 64.6497 28.0069   5
   1 -18  -3 186.427 46.5001  23
  -1 -18   3 216.008 50.6144   5
  -1 -18   2 538.353 83.7876  17
  -1 -18   1 468.231 74.2527  33
  -1 -18   1 572.310 92.7715  17
  -1 -18   0 681.063 92.5234  21
  -1 -18   0 991.253 120.435  17
  -1 -18   0 945.446 104.774  33
  -1 -18  -1 3441.57 218.252  16
  -1 -18  -1 2957.84 186.971  21
  -1 -18  -1 3256.71 211.365  17
  -1 -18  -2 21.0897 20.1393  33
  -1 -18  -2 73.1916 35.7074  16
  -1 -18  -3 1526.50 121.270  16
  -1 -18  -4 694.787 66.7377  16
  -1 -18  -4 680.073 63.2126  23
  -1 -19   4 975.948 82.2895   5
   1 -19  -4 1323.42 91.4559  23
  -1 -19   3 816.378 89.9899  17
  -1 -19   2 303.243 63.3931  17
  -1 -19   1 630.066 90.3943  17
  -1 -19   0 683.099 87.3617  21
  -1 -19   0 583.064 79.3825  33
  -1 -19   0 749.106 98.7838  17
   1 -19   0 705.421 92.0748  17
  -1 -19  -1 102.118 34.4364  33
  -1 -19  -1 91.8706 39.7948  16
  -1 -19  -1 44.2352 28.8000  21
  -1 -19  -2 1479.75 123.431  16
  -1 -19  -3 1015.52 87.9444  16
  -1 -19  -3 979.418 84.4577  23
  -1 -20   3 84.5040 27.3095  17
  -1 -20   2 2340.59 147.962  17
  -1 -20   1 1468.00 123.737  17
  -1 -20   0 792.872 93.7323  16
   1 -20   0 749.097 87.4621  17
  -1 -20   0 744.999 90.1345  17
  -1 -20   0 591.180 72.0172  21
  -1 -20  -1 3739.23 196.611  16
   1 -20   1 3298.93 181.847  17
  -1 -20  -2 257.518 47.8509  16
  -1 -21   2 1323.83 97.4484  17
  -1 -21   1 4168.07 190.085  17
  -1 -21   0 5731.09 234.192  16
  -1 -21  -1 594.417 67.5480  16
   1 -21   1 436.935 57.4990  17
   1 -21   2 3337.11 145.046  17
  -1 -22   1 651.721 61.8735  16
  -1 -22   0 1018.58 76.4203  16
   2   0  -8 421.544 71.1340  20
   2   0  -7-8.26119 23.6567  31
   2   0  -6 1491.11 134.543  30
   2   0  -6 1454.78 144.391  19
   2   0  -6 1672.96 161.513  20
   2   0  -6 1370.14 123.136  31
   2   0  -5-8.11455 27.7729  30
   2   0  -5-9.95303 30.4689  20
   2   0  -5 9.03731 23.9592  19
   2   0  -4 24250.6 606.723  14
   2   0  -3 4.17755 11.9626  14
   2   0  -3-3.60732 12.3464  10
   2   0  -2 23284.3 515.401  14
   2   0  -2 24845.8 519.644  10
   2   0  -2 24969.1 532.534  13
  -2   0   1 11.2052 10.9335   1
  -2   0   0 4340.76 148.775   1
   2   0   0 4165.63 148.574  26
  -2   0  -1 5.63023 21.1101   1
   2   0   1 13.5776 12.9616  26
  -2   0  -2 18894.2 1022.47  15
  -2   0  -3 14.4193 20.6454  16
  -2   0  -3 18.7114 39.2173   2
  -2   0  -3-7.26083 24.8511   7
  -2   0  -3-23.3396 101.043  15
  -2   0  -4 5637.57 281.524   2
   2   0   4 5619.14 301.301  26
  -2   0  -4 5753.19 288.204  11
  -2   0  -5-9.49737 27.1966  19
  -2   0  -6 37.7659 28.3267  19
   2  -1  -8 2842.76 175.030  20
   2   1  -8 2741.69 173.293  20
   2   1  -7-11.5576 33.0959  20
   2  -1  -7-11.4188 30.2727  20
   2   1  -7-8.32065 27.0169  31
   2  -1  -7 8.13016 19.6763  31
   2   1  -6 8925.46 340.799  31
   2  -1  -6 8446.73 331.240  31
   2   1  -6 8266.25 378.563  20
   2  -1  -6 8935.85 349.150  30
   2  -1  -6 8344.50 377.353  20
   2  -1  -6 8268.73 366.984  19
   2   1  -6 9207.04 354.214  30
   2  -1  -5 653.388 86.0039  30
   2  -1  -5 478.748 78.9649  19
   2   1  -5 384.660 66.4881  14
   2   1  -5 528.813 78.7683  30
   2  -1  -5 482.414 81.6380  20
   2   1  -5 380.168 68.2460  19
   2   1  -4 945.954 83.0085  12
   2   1  -4 881.940 84.0303  14
   2  -1  -3 4205.52 153.532  10
   2   1  -3 3885.85 161.422  14
   2   1  -3 4319.82 156.269  10
   2  -1  -3 3737.46 148.283  13
   2  -1  -3 3673.66 157.348  14
   2   1  -2 26476.4 579.908  13
   2   1  -2 26921.6 574.735  14
   2  -1  -2 27008.8 560.941  10
   2  -1  -2 27571.3 574.882  13
   2  -1  -2 25787.9 562.409  14
   2   1  -2 27112.6 563.725  10
  -2  -1   1 11629.3 284.532   1
  -2   1   1 11335.6 283.576   1
   2  -1  -1 11395.5 258.640  24
   2   1  -1 11363.4 287.030  13
   2   1   0 43814.5 882.223  26
   2  -1   0 43183.7 879.787  26
  -2  -1   0 43937.5 879.790   1
  -2   1   0 43913.1 878.766   1
   2   1   1 17500.9 444.343  26
  -2   1  -1 17820.2 473.678   1
   2  -1   1 17478.5 442.772  26
  -2  -1  -1 18260.3 478.722   1
  -2  -1  -2 2101.72 315.380  15
  -2   1  -2 2656.14 450.416  15
  -2  -1  -3 7034.47 286.595   3
  -2  -1  -3 7216.18 281.917   7
  -2  -1  -3 7122.14 311.567   2
  -2   1  -3 6791.46 307.185   2
  -2  -1  -3 7353.97 279.710  18
  -2  -1  -3 6852.78 278.490  16
  -2   1  -4 1746.02 151.189   2
  -2   1  -4 1337.85 137.175  11
   2  -1   4 1547.00 155.546  26
   2   1   4 1452.16 148.481  26
  -2  -1  -4 1388.10 140.302  11
  -2  -1  -4 1617.07 144.234   2
  -2  -1  -4 1419.56 132.482   3
  -2   1  -5 1398.65 131.825  19
  -2  -1  -5 1390.75 135.847  19
  -2  -1  -6 1634.13 129.283  19
   2   2  -8-11.5338 19.7377  31
   2   2  -8 7.80586 22.3524  20
   2  -2  -8 7.74406 25.1446  20
   2   2  -7 466.509 86.5787  20
   2   2  -7 440.328 71.8234  31
   2  -2  -7 459.622 71.1824  31
   2  -2  -7 444.901 82.0417  20
   2   2  -6 5922.94 311.759  20
   2   2  -6 5425.38 259.977  31
   2  -2  -6 5655.04 267.285  30
   2  -2  -6 5919.11 261.959  31
   2  -2  -6 5746.25 301.644  20
   2  -2  -6 5155.01 281.744  19
   2   2  -6 5969.37 276.081  30
   2   2  -5 5329.78 255.460  19
   2   2  -5 4902.33 244.147  14
   2   2  -5 4894.71 262.086  20
   2  -2  -5 5184.45 265.960  20
   2  -2  -5 5889.98 258.121  30
   2  -2  -5 5185.07 262.377  19
   2   2  -4 28507.0 676.311  14
   2   2  -4 27030.8 664.409  12
   2   2  -3 17032.8 438.102  12
   2   2  -3 17686.2 445.849  14
   2   2  -2 27117.2 591.237  14
   2  -2  -2 27203.0 573.917  10
   2   2  -2 28096.8 576.181  10
   2  -2  -2 27757.8 560.784  24
   2   2  -1 13888.6 336.810  13
  -2   2   1 13962.3 331.691   1
   2  -2  -1 14020.9 314.507  24
  -2  -2   1 13765.5 328.385   1
   2  -2   0 636.576 52.2248  26
  -2   2   0 702.513 55.1437   1
   2   2   0 631.512 52.1373  26
  -2  -2   0 678.916 53.6956   1
   2  -2   1 1371.17 89.2027  26
   2   2   1 1298.87 89.0877  26
  -2  -2  -1 1360.03 102.403   1
  -2   2  -1 1247.44 97.9402   1
  -2   2  -2 3176.77 550.539  15
  -2  -2  -2 3516.54 350.127  15
   2  -2   2 3824.27 188.736  26
   2   2   2 3635.03 188.016  26
  -2  -2  -3 139.674 40.6496  16
  -2   2  -3 202.825 57.3772   2
  -2  -2  -3 164.563 55.1518   2
  -2  -2  -3 152.644 42.9981   3
  -2  -2  -3 108.608 35.1384  18
   2   2   4 627.857 98.5124  26
  -2  -2  -4 436.390 80.1564  16
   2  -2   4 438.871 84.3726  26
  -2   2  -4 485.640 83.9188  11
  -2  -2  -4 582.809 89.7094  11
  -2   2  -4 603.895 90.9273   2
  -2  -2  -4 533.528 85.5445   2
  -2  -2  -4 555.830 85.9189   3
  -2  -2  -5 39.4880 32.0616  19
  -2  -2  -6 341.858 63.2208  19
   2   3  -8 3205.98 159.927  31
   2  -3  -7 626.025 80.4871  31
   2   3  -7 658.351 85.2547  31
   2   3  -7 589.277 94.6673  20
   2  -3  -7 679.277 99.6679  20
   2  -3  -6 11520.5 388.544  31
   2  -3  -6 12044.3 410.819  30
   2   3  -6 11631.1 407.765  30
   2   3  -6 10922.4 395.839  31
   2   3  -6 12048.2 460.282  20
   2  -3  -6 11242.6 439.747  20
   2  -3  -6 10588.3 424.485  19
   2   3  -5 78.8855 37.2203  30
   2   3  -5 33.4475 27.1567  14
   2  -3  -5 31.2364 31.6294  30
   2  -3  -5 96.5054 39.1547  23
   2   3  -5 9.70681 23.4988  20
   2  -3  -5 9.44070 25.0351  20
   2  -3  -5 64.9461 33.3097  19
   2   3  -4 6092.93 250.420  12
   2   3  -4 6270.35 251.691  14
   2   3  -3 5748.84 217.821  12
   2   3  -3 6030.71 218.525  14
   2  -3  -2 90.8708 20.0942  10
   2   3  -2 159.820 25.0872  10
  -2  -3   1 25915.6 561.839   1
   2  -3  -1 26926.9 557.166  24
  -2   3   1 27329.5 567.302   1
   2   3  -1 26685.7 575.553  13
  -2  -3   0 14951.6 356.707   1
  -2   3   0 14770.5 356.482   1
   2   3   0 14134.9 353.111  26
   2  -3   0 14681.6 353.335  26
  -2  -3  -1 10848.7 335.940   1
   2  -3   1 10248.0 298.153  26
   2   3   1 10077.9 303.866  26
   2  -3   1 10107.7 305.567   8
  -2  -3  -1 10373.0 634.851  15
  -2   3  -1 10462.4 334.731   1
  -2  -3  -2 5073.67 376.763  15
   2  -3   2 5312.16 225.249  26
   2  -3   2 5414.82 223.488   8
   2   3   2 5438.91 234.711  26
  -2  -3  -3 30.4458 28.5372  16
   2  -3   3 17.9554 19.4334  26
   2   3   3-9.27602 17.3891  26
  -2  -3  -3 8.86946 33.2538   2
  -2   3  -3 36.2906 36.7411   2
  -2  -3  -3-7.92798 25.7418   3
  -2  -3  -3 7.58865 18.3655  18
  -2  -3  -4 192.410 53.8180  16
  -2   3  -4 272.628 61.9977   2
   2  -3   4 179.679 54.4773  26
   2   3   4 145.390 54.2550  26
  -2   3  -4 128.848 46.9002  11
  -2  -3  -4 150.199 49.7967  11
  -2  -3  -4 268.619 61.0893   2
  -2  -3  -5 505.826 85.6771  19
  -2  -3  -6 938.694 99.9384  19
  -2  -4   8 73.8699 36.6319   4
   2   4  -8 21.1133 19.7985  31
   2   4  -7 282.120 58.0691  31
   2   4  -7 286.365 67.1076  20
   2  -4  -7 244.681 61.6246  20
   2  -4  -6 7076.89 291.244  30
   2   4  -6 6130.90 276.405  30
   2   4  -6 6497.69 285.400  31
   2   4  -6 6667.68 323.991  20
   2  -4  -6 6059.06 304.773  20
   2  -4  -6 5989.06 300.119  19
   2   4  -5 8.65950 20.9616  14
   2   4  -5 26.9650 25.7421  12
   2  -4  -5 71.6865 33.5991  23
   2  -4  -5 18.1688 21.9897  20
   2  -4  -5 54.9446 34.3363  19
   2  -4  -5 7.62438 26.0986  30
   2   4  -4 63997.7 1399.31  12
   2   4  -4 67835.5 1406.38  14
   2   4  -3 2587.80 141.792  12
   2   4  -3 2571.94 137.646  14
   2   4  -2 217615. 3936.40  10
   2  -4  -2 215151. 3935.56  10
   2  -4  -2 215411. 3944.24  24
  -2   4   1 13916.8 335.337   1
   2  -4  -1 14382.1 338.041  24
   2   4  -1 14133.3 350.896  13
  -2  -4   1 13913.5 331.470   1
   2  -4   0 123546. 2349.69  26
  -2   4   0 125305. 2362.72   1
  -2  -4   0 127419. 2359.48   1
   2   4   0 128502. 2353.23  26
  -2  -4   0 129872. 3012.47  15
   2  -4   1 11566.9 327.453  26
  -2  -4  -1 12760.5 603.089  15
   2   4   1 12173.0 338.861  26
   2  -4   1 12473.2 355.393   8
  -2  -4  -1 11961.7 368.978   1
  -2   4  -1 11777.7 370.794   1
   2  -4   2 1624.83 115.844  26
   2  -4   2 1526.86 116.267   8
   2   4   2 1634.64 120.116  26
  -2  -4  -3 590.260 79.5636  16
  -2  -4  -3 651.539 87.3730   3
   2  -4   3 662.838 87.2328  26
   2   4   3 707.051 91.7729  26
  -2  -4  -3 803.071 93.4619  18
  -2  -4  -4 3888.19 234.449  16
  -2  -4  -4 3658.92 222.853   3
  -2  -4  -4 3741.20 222.405  11
  -2  -4  -4 3957.23 222.406  22
  -2  -4  -5 216.465 61.2964  19
  -2   4  -6 910.690 95.5918  20
  -2  -4  -6 880.755 94.2083  20
  -2  -4  -6 933.676 98.0130  19
  -2  -5   8 2747.41 177.465   4
   2   5  -7 210.126 49.9715  31
   2   5  -6 8884.46 341.611  31
   2  -5  -6 8320.22 359.141  19
   2   5  -5 3771.83 216.434  14
   2   5  -5 3818.24 223.855  12
   2  -5  -5 3517.19 209.844  23
   2   5  -4 2535.80 160.777  14
   2   5  -4 2412.95 161.889  12
   2   5  -3 236.910 46.9388  12
   2   5  -2 23290.0 545.695  12
   2  -5  -2 22422.6 506.565  24
   2  -5  -1 24567.7 537.311  24
   2   5  -1 24134.4 545.044  13
   2  -5   0 98826.3 1910.23   8
   2  -5   0 100138. 1869.56  29
  -2  -5   0 95048.3 2198.97  15
  -2  -5  -1 67240.4 1613.80  15
   2  -5   1 63149.3 1328.60   8
   2  -5   2 43683.3 999.175   8
  -2  -5  -3 21410.4 611.216  16
  -2  -5  -3 21886.3 621.204   3
   2  -5   3 21611.4 614.689   8
  -2  -5  -3 21661.1 607.310  18
  -2  -5  -4 3154.37 211.505  16
  -2  -5  -4 2871.32 190.262  22
  -2  -5  -4 2920.95 191.985  18
  -2  -5  -4 2845.71 198.193   3
  -2  -5  -5 2162.66 166.994  19
  -2  -5  -6 177.911 46.9577  19
  -2  -6   8 105.508 43.0740   4
   2   6  -7 4222.63 209.787  31
   2   6  -6 3053.91 187.319  31
   2   6  -5 926.616 108.704  14
   2   6  -5 827.016 107.943  12
   2  -6  -5 791.908 101.099  23
   2   6  -4 13816.8 439.628  14
   2  -6  -4 12836.3 413.143  23
   2   6  -4 13069.0 441.810  12
   2   6  -3 16515.9 472.273  12
   2  -6  -2 1580.42 91.3213  24
   2   6  -2 1676.71 107.871  12
   2   6  -1 76268.8 1474.04  13
   2  -6  -1 74602.3 1466.67  24
   2  -6   0 19080.6 452.800  29
   2  -6   0 19206.8 461.693  24
   2  -6   0 19498.3 485.341   8
   2  -6   1 23947.7 611.217   8
   2  -6   2 26116.1 685.446   8
   2  -6   3 56.0389 30.3298   8
  -2  -6  -3 26.4257 31.6234   3
  -2  -6  -3 17.8267 28.9453  16
  -2  -6  -3 17.5049 23.2090  18
  -2  -6  -4 8565.58 374.553  16
  -2  -6  -4 9727.33 371.731  22
  -2  -6  -4 9037.58 371.295   3
  -2  -6  -4 8964.27 361.706  18
  -2  -6  -5 1475.22 148.286  16
  -2  -6  -5 1409.44 127.227  22
  -2  -6  -5 1346.78 130.659  19
  -2  -6  -6 702.846 79.5148  19
  -2  -7   8 2947.92 178.367   4
  -2  -7   7 1480.23 155.259   4
   2  -7  -6 5836.63 299.777  23
   2   7  -5 21470.3 648.841  14
   2   7  -5 21806.2 666.227  12
   2  -7  -5 21710.7 638.192  23
   2   7  -4 8.77789 21.2440  14
   2   7  -4 47.0434 39.4394  12
   2  -7  -4-15.5577 20.6230  23
   2   7  -3 63972.9 1365.95  12
   2   7  -2 23298.9 581.052  12
   2  -7  -2 24395.5 555.033  24
   2  -7  -1 36465.2 780.333  24
   2  -7   0 26099.2 597.452  29
   2  -7   0 26332.6 625.819   8
   2  -7   0 26144.2 606.494  24
   2  -7   1 45.1914 22.4127  29
   2  -7   1 14.3548 19.0344   8
  -2  -7  -2 1156.42 109.464  16
  -2  -7  -2 1215.18 110.674   3
   2  -7   2 1301.42 121.626   8
  -2  -7  -2 1357.11 120.663   4
  -2  -7  -3 5245.49 267.014  16
  -2  -7  -3 5827.76 275.397   3
   2  -7   3 5463.49 277.584   8
  -2  -7  -3 5495.41 267.955  18
  -2  -7  -4 1286.08 139.149  16
  -2  -7  -4 1407.23 132.623  22
  -2  -7  -4 1424.10 135.195  18
  -2  -7  -4 1282.31 132.512   3
  -2  -7  -5 1989.53 148.160  22
  -2  -7  -5 1887.89 147.340  19
  -2  -7  -5 1605.07 153.704  16
  -2  -7  -6 1554.73 111.102  19
  -2  -8   8 48.2938 25.8808   4
  -2  -8   7 2165.07 184.447   4
   2  -8  -6 2604.09 193.808  23
  -2  -8   6 2748.90 211.243   4
  -2  -8   5 1672.57 154.481   5
   2  -8  -5 1490.12 140.236  23
  -2  -8   5 1512.50 142.509   4
   2   8  -5 1620.19 152.664  14
   2   8  -5 1845.89 168.294  12
  -2  -8   4 15958.2 499.428   4
  -2  -8   4 17324.5 516.674   5
   2   8  -4 16073.0 533.117  12
   2   8  -4 17009.7 533.559  14
   2  -8  -4 16719.8 505.645  23
   2   8  -3 3253.47 185.563  12
   2  -8  -2 16717.7 427.115  24
   2   8  -2 16340.2 451.423  12
   2  -8  -1 39641.6 854.045  24
   2  -8   0 658.396 65.2206  29
   2  -8   0 627.471 64.6472  24
   2  -8   0 560.497 65.7264   8
   2  -8   1 32902.1 763.694  29
   2  -8   1 34765.1 830.241   8
  -2  -8  -2 14525.8 466.093  16
  -2  -8  -2 14232.7 469.512   4
   2  -8   2 15095.4 489.778   8
  -2  -8  -3 4104.03 227.255   3
  -2  -8  -3 3905.49 229.442  16
  -2  -8  -3 4011.11 225.595  22
   2  -8   3 3767.34 234.107   8
  -2  -8  -3 3855.32 225.570  18
  -2  -8  -4 8058.92 359.144  16
  -2  -8  -4 8365.82 340.871  22
  -2  -8  -4 7755.63 337.253   3
  -2  -8  -4 7970.88 339.533  18
  -2  -8  -5 140.260 48.5733  16
  -2  -8  -5 142.809 43.8741  22
  -2  -8  -5 191.048 48.0513  19
  -2  -8  -6 867.333 74.1221  22
  -2  -8  -6 962.897 81.3051  19
  -2  -9   7 705.387 103.827   4
   2  -9  -6 862.519 114.040  23
  -2  -9   6 820.475 115.976   4
  -2  -9   6 1032.15 129.194   5
  -2  -9   5 8003.31 357.319   5
  -2  -9   5 7546.51 338.064   4
   2   9  -5 7955.74 363.946  14
   2  -9  -5 7560.76 337.775  23
  -2  -9   4 995.666 110.446   5
   2  -9  -4 1033.23 109.047  23
   2   9  -4 1009.43 120.165  12
   2   9  -4 886.526 109.964  14
  -2  -9   4 1142.14 105.685   9
  -2  -9   4 979.404 107.231   4
   2   9  -3 15265.6 476.218  12
  -2  -9   3 15426.3 470.898   4
  -2  -9   3 15192.4 469.375   5
   2  -9  -2 26273.0 622.635  24
   2  -9  -1 4493.52 187.802  24
   2  -9   0 58437.5 1204.81  24
   2  -9   0 56729.8 1195.06  29
   2  -9   1 1092.90 94.6546  29
   2  -9   1 1078.83 95.1801  24
   2  -9   1 1071.79 107.748   8
  -2  -9  -1 998.757 105.751  17
  -2  -9  -2 16766.8 534.488  16
   2  -9   2 17459.0 509.615  29
  -2  -9  -2 17985.0 547.287   4
   2  -9   2 17993.7 566.230   8
  -2  -9  -3 4033.83 236.672  16
  -2  -9  -3 4051.90 225.454  22
   2  -9   3 3605.50 235.349   8
  -2  -9  -3 3730.33 224.290  18
  -2  -9  -3 3772.69 218.021   3
  -2  -9  -4 483.596 78.8661  22
  -2  -9  -4 393.905 74.0399  18
  -2  -9  -5 843.226 92.2007  22
  -2  -9  -5 743.540 99.2549  16
   2  -9   6 283.486 45.8048   5
  -2  -9  -6 162.115 32.5220  22
  -2 -10   7 4530.87 248.033   4
  -2 -10   6 5291.42 287.801   5
   2 -10  -6 4593.22 257.776  23
  -2 -10   6 4737.21 270.316   4
  -2 -10   5 1500.21 148.338   5
   2 -10  -5 1273.24 131.407  23
  -2 -10   5 1366.80 136.590   4
   2  10  -4 15127.2 526.134  12
  -2 -10   4 15718.4 514.695   5
  -2 -10   4 15586.2 477.579   9
   2 -10  -4 15107.2 494.874  23
  -2 -10   4 15805.9 504.434   4
  -2 -10   3 1393.75 126.668   5
   2  10  -3 1514.36 131.688  12
  -2 -10   3 1482.31 129.945   4
  -2 -10   3 1786.81 133.253   9
  -2 -10   2 15813.1 484.094   5
   2 -10  -2 15955.4 438.982  24
   2 -10  -1 10708.6 334.773  24
   2 -10   0 749.166 78.6904  29
   2 -10   0 815.759 81.1158  24
  -2 -10   0 656.601 86.3583   5
   2 -10   1 5022.65 231.635  29
  -2 -10  -1 5255.54 252.443   4
   2 -10   1 5755.70 242.256  24
   2 -10   1 5664.15 265.395   8
  -2 -10  -1 5726.95 274.132  17
  -2 -10  -2 3617.27 217.489  16
  -2 -10  -2 3197.30 205.123   4
   2 -10   2 3501.98 196.985  29
   2 -10   2 3271.51 188.990  24
   2 -10   2 3170.31 213.478   8
  -2 -10  -2 3671.68 205.192  22
  -2 -10  -3 45.3137 32.5369  22
  -2 -10  -3 10.6186 30.4120  16
  -2 -10  -3 40.3813 28.9139  18
  -2 -10  -4 3524.00 225.911  16
  -2 -10  -4 3710.66 211.707  22
  -2 -10  -4 3491.95 210.684  18
  -2 -10  -5 1694.67 125.765  22
  -2 -10  -5 1502.82 133.368  16
  -2 -10  -6 656.297 57.6304  22
  -2 -11   7 1171.86 114.455   4
  -2 -11   6 314.352 73.0736   5
   2 -11  -6 342.272 67.9521  23
  -2 -11   6 205.852 59.1536   4
   2 -11  -5 11439.4 431.713  23
  -2 -11   5 11591.4 432.505   4
  -2 -11   5 11977.2 459.182   5
   2  11  -4 111.221 48.1897  12
  -2 -11   4 80.8142 36.3138   5
   2 -11  -4 226.763 56.9703  23
  -2 -11   4 68.0630 33.2575   9
  -2 -11   4 170.580 52.3353   4
  -2 -11   3 23607.5 676.059   5
  -2 -11   3 24537.4 656.336   9
  -2 -11   3 25025.0 678.679   4
  -2 -11   2 2729.58 179.336   5
   2 -11  -2 2740.99 154.373  24
  -2 -11   2 3007.52 183.183   4
  -2 -11   1 7585.28 313.591   5
  -2 -11   1 7497.99 295.463   4
   2 -11  -1 7296.24 269.829  24
  -2 -11   1 6899.21 300.991  17
   2 -11   0 3196.15 173.437  29
  -2 -11   0 3219.33 187.219   4
   2 -11   0 3327.64 175.485  24
  -2 -11   0 3229.50 201.403  17
  -2 -11   0 3225.78 200.050   5
   2 -11   1 3790.59 199.454  29
  -2 -11  -1 3899.75 217.695   4
  -2 -11  -1 3785.30 206.779  21
   2 -11   1 3656.19 194.740  24
  -2 -11  -1 3691.04 225.738  17
  -2 -11  -2 639.115 94.5828  16
  -2 -11  -2 698.448 95.7965   4
   2 -11   2 523.858 78.4579  29
   2 -11   2 544.565 77.0050  24
   2 -11   2 571.721 91.2201   8
  -2 -11  -3 9909.57 408.734  16
  -2 -11  -3 11163.6 396.542  22
  -2 -11  -3 10893.6 411.877  18
  -2 -11  -4 33.6131 30.1705  22
  -2 -11  -4 10.2047 24.7040  16
  -2 -11  -4 88.5781 38.3524  18
  -2 -11  -5 2295.87 142.916  22
  -2 -11  -5 2833.11 172.543  16
  -2 -12   7 4513.64 210.866   5
   2 -12  -6 607.652 86.8650  23
  -2 -12   6 730.327 95.9450   4
  -2 -12   6 569.488 90.5753   5
  -2 -12   5 1670.30 157.998   5
   2 -12  -5 1707.09 151.070  23
  -2 -12   5 1559.59 141.344   4
  -2 -12   4 978.062 117.818   5
   2 -12  -4 1081.37 117.695  23
  -2 -12   4 927.130 108.945   4
  -2 -12   3 8075.80 344.664   5
  -2 -12   3 8124.28 325.653   9
  -2 -12   2 1297.75 129.363   5
   2 -12  -2 1385.70 111.133  24
  -2 -12   2 1252.82 115.777   9
  -2 -12   1 56363.5 1297.43   5
   2 -12  -1 58089.3 1231.67  24
  -2 -12   1 55701.1 1295.16  17
   2 -12   0 735.084 84.6172  29
   2 -12   0 845.528 89.8688  24
  -2 -12   0 768.545 102.466  17
  -2 -12   0 821.860 107.757   5
  -2 -12  -1 47734.8 1142.86  16
   2 -12   1 46691.5 1067.86  24
   2 -12   1 46306.8 1076.81  29
  -2 -12  -1 47138.0 1097.98  21
  -2 -12  -1 47286.1 1147.81  17
  -2 -12  -2 139.774 49.5425  16
   2 -12   2 267.144 63.8811   8
  -2 -12  -2 307.487 64.5441   4
   2 -12   2 262.829 56.4992  29
  -2 -12  -3 5286.42 284.531  16
  -2 -12  -3 6107.29 273.102  22
  -2 -12  -3 5605.06 277.985  18
  -2 -12  -4 39.0766 29.3172  22
  -2 -12  -4 57.6303 36.0245  16
  -2 -12  -4 73.3464 37.4342  18
  -2 -12  -5 110.447 36.6750  16
  -2 -12  -5 151.101 36.4165  22
  -2 -13   7 1155.32 95.4014   5
  -2 -13   6 690.079 95.8674   5
   2 -13  -6 693.511 86.9456  23
  -2 -13   5 14777.1 510.338   5
   2 -13  -5 14164.2 483.996  23
  -2 -13   4-10.5423 30.1884   5
   2 -13  -4 28.9494 27.6326  23
  -2 -13   3 21912.2 652.003   5
  -2 -13   3 21901.8 626.407   9
  -2 -13   2 982.539 115.842   5
   2 -13  -2 1175.67 107.737  24
  -2 -13   2 1265.18 118.658   9
  -2 -13   1 1417.47 139.951   5
   2 -13  -1 1383.58 115.425  24
  -2 -13   1 1429.60 139.853  17
   2 -13   0 2236.23 150.121  24
  -2 -13   0 2263.21 180.126   5
  -2 -13   0 2447.20 186.488  17
  -2 -13  -1 9939.24 410.326  16
   2 -13   1 10032.7 373.568  29
  -2 -13  -1 10967.5 401.809  21
  -2 -13  -1 10432.6 422.725  17
  -2 -13  -2 1449.90 144.850  16
  -2 -13  -2 1379.59 130.228  21
  -2 -13  -3 12930.6 466.912  16
  -2 -13  -3 12942.4 446.670  18
  -2 -13  -4 678.643 91.1072  16
  -2 -13  -4 633.535 78.0368  22
  -2 -13  -4 505.792 71.5968  18
  -2 -13  -5 2179.07 120.774  22
  -2 -13  -5 2649.85 145.506  16
  -2 -14   6 2458.37 167.468   5
   2 -14  -6 2630.62 158.916  23
  -2 -14   5 840.974 107.708   5
   2 -14  -5 799.355 99.1073  23
  -2 -14   4 12003.0 444.496   5
   2 -14  -4 11602.2 420.968  23
  -2 -14   3 3775.77 231.342   5
  -2 -14   2 23225.8 694.629   5
  -2 -14   2 23927.0 657.805   9
   2 -14  -1 15769.1 469.890  24
  -2 -14   1 15701.5 491.042  33
  -2 -14   1 14521.3 518.507  17
  -2 -14   1 14844.7 527.938   5
  -2 -14   0 18454.0 605.044  17
  -2 -14   0 18497.7 607.960   5
  -2 -14  -1 4086.57 250.191  16
  -2 -14  -1 4393.75 243.228  21
  -2 -14  -2 4454.48 258.218  16
  -2 -14  -2 4202.53 229.106  21
  -2 -14  -3 476.506 82.2648  16
  -2 -14  -4 78.4339 35.0267  16
  -2 -14  -4 72.7832 29.3879  22
  -2 -14  -5 1731.64 106.515  16
  -2 -15   6 2622.95 159.866   5
  -2 -15   5 3949.47 222.624   5
   2 -15  -5 3967.61 208.818  23
  -2 -15   4 2885.75 195.861   5
  -2 -15   3 12140.5 451.814   5
  -2 -15   2 367.864 77.4644   5
  -2 -15   2 287.593 65.4637  17
  -2 -15   1 7051.27 302.838  33
  -2 -15   1 6184.00 316.286  17
  -2 -15   1 6998.33 337.341   5
  -2 -15   0 2840.43 187.095  33
  -2 -15   0 2472.39 182.947  21
  -2 -15   0 2435.82 193.026  17
  -2 -15  -1 102.267 46.0438  16
  -2 -15  -1 79.8637 38.9893  21
  -2 -15  -2 5561.13 289.072  16
  -2 -15  -2 5882.14 265.252  33
  -2 -15  -2 5446.86 260.630  21
  -2 -15  -3 200.455 54.1319  16
  -2 -15  -4 2050.30 136.917  16
  -2 -16   6 68.2617 29.5516   5
  -2 -16   5 4823.51 234.694   5
   2 -16  -5 5201.86 225.151  23
  -2 -16   4 9.19038 26.3175   5
  -2 -16   3 1575.20 145.782   5
  -2 -16   2 99.9208 44.9817   5
  -2 -16   2 63.2705 36.1178  17
  -2 -16   1 734.353 105.711   5
  -2 -16   1 824.119 98.7889  33
  -2 -16   1 775.655 107.495  17
  -2 -16   0 18.1935 22.0166  33
  -2 -16   0 10.1354 24.5303  21
  -2 -16   0 11.4586 24.8049  17
  -2 -16  -1 2649.81 196.484  16
  -2 -16  -1 2548.74 182.948  21
  -2 -16  -1 2984.44 187.942  33
  -2 -16  -2 594.974 77.0324  33
  -2 -16  -2 375.265 72.2025  16
  -2 -16  -3 241.061 53.0742  16
  -2 -16  -4 776.120 76.3193  16
  -2 -17   5 622.987 75.0221   5
  -2 -17   4-8.17830 21.6822   5
  -2 -17   3 4879.42 253.198   5
  -2 -17   2 750.058 100.775  17
  -2 -17   2 834.691 108.189   5
  -2 -17   1 3081.05 199.825  21
  -2 -17   1 2982.66 205.484  17
  -2 -17   1 3490.07 226.773   5
  -2 -17   0 1183.96 116.878  33
  -2 -17   0 1172.22 125.555  21
  -2 -17   0 1226.67 134.094  17
  -2 -17  -1 48.9659 27.9437  33
  -2 -17  -1 30.5294 29.1523  16
  -2 -17  -1 62.4512 33.4594  21
  -2 -17  -2 273.216 61.2825  16
  -2 -17  -2 286.296 53.9418  33
  -2 -17  -3 1558.28 120.062  16
  -2 -18   5 948.480 81.3002   5
  -2 -18   4 4229.73 204.048   5
  -2 -18   3 191.716 47.8596   5
  -2 -18   2 3811.30 217.819  17
  -2 -18   2 4011.22 227.666   5
  -2 -18   1 4647.51 231.549  33
  -2 -18   1 5111.00 253.350  21
  -2 -18   1 4998.11 259.134  17
  -2 -18   0 275.303 62.1333  16
  -2 -18   0 151.613 44.9908  33
  -2 -18   0 186.069 50.8456  21
  -2 -18   0 146.873 50.9250  17
  -2 -18  -1 5244.10 257.543  16
  -2 -18  -1 5344.24 237.863  33
  -2 -18  -1 5011.24 238.092  21
  -2 -18  -2 326.402 58.1875  16
  -2 -18  -3 853.428 77.8232  16
  -2 -19   4 81.4459 27.6021   5
  -2 -19   3 2486.59 151.727   5
  -2 -19   2 2879.56 166.907  21
  -2 -19   2 3073.38 179.620  17
  -2 -19   2 2977.12 179.289   5
  -2 -19   1 635.509 78.4080  33
  -2 -19   1 741.098 88.5783  21
  -2 -19   1 848.200 96.5423  17
  -2 -19   0 7378.99 302.571  16
  -2 -19   0 7016.60 276.128  33
  -2 -19   0 7287.49 288.743  21
  -2 -19  -1 263.653 46.6633  33
  -2 -19  -1 230.453 51.0786  16
  -2 -19  -2 1892.77 122.686  16
  -2 -20   3 560.157 62.5484   5
  -2 -20   2 5015.92 203.738  21
  -2 -20   2 5335.25 220.414  17
  -2 -20   1 223.637 45.0792  21
  -2 -20   1 302.414 53.6430  16
  -2 -20   0 52.3853 25.5616  16
  -2 -20   0 38.6988 26.0896  33
  -2 -20   0 23.2161 22.6588  21
  -2 -20  -1 398.669 55.9283  16
  -2 -20  -2 1182.74 82.1782  16
  -2 -21   2 5253.74 191.543  16
  -2 -21   1 817.803 72.8964  16
  -2 -21   1 838.820 69.3020  21
  -2 -21   0 3957.78 166.939  16
   3   0  -8 11.9512 23.3199  31
   3   0  -7 222.573 51.4438  31
   3   0  -7 289.176 63.7758  30
   3   0  -6-9.61819 31.2304  30
   3   0  -6-12.6783 30.6839  20
   3   0  -5 38338.2 876.665  30
   3   0  -5 32461.2 909.925  20
   3   0  -4 18.5370 17.6961  13
   3   0  -4 13.0112 21.1254  14
   3   0  -3 111426. 2139.63  13
   3   0  -3 109290. 2106.25  10
  -3   0   2 10.1034 17.2911   1
   3   0  -2 12.7082 14.4998  10
  -3   0   1 44189.5 930.969   1
   3   0   0 10.6554 16.3094  26
  -3   0   0-5.51514 13.3474   1
   3   0   1 14.4042 20.6291  26
  -3   0  -1 72.0426 38.9894   1
   3   0   2 10.0626 18.8648  26
  -3   0  -2-50.2563 210.664  15
  -3   0  -2 15.5983 20.6776   7
  -3   0  -3 7099.80 346.674   2
   3   0   3 7104.51 353.862  26
  -3   0  -3 7271.17 540.865  15
  -3   0  -3 6709.59 304.580   7
  -3   0  -4-10.4877 35.8956   2
  -3   0  -5 2176.37 150.466  19
   3   0   6 5.62427 13.6121  27
  -3   0  -6 10.1019 17.2877  20
   3   1  -8 986.704 89.1342  31
   3  -1  -8 844.587 81.3135  31
   3   1  -7 4770.54 239.420  31
   3  -1  -7 4601.75 230.868  31
   3  -1  -7 4987.40 249.459  30
   3   1  -7 5208.72 253.784  30
   3   1  -6 8392.92 347.983  30
   3  -1  -6 8689.21 350.736  30
   3  -1  -6 7667.08 371.440  20
   3   1  -6 7459.53 368.596  20
   3   1  -5 7713.51 320.833  14
   3  -1  -5 8705.55 323.334  30
   3   1  -5 9078.04 331.221  30
   3   1  -5 7808.10 349.683  20
   3  -1  -5 7661.93 348.261  20
   3   1  -4 24201.9 608.874  14
   3   1  -4 23134.1 605.043  13
   3  -1  -3 1646.10 106.394  13
   3   1  -3 1648.90 111.212  13
   3  -1  -3 1680.32 101.078  10
   3   1  -3 1778.18 103.040  10
   3   1  -2 31433.0 714.054  13
   3  -1  -2 31670.8 694.570  10
   3   1  -2 31122.7 693.123  10
  -3   1   2 31854.3 718.690   1
  -3  -1   2 32405.5 718.739   1
  -3   1   1 47873.6 1006.07   1
  -3  -1   1 49149.8 1005.61   1
  -3   1   0 2247.15 129.429   1
  -3  -1   0 2166.20 127.260   1
   3  -1   0 1962.45 118.780  26
   3   1   0 2130.65 124.045  26
   3   1   1 47655.1 1054.37  26
   3  -1   1 47042.3 1049.98  26
  -3  -1  -1 46494.0 1098.96   1
  -3   1  -1 46003.2 1102.81   1
   3   1   2 233.118 57.0393  26
   3  -1   2 187.694 51.3184  26
  -3   1  -2 71.4250 31.0394   7
  -3  -1  -2 99.9278 36.3236   7
  -3  -1  -2 124.339 167.856  15
  -3   1  -2 60.7336 245.959  15
  -3  -1  -3 6149.26 320.484   2
   3   1   3 6033.37 323.111  26
  -3   1  -3 6058.32 319.158   2
   3  -1   3 6125.90 325.185  26
  -3  -1  -3 6251.60 288.107   7
  -3  -1  -4 31.2018 38.9961   2
  -3   1  -4 10.4302 35.7000   2
  -3  -1  -5 7.92365 24.2567  19
   3   1   6 66.9455 24.9354  27
  -3   1  -6 79.6857 26.4448  20
  -3  -1  -6 99.8625 29.6334  20
   3  -1   6 93.2787 29.1276  27
  -3  -1  -6 68.7464 23.2946  19
   3   2  -8 138.626 37.5501  31
   3  -2  -8 131.456 32.5583  31
   3   2  -7 294.271 60.6456  31
   3  -2  -7 386.634 64.5519  31
   3   2  -7 318.757 64.8655  30
   3  -2  -7 322.640 65.2431  30
   3  -2  -6 455.037 72.7656  31
   3  -2  -6 482.949 83.0477  30
   3   2  -6 543.006 86.0485  30
   3   2  -6 399.350 83.6763  20
   3  -2  -6 462.929 87.8544  20
   3   2  -5 2123.22 156.949  14
   3   2  -5 2177.22 153.113  30
   3  -2  -5 2271.84 154.586  30
   3   2  -5 2425.74 182.032  20
   3  -2  -5 2064.68 169.263  20
   3   2  -4 7230.48 269.810  14
   3   2  -4 7012.25 279.741  13
   3   2  -3 25372.2 629.281  13
   3  -2  -3 25347.7 587.182  10
   3   2  -3 26398.9 593.975  10
   3   2  -2 23054.0 572.856  13
  -3   2   2 24115.0 574.498   1
   3  -2  -2 24508.1 555.119  10
   3   2  -2 24210.4 554.293  10
  -3  -2   2 23780.5 570.919   1
  -3  -2   1 26489.1 612.947   1
  -3   2   1 27514.4 619.537   1
  -3  -2   0 7224.28 254.016   1
  -3   2   0 6850.58 253.186   1
   3   2   0 6820.00 244.080  26
   3  -2   0 6948.56 245.003  26
  -3   2  -1-9.19161 24.3682   1
   3   2   1 7.30095 20.9067  26
   3  -2   1-6.98766 20.0096  26
  -3  -2  -1 9.12707 24.1971   1
  -3  -2  -1-173.064 286.120  15
  -3   2  -2 359.551 330.332  15
   3   2   2 523.688 84.2344  26
  -3   2  -2 565.872 78.3150   7
  -3  -2  -2 493.115 75.6134   3
  -3  -2  -2 449.406 68.1129   7
   3  -2   2 642.292 90.3308  26
  -3  -2  -2 483.378 208.268  15
  -3  -2  -3 7031.92 317.403   3
  -3  -2  -3 7194.94 346.471   2
  -3   2  -3 7213.04 349.167   2
   3  -2   3 7179.85 351.346  26
  -3  -2  -3 7494.51 317.373   7
   3   2   3 7700.00 365.827  26
  -3  -2  -4 903.823 112.098   2
  -3   2  -4 850.242 111.964   2
  -3  -2  -5 4845.37 235.305  19
   3   2   6 139.332 34.8640  27
   3  -2   6 144.202 34.8734  27
  -3  -2  -6 95.2832 27.8475  20
  -3   2  -6 104.354 28.1980  20
  -3  -2  -6 126.594 29.5806  19
   3   3  -8 2238.51 134.479  31
  -3  -3   8 2229.61 158.324   4
   3  -3  -7 2015.17 150.245  30
   3   3  -7 2122.21 153.854  30
   3   3  -7 2025.48 151.382  31
   3  -3  -6 2124.43 160.779  30
   3   3  -6 2143.73 163.904  30
   3   3  -6 1538.44 158.297  20
   3  -3  -6 1884.44 169.609  20
   3   3  -5 4363.34 232.237  14
   3  -3  -5 4877.52 231.938  30
   3   3  -5 5219.55 241.940  30
   3   3  -5 4386.18 237.998  13
   3   3  -5 4327.37 247.116  20
   3  -3  -5 4380.36 246.702  20
   3   3  -4 353.108 56.9319  14
   3   3  -4 362.738 62.2741  13
   3   3  -3 333.754 54.6466  13
   3  -3  -3 384.121 48.4661  10
   3   3  -3 374.994 47.0501  10
   3  -3  -2 10874.8 312.180  10
  -3  -3   2 11672.2 331.901   1
   3   3  -2 11062.5 338.656  13
  -3   3   2 11418.0 332.699   1
   3   3  -2 11348.8 314.320  10
  -3  -3   1 47112.1 979.246   1
  -3   3   1 46883.4 982.374   1
  -3  -3   0 11373.9 340.685   1
   3   3   0 10851.8 329.436  26
  -3   3   0 10758.1 340.060   1
   3  -3   0 10475.9 323.442  26
  -3  -3  -1 58227.4 2021.41  15
   3   3   1 55635.2 1228.82  26
   3  -3   1 58636.0 1216.08  26
  -3  -3  -1 56131.5 1292.28   1
  -3   3  -1 54588.0 1292.04   1
  -3  -3  -2 1092.39 111.853   3
   3   3   2 1061.35 117.480  26
   3  -3   2 1036.66 112.072  26
  -3   3  -2 978.838 103.820   7
  -3  -3  -2 985.033 101.343   7
  -3  -3  -2 763.155 209.077  15
  -3  -3  -3 13258.5 466.921   3
  -3  -3  -3 13635.9 493.840   2
  -3   3  -3 13247.9 492.014   2
   3   3   3 12968.6 495.530  26
   3  -3   3 12979.1 488.502  26
  -3  -3  -3 13282.5 444.829  18
  -3   3  -4 29.8162 35.6802   2
  -3  -3  -4 28.8113 32.8739   3
  -3  -3  -5 294.661 59.9464  19
   3   3   6 34.7711 20.1201  27
   3  -3   6 18.4879 16.5965  27
  -3   3  -6 39.2709 20.0407  20
  -3  -3  -6 21.9564 16.4693  20
  -3  -3  -6 12.8689 15.4038  19
   3   4  -8 920.142 84.5501  31
  -3  -4   8 972.993 104.442   4
   3  -4  -7 204.003 51.7358  30
   3   4  -7 148.340 45.5715  31
  -3  -4   7 138.514 50.0547   4
   3  -4  -6 9614.15 367.886  30
   3   4  -6 9708.59 372.590  30
   3  -4  -5 5559.96 251.055  30
   3   4  -5 5583.18 262.807  14
   3   4  -4 13241.0 419.856  14
   3   4  -4 13207.9 438.755  13
   3   4  -3 28983.5 730.290  13
   3  -4  -3 29223.0 668.826  10
  -3   4   2 1705.24 108.313   1
   3   4  -2 1920.20 104.332  10
   3   4  -2 1700.69 114.298  13
   3  -4  -2 1900.61 103.924  10
  -3  -4   2 1961.06 113.409   1
   3  -4  -1 15441.6 391.007  24
  -3  -4   1 14626.5 393.433   1
  -3   4   1 15640.8 405.051   1
  -3  -4   0 3273.81 165.180   1
  -3   4   0 3146.52 165.323   1
  -3  -4   0 3137.19 449.696  15
   3   4   1 2840.19 165.247  26
   3  -4   1 2756.09 158.792  26
  -3   4  -1 2670.62 188.589   1
  -3  -4  -1 2384.00 326.992  15
  -3  -4  -2 2583.53 174.182   3
   3   4   2 2538.47 178.785  26
   3  -4   2 2413.39 169.625  26
  -3  -4  -2 2467.82 297.121  15
  -3   4  -2 2359.09 163.563   7
  -3  -4  -2 2220.35 157.898  18
  -3  -4  -3 13030.2 471.430   3
  -3  -4  -3 13364.4 482.230   2
  -3   4  -3 13614.2 490.485   2
  -3  -4  -3 13219.9 450.459  18
  -3  -4  -4 331.246 65.5896  22
  -3  -4  -4 359.671 72.3877   3
  -3  -4  -5 6415.23 273.739  19
  -3  -4  -6 12.2136 15.8887  19
   3   5  -8 269.731 46.0713  31
  -3  -5   8 307.176 58.9069   4
   3   5  -7 4011.52 211.376  31
  -3  -5   7 3937.72 251.655   4
  -3  -5   6 310.384 75.5410   4
   3   5  -5 6643.77 299.504  14
   3   5  -5 6422.97 313.299  13
  -3  -5   5 6413.48 306.175   4
   3   5  -4 11464.4 389.566  14
   3   5  -4 10577.3 396.811  13
  -3  -5   4 11156.7 388.023   4
   3   5  -3 117.716 37.4077  13
   3   5  -2 36402.8 831.174  13
   3  -5  -2 36223.1 778.893  24
   3  -5  -1 21945.6 528.061  24
  -3  -5   0 12867.2 716.477  15
  -3  -5  -1 28589.2 1077.10  15
  -3  -5  -2 26.8327 30.6146   3
  -3  -5  -2 17.7170 23.4880  18
  -3  -5  -3 5456.51 282.173   3
  -3  -5  -3 5156.08 261.757  18
  -3  -5  -4 983.142 109.692  22
  -3  -5  -4 845.998 107.010   3
  -3  -5  -5 133.842 44.1437  19
   3   6  -8 4.81709 15.6409  31
  -3  -6   8-7.96649 19.2800   4
   3   6  -7 46.2068 28.8877  31
  -3  -6   7 60.0994 41.1490   4
  -3  -6   6 674.173 106.809   4
   3   6  -5 4427.67 248.753  14
   3   6  -5 4593.72 267.028  13
   3  -6  -5 5191.73 266.449  23
  -3  -6   5 4767.20 262.043   4
   3   6  -4 283.905 57.5941  14
   3   6  -4 271.173 60.4003  13
  -3  -6   4 246.523 54.6369   4
   3   6  -3 24704.4 658.996  13
   3  -6  -3 24864.3 586.081  24
   3   6  -2 15983.7 455.689  13
   3  -6  -2 15977.4 418.252  24
   3  -6  -1 23979.4 578.492  24
   3  -6   0 26993.5 649.946  24
  -3  -6  -1 2385.37 157.694   3
  -3  -6  -1 2565.06 168.180   4
  -3  -6  -2 9886.09 379.618   3
  -3  -6  -2 9405.41 369.631  18
  -3  -6  -3 2259.61 180.050   3
  -3  -6  -3 2259.17 170.404  18
  -3  -6  -4 617.865 91.6588  16
  -3  -6  -4 551.343 85.9170  22
  -3  -6  -4 594.236 88.6374   3
  -3  -6  -5 2515.68 154.241  19
  -3  -7   8 505.117 73.2389   4
   3   7  -7 1775.38 131.840  31
  -3  -7   7 1988.36 179.837   4
  -3  -7   6 112.149 50.5021   4
   3   7  -5 4605.56 261.009  14
   3  -7  -5 5190.94 269.791  23
  -3  -7   5 5027.34 274.269   4
   3   7  -4 5828.70 280.153  14
   3   7  -4 6073.68 298.793  13
   3   7  -3 132.457 41.1701  13
   3  -7  -3 179.539 36.8961  24
  -3  -7   3 202.480 49.6785   4
   3   7  -2 2552.31 154.603  13
   3  -7  -2 2580.67 137.387  24
   3  -7  -1 10270.8 323.100  24
   3  -7   0 3722.02 180.741  24
  -3  -7  -1 19696.4 563.601   3
  -3  -7  -1 19691.6 580.106   4
  -3  -7  -2 12595.6 439.626   3
  -3  -7  -2 11511.4 430.817   4
  -3  -7  -2 11725.5 431.006  18
  -3  -7  -3 5525.01 284.091   3
  -3  -7  -3 5171.77 268.573  18
  -3  -7  -4 6777.27 297.790  22
  -3  -7  -4 7084.37 312.421   3
  -3  -7  -4 6948.39 318.051  16
  -3  -7  -5 69.1470 27.9136  22
  -3  -7  -5 57.3118 28.4395  19
  -3  -8   8 1004.24 99.3424   4
  -3  -8   7 23.4001 33.5061   4
  -3  -8   6 5451.67 304.445   4
   3   8  -5 8378.34 368.849  14
   3   8  -5 7816.56 375.590  13
   3  -8  -5 7969.30 349.208  23
  -3  -8   5 7938.03 359.274   4
   3   8  -4 2886.63 195.462  14
   3   8  -4 2749.07 197.371  13
  -3  -8   4 2989.44 195.686   4
   3   8  -3 32696.1 834.969  13
   3  -8  -3 32842.9 767.199  24
  -3  -8   3 34529.0 849.741   4
   3  -8  -2 1371.02 103.551  24
  -3  -8   2 1450.69 124.177   4
   3  -8  -1 18299.1 493.499  24
  -3  -8   0 11429.7 376.978   3
  -3  -8   0 10852.6 385.248   4
   3  -8   0 11752.2 371.014  24
   3  -8   1 202.096 47.6964  24
  -3  -8  -1 203.559 52.1334   4
  -3  -8  -1 140.892 44.9631   3
  -3  -8  -2 4719.38 252.279   3
  -3  -8  -2 4848.56 261.853   4
  -3  -8  -3 4876.34 259.258  18
  -3  -8  -3 4603.53 256.947   3
  -3  -8  -4 48.6114 29.7647  16
  -3  -8  -4 8.37456 27.1944  22
  -3  -8  -5 2076.75 124.857  22
  -3  -8  -5 2201.16 130.361  19
  -3  -9   8 1333.12 106.213   4
  -3  -9   7 3227.92 221.274   4
  -3  -9   6 1349.56 147.903   4
   3  -9  -5 4000.61 238.504  23
  -3  -9   5 4152.53 250.158   4
   3   9  -4 72.9173 33.8543  14
   3   9  -4 88.7709 43.3266  13
  -3  -9   4 89.6083 38.8812   4
   3   9  -3 198.782 49.9795  13
  -3  -9   3 183.776 48.8383   4
   3  -9  -3 188.419 42.3273  24
  -3  -9   2 2163.42 158.708   5
   3  -9  -2 2506.71 166.369  32
  -3  -9   2 2713.10 177.066   4
   3  -9  -2 2749.28 153.720  24
  -3  -9   1 14464.3 459.829   4
   3  -9  -1 14349.3 427.535  24
  -3  -9   1 14631.8 479.551   5
  -3  -9   0 747.369 92.7189   4
   3  -9   0 809.507 88.6317  24
  -3  -9  -1 10241.1 375.833   3
  -3  -9  -1 10176.2 395.498   4
   3  -9   1 10160.9 371.118  24
  -3  -9  -2 1432.97 136.435   3
  -3  -9  -2 1512.19 144.438   4
   3  -9   2 1249.13 124.209  24
  -3  -9  -3 816.455 104.944  22
  -3  -9  -3 755.195 99.9977  18
  -3  -9  -3 637.780 92.8784   3
  -3  -9  -4 2886.54 190.124  16
  -3  -9  -4 2997.37 180.195  22
  -3  -9  -5 230.721 41.3589  22
  -3 -10   7 1314.41 133.284   4
  -3 -10   6 705.646 105.501   4
  -3 -10   5 1813.52 162.464   4
   3  10  -4 727.284 102.568  14
   3  10  -4 609.848 96.1779  13
  -3 -10   4 653.898 89.9183   9
  -3 -10   4 645.021 94.7504   4
  -3 -10   3 1357.06 131.754   5
   3 -10  -3 1418.03 114.431  24
  -3 -10   3 1737.62 149.349   4
  -3 -10   2 1617.24 142.136   5
   3 -10  -2 1450.40 128.860  32
  -3 -10   2 1536.10 137.508   4
   3 -10  -2 1444.23 116.421  24
  -3 -10   1 1581.73 136.898   4
   3 -10  -1 1635.03 124.238  24
  -3 -10   1 1583.19 144.587   5
   3 -10   0 13805.3 434.642  24
  -3 -10   0 13033.1 456.205   4
  -3 -10  -1 2176.42 175.729   4
   3 -10   1 2642.77 175.000  24
  -3 -10  -2 9168.09 367.879   3
  -3 -10  -2 9626.44 390.371   4
  -3 -10  -3 2422.08 180.696  16
  -3 -10  -3 2623.16 180.229  22
  -3 -10  -3 2257.65 170.333  18
  -3 -10  -3 2355.53 171.533   3
  -3 -10  -4 872.989 100.663  16
  -3 -10  -4 881.814 93.3008  22
  -3 -10  -5 797.629 68.9380  22
  -3 -11   7 445.098 73.5942   4
  -3 -11   6 5006.45 272.015   4
  -3 -11   5-10.7218 34.8135   4
  -3 -11   4 21197.6 652.806   5
  -3 -11   4 22933.9 666.487   4
  -3 -11   3 1272.38 132.887   5
  -3 -11   3 1433.54 137.200   4
  -3 -11   2 25613.7 732.114   5
  -3 -11   2 27342.4 732.695   4
   3 -11  -2 25301.6 668.752  24
   3 -11  -2 26801.1 717.013  32
  -3 -11   1 2726.81 185.859   4
   3 -11  -1 3002.77 174.654  24
  -3 -11   1 2500.62 190.464   5
  -3 -11   0 1440.51 137.694   4
   3 -11   0 1512.32 127.601  24
  -3 -11  -1 203.513 60.4556   4
   3 -11   1 399.144 70.3023  24
  -3 -11  -2 5795.93 279.229  22
  -3 -11  -2 6229.18 307.985  18
  -3 -11  -3 39.3303 31.9618  16
  -3 -11  -3 153.333 47.9309  22
  -3 -11  -3 111.859 41.6252  18
  -3 -11  -4 7207.61 294.903  16
  -3 -11  -4 7346.22 276.088  22
  -3 -11  -5 3.61692 11.0725  22
  -3 -12   7 860.062 91.7483   4
  -3 -12   6 1491.79 138.228   4
  -3 -12   5 1173.28 128.497   5
  -3 -12   5 1044.41 119.822   4
  -3 -12   4 1023.85 121.526   5
  -3 -12   4 1169.97 127.166   4
  -3 -12   3 424.083 79.1073   5
  -3 -12   3 521.987 86.9188   4
  -3 -12   2 29370.5 813.186   5
  -3 -12   2 29578.2 797.130   4
   3 -12  -2 28079.7 735.939  24
   3 -12  -2 30230.8 789.018  32
  -3 -12   1 274.154 67.9109   5
   3 -12  -1 265.277 53.8774  24
  -3 -12   1 340.184 68.6804   4
  -3 -12   0 43802.6 1070.48   4
   3 -12   0 42808.5 1018.10  24
  -3 -12  -1 1603.06 151.075   4
  -3 -12  -2 10415.5 412.497  18
  -3 -12  -3 684.400 92.6341  16
  -3 -12  -3 788.527 91.0228  22
  -3 -12  -3 687.259 91.2165  18
  -3 -12  -4-6.89958 22.4026  16
  -3 -12  -4 5.74584 20.6255  22
  -3 -13   7 196.050 39.6924   4
  -3 -13   6 1966.20 146.349   4
  -3 -13   5 2540.82 186.518   5
  -3 -13   5 2278.10 168.981   4
  -3 -13   4 11824.8 443.486   5
  -3 -13   4 11316.0 424.412   4
  -3 -13   3 6452.55 315.984   5
  -3 -13   3 6827.69 315.208   4
  -3 -13   2 10475.4 410.624   4
  -3 -13   2 10724.7 428.097   5
  -3 -13   1 8589.45 363.366   4
   3 -13  -1 7881.88 320.746  24
  -3 -13   1 8844.82 388.082   5
  -3 -13   0 10.7006 28.3691   4
  -3 -13  -1 3671.60 230.884   4
  -3 -13  -2 6520.59 307.489  16
  -3 -13  -2 7088.48 321.533  18
  -3 -13  -3 734.080 92.5865  16
  -3 -13  -3 697.451 80.8741  22
  -3 -13  -3 635.937 82.8498  18
  -3 -13  -4 5338.21 200.616  22
  -3 -13  -4 5376.80 219.156  16
  -3 -14   6 2954.05 175.080   5
  -3 -14   6 2786.11 160.473   4
  -3 -14   5 1678.71 146.963   5
  -3 -14   5 1476.58 127.059   4
  -3 -14   4 1377.30 138.728   5
  -3 -14   4 1432.06 131.562   4
  -3 -14   3 375.541 76.8996   5
  -3 -14   3 453.877 78.8195   4
  -3 -14   2 1891.46 159.295   4
  -3 -14   2 1643.98 159.229   5
  -3 -14   1 721.425 109.911   5
  -3 -14   1 746.692 103.899   4
  -3 -14   0 12257.0 454.418   4
  -3 -14   0 12033.1 436.298  21
  -3 -14  -1 3755.22 229.320   4
  -3 -14  -2 6474.25 295.135  16
  -3 -14  -2 6766.17 301.780  18
  -3 -14  -3 4265.90 211.657  16
  -3 -14  -3 4237.29 202.476  18
  -3 -14  -4 231.396 39.9371  16
  -3 -14  -4 201.273 32.4000  22
  -3 -15   6-6.55153 18.7609   5
  -3 -15   5 8.73501 23.1576   5
  -3 -15   5-6.92926 21.2123   4
  -3 -15   4 4659.45 250.738   5
  -3 -15   4 4271.34 222.794   4
  -3 -15   3 1357.14 139.773   5
  -3 -15   3 1495.48 134.965   4
  -3 -15   2 9788.35 384.152   4
  -3 -15   2 9499.79 404.858   5
  -3 -15   1 6358.55 303.508   4
  -3 -15   1 6349.31 326.629   5
  -3 -15   0 1268.68 132.297   4
  -3 -15   0 1146.95 122.192  21
  -3 -15  -1 6296.12 290.943   4
  -3 -15  -2 1871.54 144.969  16
  -3 -15  -2 2266.52 145.283  33
  -3 -15  -2 2187.50 154.022  18
  -3 -15  -3 1760.57 122.215  16
  -3 -15  -3 1798.97 116.852  18
  -3 -16   5 1255.52 113.690   5
  -3 -16   4 2376.28 168.724   5
  -3 -16   3 6090.77 296.275   5
  -3 -16   2 1404.19 141.773   5
  -3 -16   1 8845.83 339.985  33
   3 -16  -1 8439.04 349.774  32
  -3 -16   0 14086.0 450.470  33
  -3 -16   0 13128.7 453.938  21
  -3 -16  -1 3318.81 186.687  33
  -3 -16  -2 9092.39 325.291  16
  -3 -16  -2 9142.98 304.749  33
  -3 -16  -2 9315.25 321.579  18
  -3 -16  -3 64.5147 24.0781  16
  -3 -16  -3 135.392 29.0096  18
  -3 -17   5 1987.15 130.821   5
  -3 -17   4 4346.64 219.019   5
  -3 -17   3 1412.37 130.274   5
  -3 -17   2 14132.1 487.068   5
  -3 -17   1 30.6940 23.4961  33
  -3 -17   1 26.4678 27.0131  21
  -3 -17   0 6504.02 273.577  33
  -3 -17   0 7485.01 301.966  21
  -3 -17  -1 601.823 72.8404  33
  -3 -17  -1 536.571 68.5158  21
  -3 -17  -1 487.073 71.3551  18
  -3 -17  -2 92.6707 32.0066  16
  -3 -18   4 4357.99 201.515   5
  -3 -18   3 2251.76 152.831   5
  -3 -18   2 873.256 94.2520  21
  -3 -18   1 617.875 76.6110  33
  -3 -18   1 561.507 76.5670  21
  -3 -18   0 910.780 87.2115  33
   3 -18   0 804.447 89.3532  32
  -3 -18   0 947.560 92.7783  21
  -3 -18  -1 264.463 45.1152  33
   3 -18   2 1922.74 112.730  32
  -3 -19   4 2428.46 130.245   5
  -3 -19   3 4312.17 179.828  21
  -3 -19   2 7741.82 274.555  21
  -3 -19   1 10745.3 334.421  33
  -3 -19   1 11566.1 355.034  21
  -3 -19   0 3716.57 169.095  33
   3 -19   0 4079.09 181.190  32
  -3 -19   0 4038.01 178.034  21
  -3 -19  -1 5925.37 200.914  33
   3 -19   1 5484.03 207.595  32
  -3 -20   2 324.371 44.2889  21
  -3 -20   1 151.596 32.4841  21
  -3 -20   0 3802.14 148.728  33
   4   0  -8 3739.38 171.447  31
   4   0  -7-7.85655 20.8288  31
   4   0  -7 8.92054 30.5314  30
   4   0  -6 11374.9 419.907  30
   4   0  -5 8.45948 27.4679  30
   4   0  -4 7073.06 276.338  28
   4   0  -4 6857.04 267.940  10
  -4   0   3-8.08360 17.4980   1
   4   0  -3 12.3309 17.6550  10
  -4   0   2 2130.82 142.279   1
  -4   0   1-7.26030 19.2484   1
  -4   0   0 795.850 100.222   1
   4   0   0 743.352 90.8691  27
  -4   0  -1-94.3892 433.424  15
   4   0   1 21.0895 30.1960  27
   4   0   1 10.4117 19.5192  26
  -4   0  -1 8.78471 23.2903   7
   4   0   2 1204.28 143.390  26
  -4   0  -2 1382.33 361.911  15
  -4   0  -2 1454.04 138.818   7
  -4   0  -3 23.4764 42.1379   2
   4   0   4 1632.54 150.671  27
   4   0   5 5.61806 14.8945  27
   4   1  -8 266.229 46.1219  31
   4   1  -7 2869.01 187.147  30
   4  -1  -7 2972.97 173.826  31
   4  -1  -7 2975.98 189.827  30
   4   1  -7 2818.16 175.239  31
   4   1  -6 2563.10 184.709  30
   4  -1  -6 2669.75 185.220  30
   4   1  -5 262.819 59.7249  30
   4  -1  -5 380.295 70.4755  30
   4   1  -4 9719.01 336.545  28
   4  -1  -4 10080.2 339.202  28
   4  -1  -4 9579.39 332.310  10
   4   1  -4 9628.10 332.588  10
  -4  -1   3 12113.2 401.673   1
  -4   1   3 10967.8 387.704   1
   4  -1  -3 11014.9 353.913  10
   4   1  -3 11774.2 358.895  10
  -4  -1   2 1970.37 137.764   1
  -4   1   2 2026.64 139.344   1
   4   1  -2 2003.74 129.974  10
  -4  -1   1 43137.0 988.481   1
  -4   1   1 43924.3 994.363   1
  -4  -1   0 2694.90 184.024   1
  -4   1   0 2837.46 189.781   1
   4   1   0 2489.44 167.862  27
   4  -1   0 2745.89 173.366  27
  -4  -1  -1 27449.0 1690.83  15
   4  -1   1 24905.1 721.456  27
   4   1   1 24776.5 718.786  26
   4  -1   1 25086.6 715.949  26
  -4   1  -1 24987.5 686.052   7
  -4  -1  -1 24690.2 679.637   7
   4   1   1 26455.3 741.083  27
  -4   1  -1 22665.9 1840.25  15
  -4  -1  -2 4842.11 537.455  15
  -4   1  -2 5687.99 657.302  15
   4   1   2 5499.86 310.278  26
   4  -1   2 5496.63 306.441  26
  -4   1  -2 5343.70 274.659   7
  -4  -1  -2 5389.08 272.685   7
  -4  -1  -3 3703.60 239.979   2
  -4   1  -3 3335.59 231.272   2
   4  -1   4 1283.12 131.134  27
   4   1   4 1069.96 121.467  27
   4   1   5 155.196 36.5505  27
   4  -1   5 93.8634 29.3507  27
   4   2  -8 3453.31 167.589  31
   4  -2  -7 3482.13 206.773  30
   4   2  -7 4668.84 235.673  30
   4  -2  -6 5487.84 275.932  30
   4   2  -6 6012.41 287.710  30
   4  -2  -5 24991.8 657.433  30
   4   2  -5 22130.4 637.207  30
   4   2  -4 580.650 82.5922  13
   4  -2  -4 579.213 74.1187  28
   4   2  -4 424.080 65.4268  28
   4  -2  -4 548.225 70.5277  10
   4   2  -4 590.264 74.0486  10
   4  -2  -3 52040.6 1143.28  32
   4   2  -3 50484.1 1109.49  28
   4  -2  -3 50603.0 1102.22  10
   4   2  -3 51660.8 1108.00  10
  -4  -2   3 52679.8 1157.57   1
  -4   2   3 51942.9 1157.32   1
  -4  -2   2 21919.6 581.564   1
  -4   2   2 22267.4 587.306   1
   4  -2  -2 21664.9 565.831  10
   4   2  -2 21866.1 564.922  10
  -4  -2   1 26605.8 670.893   1
  -4   2   1 25395.2 666.820   1
  -4  -2   0 16694.7 529.437   1
  -4   2   0 16363.3 527.267   1
  -4  -2   0 15998.4 480.693   3
   4  -2   0 16217.7 494.181  27
   4   2   0 16487.2 502.190  27
   4  -2   1 392.889 73.5088  27
   4   2   1 471.018 79.6393  26
   4  -2   1 457.817 78.7622  26
  -4   2  -1 488.435 76.0369   7
  -4  -2  -1 389.786 68.6437   7
  -4  -2  -1 343.061 67.3380   3
   4   2   1 392.175 76.4483  27
  -4  -2  -1 241.001 260.942  15
  -4   2  -2 608.091 329.200  15
   4   2   2 544.433 95.3798  26
   4  -2   2 471.674 87.3079  26
  -4  -2  -2 579.718 214.983  15
  -4  -2  -2 492.325 82.1128   3
  -4  -2  -2 488.049 103.116   2
  -4   2  -2 579.441 91.1881   7
  -4  -2  -2 492.727 82.1790   7
  -4   2  -2 524.429 106.014   2
  -4  -2  -3 1341.92 145.614   2
  -4   2  -3 1347.37 144.929   2
  -4  -2  -3 1129.55 122.032   3
   4   2   4 1077.73 117.883  27
   4  -2   4 922.971 110.837  27
   4   2   5 523.125 62.0502  27
   4  -2   5 452.597 57.0885  27
  -4  -2  -5 623.223 60.5892  19
   4   3  -8 619.296 68.7420  31
   4  -3  -7 1682.68 137.793  30
   4   3  -7 1931.75 148.140  30
   4  -3  -6 1313.67 131.762  30
   4   3  -6 1344.56 131.722  30
   4  -3  -5 624.403 85.7879  30
   4   3  -5 531.026 80.3903  30
   4   3  -5 566.535 89.2677  13
   4   3  -4 9692.91 378.136  13
   4   3  -4 10655.8 351.486  28
   4  -3  -4 9935.55 340.262  28
   4  -3  -4 9586.18 333.607  10
   4   3  -4 9624.04 335.834  10
   4  -3  -3 1438.88 120.529  32
   4   3  -3 1580.94 114.631  28
   4  -3  -3 1436.80 109.383  28
   4  -3  -3 1475.02 109.104  10
   4   3  -3 1326.24 103.339  10
  -4  -3   3 1305.03 114.560   1
  -4   3   3 1247.57 113.134   1
  -4  -3   2 5335.57 232.200   1
  -4   3   2 5338.03 235.720   1
   4  -3  -2 5379.64 223.974  10
   4   3  -2 5253.57 220.584  10
  -4  -3   1 10871.2 367.311   1
  -4   3   1 11097.4 376.564   1
  -4  -3   1 11190.3 374.042   3
  -4  -3   1 11072.1 381.643   6
  -4  -3   0 420.402 339.236  15
   4   3   0 431.865 69.4973  27
   4  -3   0 462.842 70.6131  27
  -4  -3   0 444.447 77.9568   1
  -4   3   0 409.668 76.8790   1
  -4  -3   0 475.755 72.5566   3
  -4  -3  -1 9257.88 358.725   3
   4   3   1 9094.14 380.762  27
   4  -3   1 8648.51 362.673  27
  -4  -3  -1 8793.66 742.597  15
  -4   3  -1 9332.86 356.393   7
  -4  -3  -2 3396.81 216.420   3
   4   3   2 4048.36 258.632  27
   4  -3   2 3708.04 240.132  27
   4   3   2 3458.69 240.090  26
   4  -3   2 3424.88 230.760  26
  -4  -3  -2 3144.08 236.643   2
  -4   3  -2 3249.36 246.698   2
  -4   3  -2 3655.23 224.186   7
  -4  -3  -2 3481.05 213.059   7
  -4  -3  -3 917.127 121.630   2
  -4   3  -3 1203.64 136.642   2
   4   3   3 1126.61 134.331  27
   4  -3   3 1050.07 128.382  27
  -4  -3  -3 942.173 112.923   3
   4  -3   4 552.611 83.5129  27
   4   3   4 680.301 91.2976  27
   4  -3   5 23.3781 16.0083  27
   4   3   5 19.5112 15.8437  27
  -4  -3  -5 29.8601 17.2799  19
   4   4  -8 460.984 58.0935  31
   4   4  -7 632.372 85.5503  30
   4  -4  -7 568.641 79.5231  30
   4  -4  -6 2754.89 189.198  30
   4   4  -6 2550.84 183.027  30
   4  -4  -5 4306.83 223.724  30
   4   4  -5 4504.48 231.106  30
   4   4  -5 3915.38 244.047  13
   4   4  -4 604.877 90.0272  13
   4   4  -4 687.327 80.8656  28
   4  -4  -4 694.989 79.9746  28
   4  -4  -4 569.430 72.0308  10
   4   4  -3 2356.28 165.827  13
   4  -4  -3 2432.01 161.161  32
   4  -4  -3 2542.61 144.983  10
   4   4  -3 2719.57 149.033  10
  -4  -4   3 2490.82 170.548   3
  -4  -4   3 2598.78 162.551   1
  -4   4   3 2231.83 149.885   1
  -4   4   2 1661.11 124.275   1
   4  -4  -2 1546.23 125.096  32
   4  -4  -2 1700.56 119.034  10
   4   4  -2 2162.10 132.427  10
  -4  -4   2 1897.98 141.805   3
  -4  -4   2 1724.99 138.689   6
  -4  -4   2 1751.04 126.125   1
  -4  -4   1 534.823 73.0407   1
  -4   4   1 588.794 78.8441   1
  -4  -4   1 611.067 80.0456   3
  -4  -4   1 519.879 74.2308   6
  -4  -4   0 4750.44 255.682   1
  -4   4   0 4381.75 251.915   1
  -4  -4   0 4455.27 227.347   3
  -4  -4  -1 5945.85 282.029   3
   4   4   1 5622.14 287.151  27
   4  -4   1 6014.74 284.093  27
  -4  -4  -1 5578.49 531.672  15
  -4   4  -1 5932.22 273.981   7
   4   4   2 306.655 73.5103  27
   4  -4   2 228.104 61.3022  27
  -4  -4  -2 392.843 91.1229   2
  -4  -4  -2 385.384 76.2205   3
  -4   4  -2 240.586 76.7194   2
  -4  -4  -2 260.043 58.8356   7
  -4  -4  -3 4825.12 259.882   2
  -4   4  -3 5125.20 273.021   2
   4   4   3 4583.46 267.752  27
   4  -4   3 4565.05 263.469  27
  -4  -4  -3 4675.97 255.255   3
   4   4   4 427.388 72.1456  27
   4  -4   4 517.902 77.6952  27
  -4  -4  -5 894.495 70.1953  19
   4   5  -8 540.781 61.9893  31
  -4  -5   7 7050.55 338.089   4
  -4  -5   6 261.725 68.9383   4
   4   5  -5 1694.35 163.674  13
   4   5  -4 4668.70 261.282  13
   4   5  -3 3237.13 199.196  13
  -4  -5   3 3191.70 196.763   3
   4  -5  -3 3003.39 184.269  32
   4  -5  -2 3518.45 197.486  32
  -4  -5   2 3594.99 202.280   3
  -4  -5   2 3890.58 215.271   6
   4  -5  -1 9494.62 356.459  32
  -4  -5   1 9801.16 355.698   3
  -4  -5   1 10378.1 370.752   6
  -4  -5   0 727.805 90.6735   3
  -4  -5  -1 1360.50 250.990  15
  -4  -5  -1 1216.54 125.411   3
  -4  -5  -2 4676.47 262.615   3
  -4  -5  -3 451.537 79.5951   3
  -4  -5  -4 1559.83 117.437  22
  -4  -5  -5 761.234 62.3954  19
   4   6  -8 5017.49 189.574  31
  -4  -6   8 4508.89 212.436   4
  -4  -6   7 4558.97 262.865   4
  -4  -6   6 8140.41 385.093   4
  -4  -6   5 24285.9 729.577   4
   4  -6  -4 344.211 65.0485  32
   4   6  -4 335.652 73.8880  13
  -4  -6   4 302.800 65.8029   4
   4   6  -3 26877.0 749.573  13
  -4  -6   3 28483.5 751.245   4
  -4  -6   3 28853.1 755.853   3
   4  -6  -3 27955.4 736.919  32
   4  -6  -2 8961.42 342.925  32
  -4  -6   2 8536.54 336.154   3
  -4  -6   2 8382.78 344.073   6
   4  -6  -1 3482.22 205.538  32
  -4  -6   1 3245.20 192.731   3
  -4  -6   1 3123.43 191.836   4
  -4  -6   1 3398.12 198.798   6
  -4  -6   0 8859.54 346.778   3
  -4  -6   0 8964.04 359.956   4
  -4  -6  -1 1232.04 128.905   3
  -4  -6  -1 1038.80 117.646   4
   4  -6   1 1037.12 108.260  24
  -4  -6  -2 218.805 59.7989   3
  -4  -6  -3 1136.67 113.465  18
  -4  -6  -3 1323.66 130.835   3
  -4  -6  -4 821.131 83.9345  22
   4   7  -8 471.300 51.4699  31
  -4  -7   8 682.632 75.5312   4
  -4  -7   7 4005.72 242.469   4
  -4  -7   6 9626.47 420.600   4
  -4  -7   5 1368.12 144.484   4
  -4  -7   4 20874.7 639.527   4
  -4  -7   4 21695.1 632.464   3
   4  -7  -4 22239.4 619.421  32
   4  -7  -3 2718.05 181.477  32
   4   7  -3 2575.01 183.944  13
  -4  -7   3 2986.87 195.778   4
  -4  -7   3 3252.95 199.830   3
   4  -7  -2 5936.68 276.761  32
  -4  -7   2 5545.81 268.476   4
  -4  -7   2 5512.47 266.975   3
  -4  -7   2 5611.61 273.042   6
   4  -7  -1 12214.4 437.919  32
  -4  -7   1 11747.4 410.421   3
  -4  -7   1 11394.3 414.372   4
  -4  -7   1 11729.1 412.014   6
  -4  -7   0 1489.35 133.765   3
  -4  -7   0 1289.60 132.278   4
   4  -7   0 1309.05 118.078  24
  -4  -7  -1 4918.64 262.594   3
  -4  -7  -1 4684.45 261.960   4
   4  -7   1 4751.80 244.205  24
  -4  -7  -2 4544.74 256.319   3
  -4  -7  -2 4361.58 242.835  18
  -4  -7  -3 148.178 49.1341  22
  -4  -7  -3 64.0022 39.6196   3
  -4  -7  -3 92.8597 36.5861  18
  -4  -7  -4 583.418 68.7960  22
  -4  -8   8 533.410 62.2923   4
   4   8  -7 227.108 47.1994  31
  -4  -8   7 101.569 45.4169   4
  -4  -8   6 226.292 68.3287   4
  -4  -8   5 5662.88 303.205   4
   4  -8  -4 1135.80 118.262  32
   4   8  -4 1280.37 141.475  13
  -4  -8   4 1285.84 135.209   4
  -4  -8   4 1002.95 114.283   3
   4   8  -3 9174.53 375.087  13
  -4  -8   3 9302.32 375.010   4
  -4  -8   3 9829.49 374.429   3
   4  -8  -3 9200.37 364.747  32
   4  -8  -2 4634.10 251.371  32
  -4  -8   2 4387.26 242.694   4
  -4  -8   2 4958.05 248.099   3
  -4  -8   2 4861.58 253.734   6
   4  -8  -1 1188.42 127.042  32
  -4  -8   1 1118.81 115.751   3
  -4  -8   1 929.397 110.506   4
   4  -8  -1 1036.28 102.017  24
  -4  -8   0 1683.07 144.912   3
  -4  -8   0 1645.23 149.170   4
   4  -8   0 1489.87 128.372  24
  -4  -8  -1 2415.17 180.308   3
  -4  -8  -1 1981.11 169.387   4
  -4  -8  -2 154.013 54.5363   3
  -4  -8  -2 209.615 56.2281  18
  -4  -8  -3 3242.59 196.418  22
  -4  -8  -3 3186.33 190.152  18
  -4  -8  -3 3395.26 203.167   3
  -4  -8  -4 1142.18 91.4288  22
  -4  -8  -4 1094.94 90.7373  19
  -4  -9   7 2711.69 186.121   4
  -4  -9   6 68.5625 41.0372   4
  -4  -9   5 601.685 96.5601   4
  -4  -9   4 129.194 46.6661   4
   4  -9  -3 5399.44 269.058  32
  -4  -9   3 5279.12 276.385   4
   4  -9  -2 682.671 96.7547  32
  -4  -9   2 791.404 97.7494   3
  -4  -9   2 733.072 99.1924   4
   4  -9  -2 627.717 80.3159  24
  -4  -9   2 673.254 93.9223   6
   4  -9  -1 21340.0 668.047  32
  -4  -9   1 22200.4 631.621   3
  -4  -9   1 22030.1 655.230   4
   4  -9  -1 21655.6 600.222  24
  -4  -9   0 4948.79 256.445   3
  -4  -9   0 4701.21 264.942   4
   4  -9   0 4720.38 240.666  24
  -4  -9  -1 11696.7 430.192   3
  -4  -9  -1 10095.8 419.016   4
  -4  -9  -2 4874.65 261.310   3
  -4  -9  -2 4831.07 256.686  18
  -4  -9  -3 331.374 62.9485  22
  -4  -9  -3 313.538 61.7283   3
  -4  -9  -3 225.872 50.1199  18
  -4  -9  -4 1187.26 88.8878  22
  -4 -10   7 8.54915 20.6906   4
  -4 -10   6-10.7020 25.9009   4
  -4 -10   5 5349.25 286.385   4
  -4 -10   4 2818.31 201.886   4
   4 -10  -3 14083.0 482.874  32
  -4 -10   3 14220.6 496.755   4
  -4 -10   3 13851.3 482.323   6
   4 -10  -2 16567.4 541.260  32
  -4 -10   2 15927.7 534.087   4
   4 -10  -2 15763.8 485.742  24
   4 -10  -1 4474.10 265.235  32
  -4 -10   1 4348.24 252.449   4
   4 -10  -1 4238.51 222.245  24
  -4 -10   0 15749.3 514.016   3
  -4 -10   0 15579.7 540.260   4
  -4 -10  -1 99.4260 44.7493   4
  -4 -10  -1 29.8078 35.6807   3
  -4 -10  -2 3224.64 201.817   3
  -4 -10  -2 3220.82 204.537  18
  -4 -10  -3 310.357 56.3932  22
  -4 -10  -3 360.425 61.2050   3
  -4 -10  -3 304.013 56.2420  18
  -4 -10  -4 12.5846 16.9893  22
  -4 -11   7 4302.93 214.149   4
  -4 -11   6 3522.31 217.801   4
  -4 -11   5 9365.45 387.302   4
  -4 -11   4 14528.2 506.215   4
   4 -11  -3 7285.23 324.927  32
  -4 -11   3 7526.23 339.978   4
   4 -11  -2 17960.7 576.537  32
  -4 -11   2 17966.8 580.995   4
  -4 -11   2 16826.3 581.840   5
   4 -11  -1 2341.96 191.143  32
  -4 -11   1 2554.02 193.411   4
  -4 -11   0 3402.18 227.094   4
  -4 -11  -1 1337.78 128.953   3
  -4 -11  -1 1161.10 130.567   4
  -4 -11  -2 65.8153 37.7800  22
  -4 -11  -2 16.9683 25.9766   3
  -4 -11  -2 18.2298 26.1053  18
  -4 -11  -3 1467.50 109.860  22
  -4 -11  -3 1375.28 109.044  18
  -4 -11  -3 1254.75 103.929   3
  -4 -12   7 1132.15 97.9632   4
  -4 -12   6 2989.34 188.569   4
  -4 -12   5 242.918 59.6476   4
  -4 -12   4 2310.64 177.673   4
   4 -12  -3 29.2086 31.6161  32
  -4 -12   3 21.1893 30.3415   4
   4 -12  -2 31.7488 32.4029  32
  -4 -12   2 54.5294 35.4163   4
  -4 -12   2 24.0653 29.1273   5
   4 -12  -1 299.352 69.5479  32
  -4 -12   1 246.414 63.1745   4
  -4 -12   0 1942.93 170.286   4
  -4 -12  -1 810.434 106.472   4
  -4 -12  -2 2633.04 158.394  22
  -4 -12  -2 2237.76 159.454  18
  -4 -12  -3 128.961 34.4944  22
  -4 -12  -3 131.927 33.5123  18
  -4 -13   6 74.3870 33.2216   4
  -4 -13   5 34.9955 26.7898   4
  -4 -13   4 355.364 67.6636   4
  -4 -13   3 1440.18 139.403   4
  -4 -13   3 1293.54 138.799   5
   4 -13  -2 1193.39 128.059  32
  -4 -13   2 1184.20 129.741   4
  -4 -13   2 1023.80 125.876   5
   4 -13  -1 2409.73 188.543  32
  -4 -13   1 2478.44 188.657   4
  -4 -13   0 677.978 100.452   4
  -4 -13  -1 48.1832 31.3014   4
  -4 -13  -2 15.0201 25.7052  18
  -4 -13  -3 897.720 69.8818  22
  -4 -14   6-6.09992 16.1720   4
  -4 -14   5 4027.34 207.263   4
  -4 -14   4 108.164 39.8657   5
  -4 -14   4 105.056 39.1138   4
  -4 -14   3 3465.36 214.296   4
  -4 -14   3 3777.86 233.376   5
   4 -14  -2 184.257 51.5646  32
  -4 -14   2 268.721 64.3759   4
   4 -14  -1 311.819 68.6576  32
  -4 -14   1 318.475 69.1658   4
   4 -14   0 394.380 74.9144  32
  -4 -14   0 489.890 83.0272   4
   4 -14   1 4012.37 225.935  32
  -4 -14  -1 4376.40 230.914  18
  -4 -14  -2 489.182 65.9281  18
  -4 -15   6 239.068 40.1743   4
  -4 -15   5 6.41538 15.5265   4
  -4 -15   4 303.885 62.8612   5
  -4 -15   4 230.332 50.7564   4
  -4 -15   3 4625.81 237.692   4
  -4 -15   3 4641.08 251.290   5
   4 -15  -2 158.315 46.7426  32
  -4 -15   2 209.041 57.3471   4
   4 -15  -1 8858.69 360.256  32
  -4 -15   1 9911.16 380.394   4
   4 -15   0 36.5330 27.9740  32
  -4 -15   0 81.7746 40.5568   4
   4 -15   1 2210.59 151.469  32
  -4 -15  -1 2071.40 146.940  18
  -4 -15  -2 46.9827 23.9855  18
  -4 -16   5 1249.62 93.0030   4
  -4 -16   4 101.359 36.8247   5
  -4 -16   4 96.1214 31.8310   4
  -4 -16   3 2338.89 152.980   4
   4 -16  -2-7.60441 18.4042  32
  -4 -16   2-8.31902 22.0552   4
  -4 -16   1 82.7659 31.7133  33
   4 -16  -1 113.531 38.2927  32
  -4 -16   1 84.7491 37.8549   4
  -4 -16   0 6.32035 22.6880  33
   4 -16   0-15.4693 20.5058  32
  -4 -16   0 7.60850 20.1714   4
  -4 -16  -1 1082.86 86.1447  33
   4 -16   1 921.306 89.0094  32
  -4 -16  -1 1004.02 91.8062  18
  -4 -16  -2 154.960 29.1798  18
  -4 -17   4 1571.16 104.261   4
  -4 -17   3 115.805 33.0479   4
  -4 -17   2 206.820 46.0445  21
  -4 -17   2 245.474 49.1167   4
  -4 -17   1 2746.28 148.482  33
  -4 -17   1 2652.83 158.071   4
   4 -17  -1 2619.86 155.361  32
  -4 -17   1 2928.12 157.340  21
  -4 -17   0 556.601 62.1642  33
   4 -17   0 566.828 69.4724  32
  -4 -17  -1 1278.78 83.4272  33
   4 -17   1 1150.79 87.4180  32
  -4 -17  -1 1320.59 91.3286  18
  -4 -18   4-3.84433 12.4825  21
  -4 -18   3 3397.64 153.770  21
  -4 -18   2 897.662 79.3941  21
   4 -18  -1 158.835 35.1194  32
  -4 -18   1 78.0800 25.8935  33
  -4 -18   1 94.3768 26.1050  21
  -4 -18   0 693.164 61.6152  33
   4 -18   0 665.327 64.9298  32
  -4 -18   0 728.263 67.4075  18
  -4 -19   2 739.711 60.7606  21
   5   0  -8 5.10487 19.9212  30
   5   0  -7 11036.9 393.319  30
   5   0  -6-9.65355 29.5524  30
   5   0  -5 10595.1 394.798  28
   5   0  -4-8.43624 18.2616  28
   5   0  -4-8.26408 17.8890  10
  -5   0   4 11.4672 32.8368   1
   5   0  -3 315.088 61.0077  28
  -5   0   3 184.394 54.4745   1
   5   0  -3 218.337 50.4479  10
  -5   0   2 10.1910 24.6650   1
   5   0  -2 8.45855 20.4726  28
   5   0  -2 34.0272 27.6224  10
  -5   0   1 21362.4 671.538   1
   5   0  -1 20859.4 616.108  27
  -5   0   0 14.6452 41.9372   1
  -5   0   0-231.570 451.832  15
   5   0   0-10.8732 23.5368  27
   5   0   1 22681.3 723.079  27
  -5   0  -1 23404.3 680.666   7
   5   0   2-12.1626 29.4350  27
  -5   0  -2 12.3280 51.6763   2
  -5   0  -2 9.73991 27.8906   7
  -5   0  -3 4561.51 222.975   2
   5   0   3 3781.58 221.051  27
   5   0   4 4.63112 13.2617  27
   5   1  -8 4.43411 12.6974  31
   5  -1  -8-5.04523 18.9160  30
   5   1  -8 15.0619 21.7358  30
   5  -1  -7 16.9334 31.7438  30
   5   1  -7-8.34922 34.9982  30
   5  -1  -6 750.635 100.963  30
   5   1  -6 902.602 109.970  30
   5   1  -5 12364.3 436.032  28
   5  -1  -5 13096.2 445.257  28
   5   1  -4 3091.37 188.413  28
   5  -1  -4 3333.80 195.244  28
   5  -1  -4 3060.42 187.255  10
   5   1  -4 3400.98 195.242  10
  -5  -1   4 3064.52 215.839   1
  -5   1   4 2871.62 210.058   1
  -5  -1   4 3321.16 226.598   3
  -5  -1   3 34326.4 896.341   1
  -5   1   3 34875.5 903.383   1
   5   1  -3 34649.4 856.173  28
   5  -1  -3 35205.6 858.554  28
   5  -1  -3 34284.5 848.182  10
   5   1  -3 33851.5 845.029  10
  -5  -1   3 36184.4 912.762   3
   5   1  -2 4519.53 229.355  28
   5  -1  -2 3967.98 216.448  28
   5  -1  -2 4158.27 220.944  10
   5   1  -2 4403.46 228.023  10
  -5  -1   2 3918.63 232.544   1
  -5   1   2 4104.84 240.285   1
  -5  -1   2 3984.05 223.791   6
  -5  -1   1 18085.9 599.474   1
  -5   1   1 18565.5 608.841   1
   5   1  -1 17981.5 558.140  27
   5  -1  -1 18449.7 559.913  27
  -5  -1   0 2619.97 658.139  15
   5   1   0 2844.29 203.373  27
   5  -1   0 2801.22 199.706  27
  -5   1   0 2833.17 189.021   7
  -5  -1   0 2603.81 226.315   1
  -5   1   0 2588.63 229.404   1
   5   1   1 524.405 93.9431  27
   5  -1   1 449.400 87.5405  27
  -5   1  -1 429.554 78.6524   7
  -5  -1  -1 370.846 74.3578   7
   5   1   2 423.373 84.0921  27
   5  -1   2 321.251 73.1477  27
  -5  -1  -2 364.216 87.4119   2
  -5   1  -2 382.339 87.7842   2
  -5  -1  -2 384.933 73.9462   7
  -5  -1  -3 1451.61 123.567   2
  -5   1  -3 1349.74 120.526   2
   5  -1   3 1378.90 128.682  27
   5   1   4 4.53440 13.8815  27
   5  -1   4 9.05610 12.9668  27
   5   2  -8 593.564 60.8387  31
   5  -2  -7 6291.34 275.752  30
   5   2  -7 6375.69 276.937  30
   5  -2  -6 3390.23 208.978  30
   5   2  -6 3289.00 206.331  30
   5   2  -5 11421.1 409.177  28
   5  -2  -5 10797.9 399.891  28
   5   2  -4 5369.75 252.823  28
   5  -2  -4 5232.92 250.549  28
  -5  -2   4 5047.46 276.734   1
  -5   2   4 4993.20 279.290   1
   5  -2  -4 5114.47 247.214  10
   5   2  -4 5098.98 245.086  10
  -5  -2   4 5462.29 294.686   3
   5   2  -3 1019.72 104.968  28
   5  -2  -3 990.133 104.089  28
   5  -2  -3 928.319 98.9392  10
   5   2  -3 948.628 100.005  10
  -5  -2   3 1129.00 126.902   3
  -5  -2   3 1001.82 114.528   6
  -5  -2   3 1275.55 128.426   1
  -5   2   3 930.509 113.077   1
   5   2  -2 1924.74 147.053  28
   5  -2  -2 2004.97 148.937  28
  -5  -2   2 2239.23 166.762   3
   5  -2  -2 1772.06 141.208  10
   5   2  -2 1799.57 142.212  10
  -5  -2   2 1937.44 159.236   1
  -5   2   2 2022.88 164.600   1
  -5  -2   2 1806.04 152.044   6
  -5  -2   1 4468.34 263.028   1
  -5   2   1 4835.92 275.494   1
  -5  -2   1 4345.81 236.917   3
   5   2  -1 4023.26 228.343  27
   5  -2  -1 4257.03 232.154  27
  -5  -2   0 709.734 376.500  15
  -5  -2   0 796.174 102.391   3
   5  -2   0 697.466 97.6220  27
   5   2   0 522.020 88.8540  27
  -5  -2   0 710.434 120.077   1
  -5   2   0 589.544 85.3993   7
  -5   2   0 718.495 120.714   1
   5   2   1 8671.26 389.475  27
   5  -2   1 8227.10 371.913  27
  -5   2  -1 8066.39 345.841   7
  -5  -2  -1 7714.81 342.693   7
   5   2   2 3630.74 238.304  27
   5  -2   2 3694.18 236.918  27
  -5  -2  -2 3683.61 242.405   2
  -5   2  -2 3267.07 232.052   2
  -5  -2  -2 3686.24 218.390   7
  -5  -2  -3 2022.65 142.684   2
  -5   2  -3 1910.84 140.287   2
   5   2   3 1980.96 149.217  27
   5  -2   3 1782.24 143.500  27
   5   2   4 1605.77 97.7235  27
   5  -2   4 1482.70 93.2264  27
   5   3  -8 3013.14 139.570  31
  -5  -3   8 2608.73 163.340   3
   5  -3  -7 3302.74 190.271  30
   5   3  -7 3482.28 194.169  30
   5  -3  -6 6772.83 302.898  30
   5   3  -6 6473.36 297.120  30
   5   3  -5 900.507 105.546  28
   5  -3  -5 765.458 95.5246  28
   5   3  -4 1835.00 141.873  28
   5  -3  -4 1870.70 143.569  28
  -5  -3   4 1539.53 146.306   1
  -5   3   4 1752.14 160.224   1
   5  -3  -4 1570.02 132.301  10
   5   3  -4 1857.77 142.077  10
  -5  -3   4 1978.28 172.696   3
  -5  -3   4 1742.40 168.574   6
   5   3  -3 18894.1 544.610  28
   5  -3  -3 18815.7 543.961  28
   5  -3  -3 18634.1 538.494  10
   5   3  -3 17577.4 527.368  10
  -5  -3   3 17782.0 567.170   1
  -5  -3   3 17692.0 583.110   6
  -5   3   3 18306.6 572.137   1
   5   3  -2 2516.64 168.409  28
   5  -3  -2 2442.27 165.078  28
  -5  -3   2 2728.24 187.583   3
  -5  -3   2 2495.83 181.362   1
  -5   3   2 2395.73 180.008   1
   5  -3  -2 2658.50 172.443  10
   5   3  -2 2350.49 162.722  10
  -5  -3   2 2486.21 182.279   6
  -5  -3   1 17326.5 586.560   1
  -5   3   1 17776.7 597.985   1
  -5  -3   1 17732.0 553.897   3
  -5  -3   0 9102.42 372.786   3
   5   3   0 9610.47 393.561  27
   5  -3   0 9475.99 381.215  27
  -5  -3  -1 1270.73 131.558   3
   5   3   1 1504.06 151.808  27
   5  -3   1 1100.91 129.314  27
  -5   3  -1 1349.32 132.007   7
  -5  -3  -1 1348.65 134.530   7
  -5  -3  -2 2932.20 189.758   3
   5   3   2 3037.80 210.802  27
   5  -3   2 2795.60 197.949  27
  -5  -3  -2 2716.08 203.264   2
  -5   3  -2 3033.25 218.329   2
  -5  -3  -2 2969.38 191.272   7
  -5  -3  -3 643.843 80.1838   2
  -5   3  -3 615.646 80.0798   2
   5   3   3 596.295 80.0222  27
   5  -3   3 510.325 74.3305  27
  -5  -4   8 366.260 58.7445   3
   5   4  -8 373.946 47.3574  31
   5  -4  -7 18743.4 526.947  30
   5   4  -7 18749.1 528.491  30
   5  -4  -6 6626.39 296.011  30
   5   4  -6 6717.17 298.678  30
   5  -4  -5 52053.3 1169.00  30
   5   4  -5 51030.3 1167.87  30
   5   4  -4 20075.5 573.916  28
   5  -4  -4 20425.7 571.551  28
  -5  -4   4 19175.1 628.116   3
  -5  -4   4 19559.7 655.174   6
   5  -4  -3 24493.1 702.028  32
   5   4  -3 25992.4 675.049  28
   5  -4  -3 25114.1 664.592  28
   5  -4  -3 24559.2 656.574  10
  -5  -4   3 25591.5 731.531   3
  -5  -4   3 24939.4 736.157   6
   5  -4  -2 13570.5 465.647  32
   5   4  -2 13804.0 445.010  28
   5  -4  -2 13314.1 436.038  28
  -5   4   2 13234.7 468.858   1
  -5  -4   2 14019.7 480.275   3
   5  -4  -2 13401.9 437.636  10
  -5  -4   2 14146.9 492.113   6
  -5  -4   1 79.3186 40.1764   3
   5   4   0 690.682 97.9632  27
   5  -4   0 661.382 91.1893  27
  -5  -4   0 616.763 93.5850   3
  -5  -4  -1 5475.77 283.764   3
   5   4   1 6044.62 304.643  27
   5  -4   1 5498.41 283.130  27
  -5   4  -1 5455.57 267.851   7
  -5  -4  -1 5769.65 282.622   7
  -5  -4  -2 1197.06 120.463   3
  -5  -4  -2 1048.12 125.424   2
   5   4   2 1382.39 136.999  27
   5  -4   2 1302.03 127.897  27
  -5   4  -2 1079.88 130.800   2
  -5  -4  -2 1298.96 123.745   7
  -5   4  -3 1740.37 124.457   2
   5   4   3 1581.22 123.939  27
   5  -4   3 1525.93 120.806  27
  -5  -4  -3 1844.89 124.812  22
  -5  -4  -3 1693.83 121.131   3
  -5  -5   8 135.658 37.3713   3
   5   5  -8 238.595 37.3991  31
  -5  -5   7 142.162 51.6112   3
  -5  -5   6 905.358 120.647   3
  -5  -5   5 7446.80 355.081   3
  -5  -5   4 14700.5 522.888   3
  -5  -5   4 14676.7 547.905   6
   5  -5  -3 33293.6 865.026  32
  -5  -5   3 32907.1 878.438   3
  -5  -5   3 32407.2 897.443   6
  -5  -5   2 37501.0 952.381   3
   5  -5  -2 37102.4 946.620  32
  -5  -5   2 37233.0 968.856   6
  -5  -5   1 23253.1 678.050   3
  -5  -5   0 21636.2 649.316   3
  -5  -5  -1 1584.86 146.432   3
  -5  -5  -1 1266.51 127.427   7
  -5  -5  -2 3558.62 209.316   3
  -5  -5  -2 3651.89 202.876   7
  -5  -5  -3 512.247 66.9128  22
  -5  -5  -3 478.081 66.2589   3
   5   6  -8 643.900 56.9567  31
  -5  -6   8 648.500 68.2089   3
  -5  -6   7 300.161 65.2244   3
  -5  -6   6 6413.79 319.828   3
  -5  -6   5 170.565 56.4795   3
  -5  -6   4 7814.59 354.362   3
  -5  -6   4 8243.13 387.335   6
   5  -6  -3 8410.54 358.639  32
  -5  -6   3 8489.24 364.025   3
  -5  -6   3 8139.20 377.758   6
   5  -6  -2 514.492 86.1744  32
  -5  -6   2 409.008 77.9539   6
  -5  -6   2 444.791 81.1321   3
  -5  -6   1 20181.7 618.366   3
  -5  -6   0 4494.13 253.381   3
  -5  -6  -1 11487.1 430.449   3
  -5  -6  -1 10852.8 399.230   7
  -5  -6  -2 8083.57 327.336   3
  -5  -6  -3 1243.62 97.9872  22
  -5  -6  -3 1128.31 97.0197   3
  -5  -7   7 364.747 66.4402   3
  -5  -7   7 270.545 62.9549   6
  -5  -7   6 3773.68 230.480   3
  -5  -7   5 3497.00 224.174   3
  -5  -7   4 10.6463 28.2287   3
  -5  -7   4 50.2944 33.3376   6
   5  -7  -3 2703.08 196.008  32
  -5  -7   3 3078.95 206.409   3
  -5  -7   3 2894.61 211.285   6
   5  -7  -2 9251.79 389.485  32
  -5  -7   2 8787.08 369.939   3
  -5  -7   2 9203.61 386.353   6
  -5  -7   1 155.407 53.8481   3
  -5  -7   0 15728.0 529.425   3
  -5  -7  -1 4125.01 239.839   3
  -5  -7  -2 4435.77 228.382   3
  -5  -7  -3 3560.32 165.049  22
  -5  -8   7 1474.52 130.690   6
  -5  -8   6 2776.50 193.570   4
  -5  -8   6 3147.82 199.224   3
  -5  -8   5 1018.90 122.134   4
  -5  -8   5 970.998 114.198   3
  -5  -8   5 1326.21 148.464   6
  -5  -8   4 20839.0 645.608   4
  -5  -8   4 21250.4 638.691   3
  -5  -8   4 21820.0 682.786   6
   5  -8  -3 970.264 119.322  32
  -5  -8   3 832.230 109.499   4
  -5  -8   3 870.719 109.797   3
  -5  -8   3 933.052 118.039   6
   5  -8  -2 26626.3 776.737  32
  -5  -8   2 27114.2 753.745   3
  -5  -8   2 26329.2 760.200   4
  -5  -8   2 27609.9 768.501   6
   5  -8  -1 6706.69 334.514  32
  -5  -8   1 6532.94 313.259   3
  -5  -8   1 7017.47 330.993   4
  -5  -8   0 4668.74 257.762   3
  -5  -8   0 4448.95 257.725   4
  -5  -8  -1 3849.43 226.930   3
  -5  -8  -2 359.916 65.3609   3
  -5  -8  -3 186.901 36.9665  22
  -5  -9   7 99.0592 35.0278   4
  -5  -9   7 29.3761 23.8633   6
  -5  -9   6 8926.15 355.527   4
  -5  -9   6 9087.58 378.835   6
  -5  -9   5 2198.46 172.673   4
  -5  -9   5 2314.05 167.343   3
  -5  -9   5 2629.35 202.669   6
  -5  -9   4 6965.69 330.092   4
  -5  -9   4 7435.69 323.510   3
  -5  -9   4 8149.44 364.419   6
   5  -9  -3 8194.49 355.619  32
  -5  -9   3 8265.15 345.904   3
  -5  -9   3 7757.90 349.713   4
  -5  -9   3 7528.23 348.892   6
   5  -9  -2 34.0213 27.4504  32
  -5  -9   2 21.9952 31.4964   4
  -5  -9   2 41.5149 31.7762   6
  -5  -9   2 20.1102 30.7857   3
   5  -9  -1 3602.22 238.609  32
  -5  -9   1 3625.64 223.971   3
  -5  -9   1 3607.28 234.200   4
  -5  -9   0 4673.91 255.203   3
  -5  -9   0 4664.51 262.955   4
  -5  -9  -1 36.7892 31.4853   3
  -5  -9  -2 3127.70 174.631  22
  -5  -9  -2 3105.13 176.092   3
  -5  -9  -3 264.097 39.0203  22
  -5 -10   7 645.980 71.0307   4
  -5 -10   7 662.985 75.2795   6
  -5 -10   6 186.785 50.4234   4
  -5 -10   6 158.284 47.3652   6
  -5 -10   5 1307.33 130.285   4
  -5 -10   5 1477.00 142.913   6
  -5 -10   4 3665.67 225.494   4
  -5 -10   4 4289.50 247.945   6
   5 -10  -3 323.003 67.8553  32
  -5 -10   3 413.430 79.6540   4
  -5 -10   3 259.740 61.8021   6
  -5 -10   3 222.980 56.2200   3
   5 -10  -2 10659.6 427.673  32
  -5 -10   2 10252.8 394.452   3
  -5 -10   2 10690.5 422.139   4
  -5 -10   2 10430.0 398.852   6
   5 -10  -1 45.9010 30.4558  32
  -5 -10   1 99.7538 43.2762   4
  -5 -10   1 137.036 46.2003   3
  -5 -10   0 3083.26 198.799   3
  -5 -10   0 2977.52 204.085   4
  -5 -10  -1 144.134 48.6012   3
  -5 -10  -1 99.1336 39.0289  18
  -5 -10  -2 76.8076 30.0141  22
  -5 -10  -2 62.7730 30.4042   3
  -5 -10  -2 52.0637 25.8390  18
  -5 -11   7 5.07109 10.9774   6
  -5 -11   6 5787.72 252.079   4
  -5 -11   6 5019.72 243.195   6
  -5 -11   5 26.8887 29.1033   4
  -5 -11   5 9.36714 20.2782   6
  -5 -11   4 4327.57 241.875   4
  -5 -11   4 4865.81 254.253   6
   5 -11  -3 49.9263 34.2009  32
  -5 -11   3 113.033 44.5059   4
  -5 -11   3 75.9734 37.0829   6
   5 -11  -2 519.111 87.9342  32
  -5 -11   2 374.082 75.3673   4
   5 -11  -1 739.359 105.460  32
  -5 -11   1 677.090 93.1123   3
  -5 -11   1 580.519 93.0951   4
  -5 -11   0 8542.40 338.380   3
   5 -11   0 8143.23 348.521  32
  -5 -11   0 8377.90 351.635   4
  -5 -11  -1 1575.59 127.909   3
  -5 -11  -1 1569.25 126.528  18
  -5 -11  -2 6023.72 215.994  22
  -5 -11  -2 6311.50 224.973  18
  -5 -11  -2 5728.61 221.318   3
  -5 -12   6 6.66942 20.4175   4
  -5 -12   6-13.4391 22.9988   6
  -5 -12   5 252.344 56.7125   4
  -5 -12   5 443.387 70.5853   6
  -5 -12   4 8238.29 335.653   4
  -5 -12   4 8119.18 325.314   6
   5 -12  -3 1320.92 127.059  32
  -5 -12   3 1276.38 128.205   4
   5 -12  -2 20582.9 634.900  32
  -5 -12   2 21929.5 643.855   4
   5 -12  -1 3287.32 214.365  32
  -5 -12   1 3412.17 216.331   4
   5 -12   0 8413.54 343.503  32
  -5 -12   0 8777.51 348.448   4
  -5 -12  -1 2873.36 159.363   3
  -5 -12  -1 2789.60 161.287  18
  -5 -12  -2 577.245 57.9730  18
  -5 -13   6 5664.71 222.842   4
  -5 -13   6 5805.96 218.566   6
  -5 -13   5 373.312 60.4577   4
  -5 -13   5 284.603 51.4765   6
  -5 -13   4 4368.38 224.015   4
   5 -13  -3 1446.57 126.479  32
  -5 -13   3 1276.83 123.937   4
   5 -13  -2 64.5086 34.5622  32
  -5 -13   2 37.7361 28.8930   4
   5 -13  -1 1571.14 138.188  32
  -5 -13   1 1198.04 121.785   4
   5 -13   0 1401.60 121.780  32
  -5 -13   0 1156.56 112.389   4
  -5 -13   0 1389.93 121.164  18
  -5 -13  -1 86.9777 28.8010  18
  -5 -14   5 292.335 51.3228   4
  -5 -14   4 1940.84 137.576   4
   5 -14  -3 233.266 49.3526  32
  -5 -14   3 112.067 39.8040   4
   5 -14  -2 2662.78 170.265  32
  -5 -14   2 2541.66 169.914   4
   5 -14  -1 40.0104 26.0060  32
  -5 -14   1 114.210 39.5020   4
   5 -14   0 170.066 40.4404  32
  -5 -14   0 170.532 43.7821  18
  -5 -14  -1 14.0619 16.0446  18
  -5 -15   5 583.423 62.2955   4
  -5 -15   4 3440.25 171.067   4
   5 -15  -3 2736.65 151.871  32
  -5 -15   3 3088.31 169.498   4
   5 -15  -2 141.910 38.7436  32
  -5 -15   2 71.9889 33.1057   4
   5 -15  -1 2747.42 157.966  32
  -5 -15   1 2599.99 155.512   4
   5 -15   0 2507.19 138.418  32
  -5 -15   0 2796.47 145.333  18
  -5 -16   4 6167.52 218.243   4
  -5 -16   3-5.49460 15.7343   4
   5 -16  -2 11188.4 336.734  32
  -5 -16   2 11487.0 349.269   4
  -5 -16   1 797.913 68.0773  33
   5 -16  -1 797.215 74.7093  32
  -5 -16   1 880.658 79.3545   4
  -5 -16   0 2638.06 115.670  33
   5 -16   0 2459.09 120.922  32
  -5 -16   0 2775.51 126.607  18
   5 -17  -2 171.387 30.4112  32
  -5 -17   2 132.196 30.1147   4
  -6   0   7-14.0410 30.3952   3
   6   0  -7-19.7765 26.6978  30
   6   0  -6 2051.25 150.533  30
   6   0  -5 8.79148 26.9134  28
   6   0  -4 1241.08 121.765  28
   6   0  -3 9.01435 25.8134  28
   6   0  -2 1395.28 132.222  28
   6   0  -1 29.9609 28.5999  28
  -6   0   1 9.22553 24.4601   7
  -6   0   0 7431.24 318.171   7
  -6   0  -1-33.9969 47.5032   2
  -6   0  -1-8.20517 23.4970   7
  -6   0  -2 4581.49 207.934   2
  -6  -1   7 187.204 59.5850   3
   6  -1  -7 294.065 54.9890  30
   6   1  -7 305.246 54.6535  30
  -6  -1   6 469.972 91.7746   3
   6  -1  -6 272.714 59.6468  30
   6   1  -6 370.008 66.8783  30
  -6  -1   5 61.6596 35.3169   3
   6   1  -5 17.4950 25.0544  28
   6  -1  -5 26.2243 25.0371  28
   6   1  -4 3000.81 187.206  28
   6  -1  -4 2906.12 184.862  28
   6   1  -3 765.394 95.2469  28
   6  -1  -3 599.650 85.8418  28
   6   1  -2 9964.05 381.117  28
   6  -1  -2 9847.71 379.756  28
   6  -1  -1 274.676 64.1024  28
  -6   1   1 426.862 70.9167   7
  -6   1   0 2725.54 180.487   7
  -6  -1   0 3264.25 203.188   7
  -6  -1  -1 77.5157 50.8702   2
  -6   1  -1 56.6142 53.4381   2
  -6   1  -1 87.2376 34.3655   7
  -6  -1  -1 91.4227 34.8697   7
  -6  -1  -2 31.4366 29.6650   2
  -6   1  -2 19.2668 27.8072   2
  -6  -2   7 50.6831 39.5615   3
   6  -2  -7 25.2504 28.1770  30
   6   2  -7 37.4957 28.7028  30
   6  -2  -6 9071.00 335.183  30
   6   2  -6 8154.73 320.302  30
  -6  -2   6 7883.31 375.864   3
  -6  -2   5 72.4754 41.3546   3
   6   2  -5 34.4723 29.5135  28
   6  -2  -5 77.2726 34.7845  28
   6   2  -4 17689.7 532.209  28
   6  -2  -4 17884.8 532.476  28
  -6  -2   4 16631.2 572.037   3
  -6  -2   3 10.7494 26.0161   3
   6  -2  -3-8.80545 23.3455  28
   6   2  -2 3952.46 225.915  28
   6  -2  -2 3927.09 220.845  28
   6   2  -1 59.4220 33.9206  28
   6  -2  -1 85.5247 34.1357  28
  -6   2   0 1086.39 109.555   7
  -6  -2   0 1472.24 137.945   7
  -6  -2  -1 391.173 85.0147   2
  -6   2  -1 264.244 72.6663   2
  -6  -2  -1 255.558 58.0508   7
  -6  -2  -2 3565.36 173.933   2
  -6   2  -2 3696.05 180.578   2
   6  -3  -7 883.797 83.6868  30
   6   3  -7 967.165 86.7776  30
  -6  -3   7 864.735 104.890   3
   6  -3  -6 1560.71 127.608  30
   6   3  -6 1480.98 123.736  30
  -6  -3   6 1265.07 138.541   3
   6   3  -5 3404.43 198.652  28
   6  -3  -5 3492.39 200.380  28
  -6  -3   5 3348.38 229.118   3
   6   3  -4 3756.35 209.614  28
   6  -3  -4 4071.94 214.379  28
  -6  -3   4 3628.78 235.433   3
  -6  -3   4 3311.77 232.441   6
   6   3  -3 8942.61 344.663  28
   6  -3  -3 9243.02 346.063  28
   6   3  -2 20684.2 603.989  28
   6  -3  -2 20415.8 594.745  28
  -6  -3   2 20422.6 626.589   3
  -6  -3   1 9705.42 384.348   3
   6   3  -1 9858.02 385.234  28
   6  -3  -1 9445.80 367.759  28
  -6  -3   0 13545.9 466.724   7
  -6  -3  -1 3177.52 206.083   2
  -6   3  -1 3169.61 211.117   2
  -6  -3  -1 3559.12 197.650   7
  -6  -3  -2 956.830 85.2039   2
  -6   3  -2 872.512 83.1167   2
  -6  -4   7 355.203 63.9062   3
   6  -4  -7 340.489 51.3958  30
   6  -4  -6 2543.21 158.092  30
   6   4  -6 2289.44 151.529  30
  -6  -4   5 691.251 103.135   3
   6  -4  -5 595.369 81.3635  30
   6   4  -5 815.664 95.0654  30
  -6  -4   5 724.553 118.253   6
   6   4  -4 2406.10 162.544  28
   6  -4  -4 2588.45 166.314  28
  -6  -4   4 2381.13 185.483   3
  -6  -4   4 2501.84 200.963   6
   6   4  -3 293.462 59.6784  28
   6  -4  -3 276.098 55.7691  28
  -6  -4   3 194.745 56.3388   3
   6   4  -2 634.005 87.5443  28
   6  -4  -2 587.491 81.0001  28
  -6  -4   2 682.052 97.0133   3
   6   4  -1 210.614 52.6338  28
   6  -4  -1 246.933 53.9226  28
  -6  -4   1 332.248 70.7611   3
  -6  -4   0 9746.55 374.159   3
  -6  -4   0 9798.59 377.427   7
  -6  -4  -1 1883.36 136.980   3
  -6  -4  -1 1753.33 146.885   2
  -6   4  -1 1730.98 150.119   2
  -6  -4  -1 1731.24 133.732   7
  -6   4  -2 6681.48 232.555   2
  -6  -5   7 303.675 56.6887   3
  -6  -5   6 957.399 112.970   3
  -6  -5   6 887.737 135.860   6
  -6  -5   5 1369.90 137.243   3
  -6  -5   5 1120.57 142.996   6
  -6  -5   4 1142.28 126.556   3
  -6  -5   4 1094.32 132.572   6
  -6  -5   3 1282.22 133.122   3
  -6  -5   3 1204.17 134.362   6
  -6  -5   2 7044.43 322.842   3
  -6  -5   1 270.324 63.3678   3
  -6  -5   0 3332.47 201.840   3
  -6  -5   0 3260.36 198.787   7
  -6  -5  -1 36.2702 26.0445   3
  -6  -5  -1 21.1214 27.4792   7
  -6  -5  -2 4.69214 16.8439  22
  -6  -5  -2 13.0641 16.3276   3
  -6  -6   7 389.455 59.0417   3
  -6  -6   6 4334.34 229.279   3
  -6  -6   6 3702.90 251.879   6
  -6  -6   5 206.655 55.4635   3
  -6  -6   5 203.645 63.2330   6
  -6  -6   4 10620.2 407.609   3
  -6  -6   4 10360.4 431.158   6
  -6  -6   3-11.2661 24.3877   6
  -6  -6   3-10.2642 27.2123   3
  -6  -6   2 5081.75 267.543   3
  -6  -6   1 48.9263 36.6978   3
  -6  -6   0 35.4753 28.8014   3
  -6  -6   0 25.0953 25.6131   7
  -6  -6  -1 450.235 63.3453   7
  -6  -6  -1 389.980 62.6003   3
  -6  -6  -2 310.453 43.1952  22
  -6  -6  -2 314.050 42.9310   3
  -6  -7   7 131.388 34.0907   3
  -6  -7   7 88.0925 30.2995   6
  -6  -7   6 459.633 71.7030   3
  -6  -7   6 447.269 81.0848   6
  -6  -7   5 343.335 65.7816   3
  -6  -7   5 219.068 60.0476   6
  -6  -7   4 105.121 45.1175   3
  -6  -7   4 90.0237 42.2255   6
  -6  -7   3 2034.58 161.146   3
   6  -7  -2 1213.49 126.609  32
  -6  -7   2 1008.07 115.758   3
  -6  -7   1 4740.43 250.159   3
  -6  -7   0 616.895 85.4165   3
  -6  -7   0 527.799 76.0961   7
  -6  -7  -1 2478.34 151.163   3
  -6  -8   6 360.563 59.4050   3
  -6  -8   6 321.502 63.6746   6
  -6  -8   5 204.013 51.6850   3
  -6  -8   5 318.724 68.7348   6
  -6  -8   4 10.3708 19.4421   6
  -6  -8   4 8.82619 30.2089   3
  -6  -8   3 2532.52 176.423   3
   6  -8  -2 1002.66 114.905  32
  -6  -8   2 945.628 107.120   3
  -6  -8   1 1632.96 139.638   3
  -6  -8   0 1962.62 144.207   3
  -6  -8  -1 64.6209 31.8118   3
  -6  -9   6 52.8305 25.4347   3
  -6  -9   6 67.1274 29.1249   6
  -6  -9   5 2236.10 147.498   3
  -6  -9   5 2059.42 157.700   6
  -6  -9   4 741.892 90.5550   3
  -6  -9   4 634.160 88.2623   6
  -6  -9   3 1545.96 130.927   3
   6  -9  -2 529.573 81.7214  32
  -6  -9   2 471.428 76.4518   3
  -6  -9   1 502.992 76.7745   3
  -6  -9   0 14.3012 25.6693   3
  -6  -9  -1 3797.41 160.943  22
  -6  -9  -1 3872.67 171.509   3
  -6 -10   6 104.025 31.1188   6
  -6 -10   5 1171.82 99.1344   3
  -6 -10   5 1314.67 115.579   6
  -6 -10   4 65.2916 29.3117   6
  -6 -10   4 41.9931 27.3281   3
  -6 -10   3 2902.03 173.675   3
   6 -10  -2 8.82488 21.3620  32
  -6 -10   2 61.9535 32.4650   3
  -6 -10   1 10305.2 355.745   3
  -6 -10   0 280.822 51.6803   3
  -6 -10  -1 3687.67 153.631   3
  -6 -11   6 3035.22 144.717   6
  -6 -11   5 15129.9 435.688   6
  -6 -11   4 1819.90 132.861   4
  -6 -11   4 1780.00 128.334   6
  -6 -11   3 13791.8 408.356   3
  -6 -11   3 13283.4 429.265   4
   6 -11  -2 31.8292 25.8376  32
  -6 -11   2 15.3632 23.5160   4
  -6 -11   2-6.72001 20.5725   3
  -6 -11   1 1357.15 107.956   3
  -6 -11   0 634.189 67.6794   3
  -6 -12   5 37.1876 23.0082   4
  -6 -12   5 35.0081 19.5267   6
  -6 -12   4 2105.05 134.284   4
  -6 -12   3 4090.71 199.327   4
   6 -12  -2 2813.25 162.330  32
  -6 -12   2 2579.72 155.350   4
  -6 -12   1 5929.52 219.213   3
   6 -12  -1 5815.26 228.656  32
  -6 -12   0 895.602 69.8564   3
  -6 -13   4 102.043 29.1204   4
  -6 -13   3 2026.87 127.154   4
  -6 -13   2 152.461 38.2626   4
   6 -13  -1 144.899 30.8800  32
  -6 -14   3 3058.16 143.198   4
  -6 -14   2 13.2216 17.2001   4
   7   0  -6 16.4234 21.3653  30
   7   0  -5 98.1673 34.7444  30
   7   0  -4 13.8280 19.8001  28
   7   0  -3 1887.01 135.626  28
   7   0  -2-7.36858 19.5354  28
   7   0  -1 962.962 95.5928  28
  -7   0   1 973.966 92.5023   7
   7   0   0 16.8003 18.1850  28
  -7   0   0 7.63668 30.9270   2
   7  -1  -6 465.332 60.4250  30
   7   1  -6 345.763 53.4208  30
   7  -1  -5 4920.21 214.682  30
   7   1  -5 4658.72 209.503  30
   7   1  -4 1614.02 121.410  28
   7  -1  -4 1691.00 123.677  28
   7   1  -3 158.557 42.8416  28
   7  -1  -3 198.354 44.1582  28
   7   1  -2 663.896 80.6301  28
   7  -1  -2 648.207 79.5302  28
  -7  -1   2 591.849 77.6241   7
   7   1  -1 1303.48 110.696  28
   7  -1  -1 1288.81 109.341  28
  -7  -1   1 1286.47 108.309   7
   7   1   0 27.7293 18.9833  28
   7  -1   0 10.8607 15.5526  28
  -7  -1   0 22.1251 29.8676   2
  -7   1   0 30.1746 33.6647   2
  -7  -1   0 5.37715 17.4616   7
   7  -2  -6 1452.57 101.492  30
   7   2  -6 1621.97 107.321  30
   7  -2  -5 3835.88 185.166  30
   7   2  -5 3895.67 186.818  30
   7   2  -4 1326.36 109.817  28
   7  -2  -4 1255.72 105.684  28
   7   2  -3 7584.69 290.924  28
   7  -2  -3 7556.33 285.224  28
   7   2  -2 93.8070 37.5153  28
   7  -2  -2 136.687 39.1984  28
  -7  -2   2 130.240 38.9502   7
   7   2  -1 1174.63 104.481  28
   7  -2  -1 1204.18 100.802  28
  -7  -2   1 1209.85 105.003   7
   7   2   0 10.5380 17.1095  28
   7  -2   0 5.05392 13.4002  28
  -7  -2   0 34.0037 32.9180   2
  -7   2   0 14.1520 30.6346   2
  -7  -2   0 27.0951 20.3184   7
   7  -3  -6 175.938 37.9644  30
   7   3  -6 267.984 44.2843  30
  -7  -3   6 208.369 49.9388   3
   7  -3  -5 6493.37 242.853  30
   7   3  -5 6086.44 237.027  30
   7   3  -4 645.400 75.3228  28
   7  -3  -4 634.729 72.9758  28
  -7  -3   4 408.744 69.2434   3
   7   3  -3-13.6068 23.2860  28
   7  -3  -3-6.42952 19.6834  28
   7   3  -2 2689.19 159.244  28
   7  -3  -2 2752.70 154.818  28
  -7  -3   2 2589.54 165.357   7
   7   3  -1 3849.13 188.745  28
   7  -3  -1 4133.38 187.767  28
  -7  -3   1 4292.40 204.964   7
   7   3   0 1584.18 102.719  28
   7  -3   0 1550.39 98.5552  28
  -7  -3   0 1653.18 117.272   2
  -7   3   0 1748.15 122.389   2
  -7  -3   0 1829.09 115.620   7
   7  -4  -6 2399.53 122.664  30
  -7  -4   6 2236.45 142.199   3
   7  -4  -5 6755.66 240.366  30
  -7  -4   5 5576.98 254.340   3
   7   4  -4 3134.96 161.703  28
   7  -4  -4 2793.47 149.318  28
  -7  -4   3 15134.1 473.417   3
   7   4  -3 15845.1 447.980  28
   7  -4  -3 16110.6 440.601  28
  -7  -4   2 879.113 94.1951   3
   7   4  -2 784.696 81.6064  28
   7  -4  -2 808.490 79.5627  28
  -7  -4   2 696.288 84.8061   7
   7   4  -1 7198.91 257.533  28
   7  -4  -1 6809.20 243.562  28
  -7  -4   1 7249.49 273.793   7
  -7  -4   0 54.2215 23.8782   7
  -7  -5   6 69.0274 28.5565   3
  -7  -5   5 4242.55 206.201   3
  -7  -5   4 128.095 40.0174   3
  -7  -5   3 143.438 40.9336   3
  -7  -5   2 21.9779 22.4356   7
  -7  -5   2 71.2114 36.1561   3
  -7  -5   1 1966.85 127.858   3
  -7  -5   1 1956.58 128.807   7
  -7  -5   0 44.0074 19.6539   7
  -7  -6   6 845.440 76.7084   3
  -7  -6   5 963.699 90.6329   3
  -7  -6   4 62.8939 29.3145   3
  -7  -6   3 1669.67 124.926   3
  -7  -6   2 463.604 67.8456   3
  -7  -6   2 380.417 61.0826   7
  -7  -6   1 62.2694 26.0174   3
  -7  -6   1 61.8812 25.1284   7
  -7  -7   5 73.6339 27.4472   3
  -7  -7   4 2964.59 161.107   3
  -7  -7   3 351.544 56.2743   3
  -7  -7   2 3835.00 183.660   3
  -7  -7   2 3869.47 183.814   7
  -7  -7   1 1121.75 88.6268   3
  -7  -7   1 989.577 81.4461   7
  -7  -8   5 24.3273 20.3996   3
  -7  -8   4 4658.24 196.541   3
  -7  -8   3 173.658 39.2472   3
  -7  -8   2 104.086 31.3993   3
  -7  -8   2 52.1451 23.3036   7
  -7  -8   1 93.9218 27.0032   3
  -7  -9   4 13470.0 367.075   3
  -7  -9   3 666.917 67.4631   3
  -7  -9   2 10887.4 315.478   3
  -7  -9   2 10800.1 306.281   7
  -7 -10   3 6566.66 214.419   3
   0   0   0    0.00    0.00   0
TITL exp_841 Ezotova 11 in P2(1)/n
REM P2(1)/n (#14 in standard setting)
CELL 1.54184   6.421398  18.123855   7.215593  90.0000 113.0986  90.0000
ZERR    3.00   0.000148   0.000316   0.000186   0.0000   0.0029   0.0000
LATT  1
SYMM -x+1/2, y+1/2,-z+1/2
SFAC C H N O
UNIT 33.00 30.00 3.00 3.00
TREF
HKLF 4
END
;
_shelx_hkl_checksum     11226
_shelx_res_file
;
TITL exp_841ezotova11.05_a.res in P2(1)/n
    g1.res
    created by SHELXL-2018/3 at 11:14:26 on 13-Dec-2022
REM Old TITL exp_841ezotova11.05_a.res in P2(1)/n
REM SHELXT solution in P2(1)/n: R1 0.160, Rweak 0.011, Alpha 0.024
REM <I/s> 0.709 for 52 systematic absences, Orientation as input
REM Formula found by SHELXT: C7 O3 S
CELL 1.54184 6.4215 18.1227 7.2155 90 113.095 90
ZERR 4 0.0001 0.0003 0.0002 0 0.003 0
LATT 1
SYMM 0.5-X,0.5+Y,0.5-Z
SFAC C H N O S
UNIT 20 32 12 8 4
L.S. 50
PLAN  30
CONF
ACTA
BOND
LIST 4
HTAB N1 O1
EQIV $2 x-1, y, z
HTAB N1 O2_$2
EQIV $3 -x+3/2, y-1/2, -z+3/2
HTAB C3 O1_$3
HTAB N2 O2
HTAB
fmap 2 53
MORE -1
BOND $H
REM <olex2.extras>
REM <HklSrc "%.\\exp_841%20Ezotova%2011.05.hkl">
REM </olex2.extras>
HTAB N1 O1
HTAB N1 O2_$2
HTAB C3 O1_$3
HTAB N2 O2
WGHT    0.049300    0.202800
FVAR       6.04370
S1    5    0.389303    0.231259    0.568779    11.00000    0.03240    0.03303 =
         0.05158    0.00117    0.02260   -0.00368
O2    4    0.997137    0.402848    0.503740    11.00000    0.03980    0.02531 =
         0.07966   -0.00054    0.03680   -0.00014
O1    4    0.758548    0.483086    0.545696    11.00000    0.04306    0.03207 =
         0.10063    0.00097    0.04803    0.00113
N2    3    0.720841    0.296563    0.539509    11.00000    0.03160    0.02751 =
         0.05419    0.00469    0.02427    0.00181
N3    3    0.771509    0.223085    0.533780    11.00000    0.03638    0.03036 =
         0.05159    0.00371    0.02314    0.00457
N1    3    0.452489    0.378531    0.561610    11.00000    0.03718    0.03034 =
         0.07502    0.00483    0.03241    0.00404
AFIX  93
H3A   2    0.532006    0.415948    0.555662    11.00000   -1.20000
H3B   2    0.324769    0.385097    0.571813    11.00000   -1.20000
AFIX   0
C5    1    0.928228    0.467214    0.513894    11.00000    0.02977    0.02709 =
         0.04468   -0.00014    0.01908   -0.00136
C1    1    0.525522    0.311888    0.555164    11.00000    0.02744    0.03293 =
         0.04048    0.00371    0.01632    0.00068
C2    1    0.614405    0.182266    0.546547    11.00000    0.03758    0.03120 =
         0.03900    0.00288    0.01849    0.00094
C3    1    0.611250    0.099959    0.541526    11.00000    0.05793    0.02984 =
         0.05486    0.00090    0.02824   -0.00004
AFIX  23
H1B   2    0.482610    0.083694    0.423726    11.00000   -1.20000
H1C   2    0.590798    0.081757    0.659693    11.00000   -1.20000
AFIX   0
C4    1    0.824201    0.066630    0.535911    11.00000    0.07506    0.03772 =
         0.07434    0.00290    0.03943    0.01523
AFIX  33
H2B   2    0.812072    0.013808    0.532857    11.00000   -1.50000
H2C   2    0.843836    0.083416    0.417603    11.00000   -1.50000
H2D   2    0.952085    0.081478    0.653703    11.00000   -1.50000
AFIX   0
H1    2    0.816076    0.333171    0.530063    11.00000    0.06473
HKLF 4
REM  exp_841ezotova11.05_a.res in P2(1)/n
REM wR2 = 0.0949, GooF = S = 1.115, Restrained GooF = 1.115 for all data
REM R1 = 0.0349 for 1366 Fo > 4sig(Fo) and 0.0373 for all 1480 data
REM 104 parameters refined using 0 restraints
END
WGHT      0.0493      0.2028
REM Instructions for potential hydrogen bonds
HTAB N1 O1
HTAB N1 O2_$2
HTAB C3 O1_$3
HTAB N2 O2
REM Highest difference peak  0.349,  deepest hole -0.329,  1-sigma level  0.130
Q1    1   0.4183  0.2337  0.7393  11.00000  0.05    0.35
Q2    1   0.6851  0.1996  0.2375  11.00000  0.05    0.28
Q3    1   0.9190  0.0227  0.2633  11.00000  0.05    0.27
Q4    1   0.6566  0.0439  0.2573  11.00000  0.05    0.27
Q5    1   0.9280  0.2591  0.7569  11.00000  0.05    0.26
Q6    1   0.6614  0.0923  0.2565  11.00000  0.05    0.25
Q7    1   0.3936  0.1187  0.2750  11.00000  0.05    0.25
Q8    1   0.6702  0.3173  0.7788  11.00000  0.05    0.25
Q9    1   0.2986  0.3406  0.7292  11.00000  0.05    0.25
Q10   1   0.7635  0.2598  0.7476  11.00000  0.05    0.24
Q11   1   0.4024  0.0214  0.7172  11.00000  0.05    0.24
Q12   1   0.4669  0.3781  0.7236  11.00000  0.05    0.24
Q13   1   1.0002  0.1783  0.7174  11.00000  0.05    0.24
Q14   1   0.3349  0.1813  0.7587  11.00000  0.05    0.24
Q15   1   0.7645  0.4950  0.7425  11.00000  0.05    0.24
Q16   1   1.0288  0.1214  0.7426  11.00000  0.05    0.23
Q17   1   1.0823  0.3382  0.7243  11.00000  0.05    0.23
Q18   1   0.3436  0.2763  0.7433  11.00000  0.05    0.23
Q19   1   0.9207 -0.0004  0.7579  11.00000  0.05    0.23
Q20   1   0.8668  0.4797  0.7718  11.00000  0.05    0.23
Q21   1   0.6825  0.3242  0.2416  11.00000  0.05    0.23
Q22   1   0.4967  0.0590  0.7322  11.00000  0.05    0.23
Q23   1   0.5836  0.2433  0.2361  11.00000  0.05    0.23
Q24   1   0.8976  0.2281  0.7398  11.00000  0.05    0.22
Q25   1   1.0000  0.3822  0.7163  11.00000  0.05    0.22
Q26   1   0.7156  0.4811  0.4076  11.00000  0.05    0.22
Q27   1   1.2337  0.0587  0.7217  11.00000  0.05    0.22
Q28   1   0.5886  0.1171  0.7349  11.00000  0.05    0.21
Q29   1   0.8034  0.0860  0.2651  11.00000  0.05    0.21
Q30   1   0.8148  0.4220  0.2560  11.00000  0.05    0.21
;
_shelx_res_checksum     45307
data_II
_database_code_depnum_ccdc_archive 'CCDC 2232672'
_audit_creation_method     'SHELXL-2018/3'
_chemical_name_systematic
;
4-(Dimethylamino)pyridin-1-ium
4-phenyl-5-sulfanylidene-4,5-dihydro-1,3,4-thiadiazole-2-thiolate
;
_chemical_name_common     ?
_chemical_formula_moiety     'C7 H11 N2 +, C8 H5 N2 S3 -'
_chemical_formula_sum     'C15 H16 N4 S3'
_chemical_formula_iupac     'C7 H11 N2 +, C8 H5 N2 S3 -'
_chemical_formula_weight     348.50
_chemical_melting_point     ?
_space_group_crystal_system     monoclinic
_space_group_name_H-M_alt     'P 21/n'
_space_group_name_Hall     '-P 2yn'
loop_
    _space_group_symop_operation_xyz
    'x, y, z'
    '-x+1/2, y+1/2, -z+1/2'
    '-x, -y, -z'
    'x-1/2, -y-1/2, z-1/2'
_cell_length_a     9.6422(2)
_cell_length_b     17.1758(3)
_cell_length_c     10.6080(2)
_cell_angle_alpha     90
_cell_angle_beta     99.546(2)
_cell_angle_gamma     90
_cell_volume     1732.49(6)
_cell_formula_units_Z     4
_cell_measurement_reflns_used     6977
_cell_measurement_theta_min     2.4730
_cell_measurement_theta_max     70.6920
_cell_measurement_temperature     293(2)
_exptl_crystal_description     needle
_exptl_crystal_colour     colourless
_exptl_crystal_size_max     0.20
_exptl_crystal_size_mid     0.17
_exptl_crystal_size_min     0.12
_exptl_crystal_density_diffrn     1.336
_exptl_crystal_density_meas     ?
_exptl_crystal_density_method     ?
_exptl_crystal_F_000     728
_exptl_absorpt_coefficient_mu     3.916
_exptl_absorpt_correction_type     multi-scan
_exptl_absorpt_process_details
;
(CrysAlisPro; Rigaku OD, 2020)
;
_exptl_absorpt_correction_T_min     0.12288
_exptl_absorpt_correction_T_max     1.00000
_diffrn_ambient_temperature     293(2)
_diffrn_source     ?
_diffrn_radiation_type     CuK\a
_diffrn_radiation_wavelength     1.54184
_diffrn_measurement_device_type
;
XtaLAB Synergy, Single source at home/near, HyPix3000
;
_diffrn_measurement_device     'four-circle diffractometer'
_diffrn_measurement_method     '/omega scans'
_diffrn_detector     'Hybrid Pixel Array Detector'
_diffrn_detector_area_resol_mean     10.0000
_diffrn_reflns_number     16519
_diffrn_reflns_av_R_equivalents     0.0473
_diffrn_reflns_av_unetI/netI     0.0342
_diffrn_reflns_theta_min     4.950
_diffrn_reflns_theta_max     71.433
_diffrn_reflns_theta_full     67.684
_diffrn_measured_fraction_theta_max     0.992
_diffrn_measured_fraction_theta_full     1.000
_diffrn_reflns_limit_h_min     -11
_diffrn_reflns_limit_h_max     11
_diffrn_reflns_limit_k_min     -18
_diffrn_reflns_limit_k_max     21
_diffrn_reflns_limit_l_min     -13
_diffrn_reflns_limit_l_max     12
_diffrn_standards_number     3
_diffrn_standards_interval_count     100
_diffrn_standards_interval_time     ?
_diffrn_standards_decay_%     2.6
_refine_special_details     ?
_reflns_number_total     3341
_reflns_number_gt     2681
_reflns_threshold_expression     'I > 2\s(I)'
_refine_ls_structure_factor_coef     Fsqd
_refine_ls_matrix_type     full
_refine_ls_R_factor_all     0.0561
_refine_ls_R_factor_gt     0.0470
_refine_ls_wR_factor_gt     0.1328
_refine_ls_wR_factor_ref     0.1417
_refine_ls_goodness_of_fit_ref     1.089
_refine_ls_restrained_S_all     1.089
_refine_ls_number_reflns     3341
_refine_ls_number_parameters     234
_refine_ls_number_restraints     0
_refine_ls_hydrogen_treatment     mixed
_refine_ls_weighting_scheme     calc
_refine_ls_weighting_details
              'w=1/[\s^2^(Fo^2^)+(0.0700P)^2^+0.4264P] where P=(Fo^2^+2Fc^2^)/3'
_atom_sites_solution_hydrogens     mixed
_atom_sites_solution_primary     dual
_atom_sites_solution_secondary     ?
_refine_ls_shift/su_max     0.001
_refine_ls_shift/su_mean     0.000
_refine_diff_density_max     0.429
_refine_diff_density_min     -0.481
_refine_ls_extinction_method     none
_refine_ls_extinction_coef     .
loop_
    _atom_type_symbol
    _atom_type_description
    _atom_type_scat_dispersion_real
    _atom_type_scat_dispersion_imag
    _atom_type_scat_source
    'C' 'C' 0.0181 0.0091
                         'International Tables Vol C Tables 4.2.6.8 and 6.1.1.4'
    'H' 'H' 0.0000 0.0000
                         'International Tables Vol C Tables 4.2.6.8 and 6.1.1.4'
    'N' 'N' 0.0311 0.0180
                         'International Tables Vol C Tables 4.2.6.8 and 6.1.1.4'
    'S' 'S' 0.3331 0.5567
                         'International Tables Vol C Tables 4.2.6.8 and 6.1.1.4'
_computing_data_collection
;
CrysAlisPro (Rigaku OD, 2020)
;
_computing_cell_refinement
;
CrysAlisPro (Rigaku OD, 2020)
;
_computing_data_reduction
;
CrysAlisPro (Rigaku OD, 2020)
;
_computing_structure_solution
;
<i>SHELXT2018/2</i> (Sheldrick, 2015a)
;
_computing_structure_refinement
;
<i>SHELXL2018/3</i> (Sheldrick, 2015b)
;
_computing_molecular_graphics
;
XP (Siemens, 1994), Mercury (Macrae <i>et al.</i>,  2020)
;
_computing_publication_material
;
publCIF (Westrip, 2010)
;
loop_
    _atom_site_type_symbol
    _atom_site_label
    _atom_site_fract_x
    _atom_site_fract_y
    _atom_site_fract_z
    _atom_site_U_iso_or_equiv
    _atom_site_adp_type
    _atom_site_calc_flag
    _atom_site_occupancy
    _atom_site_disorder_assembly
    _atom_site_disorder_group
    S S1 0.98676(7) 0.65986(4) 0.81645(7) 0.0706(2) Uani d 1 . .
    S S2 1.24460(7) 0.58869(4) 0.73915(8) 0.0745(2) Uani d 1 . .
    S S3 0.68531(7) 0.63843(5) 0.85224(7) 0.0758(2) Uani d 1 . .
    N N2 0.9940(2) 0.52129(11) 0.75216(19) 0.0578(5) Uani d 1 . .
    N N1 0.8566(2) 0.52989(13) 0.7759(2) 0.0655(5) Uani d 1 . .
    N N4 0.3738(3) 0.62373(15) 0.1821(2) 0.0773(6) Uani d 1 . .
    N N3 0.5545(3) 0.61788(18) 0.5594(3) 0.0861(7) Uani d 1 . .
    C C3 1.0350(3) 0.44426(13) 0.7193(2) 0.0592(6) Uani d 1 . .
    C C11 0.4299(3) 0.62077(14) 0.3046(2) 0.0597(6) Uani d 1 . .
    C C2 1.0800(3) 0.58276(14) 0.7660(2) 0.0581(6) Uani d 1 . .
    C C1 0.8367(3) 0.60132(16) 0.8129(2) 0.0601(6) Uani d 1 . .
    C C12 0.3763(3) 0.66388(16) 0.3991(3) 0.0679(7) Uani d 1 . .
    C C4 1.1299(3) 0.40347(16) 0.8063(3) 0.0704(7) Uani d 1 . .
    C C8 0.9777(3) 0.41273(15) 0.6033(3) 0.0706(7) Uani d 1 . .
    C C10 0.5502(4) 0.57518(18) 0.3494(3) 0.0783(8) Uani d 1 . .
    C C13 0.4416(4) 0.66102(18) 0.5222(3) 0.0781(8) Uani d 1 . .
    C C5 1.1668(4) 0.32861(18) 0.7750(4) 0.0859(9) Uani d 1 . .
    C C7 1.0156(4) 0.33772(18) 0.5741(4) 0.0852(9) Uani d 1 . .
    C C6 1.1092(4) 0.29664(18) 0.6601(4) 0.0890(10) Uani d 1 . .
    C C9 0.6068(4) 0.5752(2) 0.4736(4) 0.0905(10) Uani d 1 . .
    C C14 0.2475(4) 0.6678(3) 0.1364(4) 0.1091(13) Uani d 1 . .
    H H14A 0.224003 0.662573 0.045294 0.164 Uiso calc 1 . .
    H H14B 0.171551 0.648329 0.175580 0.164 Uiso calc 1 . .
    H H14C 0.263244 0.721689 0.158169 0.164 Uiso calc 1 . .
    C C15 0.4305(5) 0.5763(2) 0.0877(4) 0.1113(12) Uiso d 1 . .
    H H15A 0.377399 0.585714 0.004314 0.167 Uiso calc 1 . .
    H H15B 0.527201 0.589807 0.088255 0.167 Uiso calc 1 . .
    H H15C 0.424084 0.522178 0.108847 0.167 Uiso calc 1 . .
    H H8 0.910(3) 0.4407(17) 0.543(3) 0.076(8) Uiso d 1 . .
    H H12 0.302(3) 0.6942(18) 0.379(3) 0.073(8) Uiso d 1 . .
    H H4 1.168(3) 0.4241(18) 0.883(3) 0.083(10) Uiso d 1 . .
    H H5 1.235(4) 0.300(2) 0.840(3) 0.104(11) Uiso d 1 . .
    H H6 1.130(4) 0.247(2) 0.638(4) 0.107(11) Uiso d 1 . .
    H H7 0.976(4) 0.316(2) 0.490(4) 0.094(10) Uiso d 1 . .
    H H13 0.411(4) 0.689(2) 0.582(3) 0.094(11) Uiso d 1 . .
    H H11 0.594(4) 0.544(2) 0.297(4) 0.103(11) Uiso d 1 . .
    H H9 0.689(4) 0.549(2) 0.509(4) 0.112(12) Uiso d 1 . .
    H H3 0.596(5) 0.619(3) 0.654(5) 0.141(15) Uiso d 1 . .
loop_
    _atom_site_aniso_label
    _atom_site_aniso_U_11
    _atom_site_aniso_U_22
    _atom_site_aniso_U_33
    _atom_site_aniso_U_12
    _atom_site_aniso_U_13
    _atom_site_aniso_U_23
    S1 0.0638(4) 0.0629(4) 0.0867(5) 0.0005(3) 0.0171(3) -0.0164(3)
    S2 0.0614(4) 0.0636(4) 0.1027(6) -0.0064(3) 0.0262(4) -0.0117(3)
    S3 0.0628(4) 0.0961(5) 0.0710(4) 0.0094(3) 0.0188(3) -0.0041(3)
    N2 0.0532(10) 0.0552(10) 0.0656(12) -0.0011(8) 0.0111(9) -0.0017(9)
    N1 0.0545(11) 0.0690(13) 0.0740(13) -0.0029(9) 0.0140(10) -0.0001(10)
    N4 0.0913(17) 0.0815(16) 0.0605(13) -0.0169(13) 0.0170(12) -0.0015(11)
    N3 0.0877(18) 0.0956(19) 0.0729(17) -0.0155(15) 0.0071(14) 0.0087(14)
    C3 0.0622(13) 0.0476(12) 0.0691(15) -0.0027(10) 0.0144(11) 0.0033(10)
    C11 0.0661(14) 0.0540(12) 0.0633(14) -0.0110(10) 0.0235(11) 0.0004(10)
    C2 0.0612(13) 0.0561(13) 0.0570(13) -0.0007(10) 0.0093(10) -0.0025(10)
    C1 0.0578(13) 0.0724(15) 0.0501(12) 0.0025(11) 0.0086(10) 0.0009(11)
    C12 0.0692(16) 0.0629(15) 0.0768(18) 0.0049(12) 0.0272(14) 0.0039(12)
    C4 0.0733(17) 0.0611(15) 0.0756(18) -0.0016(12) 0.0087(14) 0.0102(13)
    C8 0.0805(18) 0.0574(14) 0.0718(17) -0.0006(12) 0.0066(14) -0.0005(12)
    C10 0.0807(19) 0.0698(17) 0.091(2) 0.0110(14) 0.0347(17) -0.0001(15)
    C13 0.100(2) 0.0739(18) 0.0672(18) -0.0099(16) 0.0321(17) -0.0075(14)
    C5 0.086(2) 0.0613(17) 0.110(3) 0.0093(14) 0.0164(19) 0.0230(17)
    C7 0.112(3) 0.0602(16) 0.086(2) -0.0047(16) 0.0224(19) -0.0119(15)
    C6 0.100(2) 0.0514(15) 0.121(3) 0.0044(15) 0.035(2) 0.0034(17)
    C9 0.076(2) 0.098(2) 0.098(3) 0.0119(17) 0.0139(18) 0.0213(19)
    C14 0.096(3) 0.135(3) 0.088(2) -0.019(2) -0.009(2) 0.029(2)
_geom_special_details
;
 All esds (except the esd in the dihedral angle between two l.s. planes)
 are estimated using the full covariance matrix.  The cell esds are taken
 into account individually in the estimation of esds in distances, angles
 and torsion angles; correlations between esds in cell parameters are only
 used when they are defined by crystal symmetry.  An approximate (isotropic)
 treatment of cell esds is used for estimating esds involving l.s. planes.
;
loop_
    _geom_bond_atom_site_label_1
    _geom_bond_atom_site_label_2
    _geom_bond_site_symmetry_2
    _geom_bond_distance
    _geom_bond_publ_flag
    S1 C2 . 1.735(2) ?
    S1 C1 . 1.757(3) ?
    S2 C2 . 1.661(3) ?
    S3 C1 . 1.707(3) ?
    N2 C2 . 1.336(3) ?
    N2 N1 . 1.397(3) ?
    N2 C3 . 1.440(3) ?
    N1 C1 . 1.312(3) ?
    N4 C11 . 1.323(4) ?
    N4 C14 . 1.447(5) ?
    N4 C15 . 1.465(5) ?
    N3 C13 . 1.322(5) ?
    N3 C9 . 1.331(5) ?
    N3 H3 . 1.02(5) ?
    C3 C8 . 1.374(4) ?
    C3 C4 . 1.378(4) ?
    C11 C12 . 1.411(4) ?
    C11 C10 . 1.415(4) ?
    C12 C13 . 1.353(5) ?
    C12 H12 . 0.88(3) ?
    C4 C5 . 1.389(4) ?
    C4 H4 . 0.91(3) ?
    C8 C7 . 1.388(4) ?
    C8 H8 . 0.96(3) ?
    C10 C9 . 1.340(5) ?
    C10 H11 . 0.93(4) ?
    C13 H13 . 0.89(3) ?
    C5 C6 . 1.368(5) ?
    C5 H5 . 1.00(4) ?
    C7 C6 . 1.368(5) ?
    C7 H7 . 0.98(4) ?
    C6 H6 . 0.92(4) ?
    C9 H9 . 0.94(4) ?
    C14 H14A . 0.9600 ?
    C14 H14B . 0.9600 ?
    C14 H14C . 0.9600 ?
    C15 H15A . 0.9600 ?
    C15 H15B . 0.9600 ?
    C15 H15C . 0.9600 ?
loop_
    _geom_angle_atom_site_label_1
    _geom_angle_atom_site_label_2
    _geom_angle_atom_site_label_3
    _geom_angle_site_symmetry_1
    _geom_angle_site_symmetry_3
    _geom_angle
    _geom_angle_publ_flag
    C2 S1 C1 . . 91.37(12) ?
    C2 N2 N1 . . 119.1(2) ?
    C2 N2 C3 . . 124.2(2) ?
    N1 N2 C3 . . 116.58(19) ?
    C1 N1 N2 . . 110.1(2) ?
    C11 N4 C14 . . 122.2(3) ?
    C11 N4 C15 . . 120.8(3) ?
    C14 N4 C15 . . 116.8(3) ?
    C13 N3 C9 . . 119.5(3) ?
    C13 N3 H3 . . 117(3) ?
    C9 N3 H3 . . 124(3) ?
    C8 C3 C4 . . 121.6(2) ?
    C8 C3 N2 . . 119.6(2) ?
    C4 C3 N2 . . 118.9(2) ?
    N4 C11 C12 . . 122.6(3) ?
    N4 C11 C10 . . 122.0(3) ?
    C12 C11 C10 . . 115.4(3) ?
    N2 C2 S2 . . 128.55(19) ?
    N2 C2 S1 . . 107.04(18) ?
    S2 C2 S1 . . 124.40(15) ?
    N1 C1 S3 . . 126.6(2) ?
    N1 C1 S1 . . 112.37(18) ?
    S3 C1 S1 . . 121.04(16) ?
    C13 C12 C11 . . 120.0(3) ?
    C13 C12 H12 . . 119(2) ?
    C11 C12 H12 . . 121(2) ?
    C3 C4 C5 . . 118.6(3) ?
    C3 C4 H4 . . 122(2) ?
    C5 C4 H4 . . 120(2) ?
    C3 C8 C7 . . 118.9(3) ?
    C3 C8 H8 . . 121.6(17) ?
    C7 C8 H8 . . 119.5(17) ?
    C9 C10 C11 . . 120.5(3) ?
    C9 C10 H11 . . 116(2) ?
    C11 C10 H11 . . 124(2) ?
    N3 C13 C12 . . 122.4(3) ?
    N3 C13 H13 . . 117(2) ?
    C12 C13 H13 . . 121(2) ?
    C6 C5 C4 . . 120.2(3) ?
    C6 C5 H5 . . 123(2) ?
    C4 C5 H5 . . 117(2) ?
    C6 C7 C8 . . 120.0(3) ?
    C6 C7 H7 . . 121(2) ?
    C8 C7 H7 . . 119(2) ?
    C7 C6 C5 . . 120.8(3) ?
    C7 C6 H6 . . 117(2) ?
    C5 C6 H6 . . 122(2) ?
    N3 C9 C10 . . 122.2(3) ?
    N3 C9 H9 . . 113(2) ?
    C10 C9 H9 . . 125(2) ?
    N4 C14 H14A . . 109.5 ?
    N4 C14 H14B . . 109.5 ?
    H14A C14 H14B . . 109.5 ?
    N4 C14 H14C . . 109.5 ?
    H14A C14 H14C . . 109.5 ?
    H14B C14 H14C . . 109.5 ?
    N4 C15 H15A . . 109.5 ?
    N4 C15 H15B . . 109.5 ?
    H15A C15 H15B . . 109.5 ?
    N4 C15 H15C . . 109.5 ?
    H15A C15 H15C . . 109.5 ?
    H15B C15 H15C . . 109.5 ?
loop_
    _geom_torsion_atom_site_label_1
    _geom_torsion_atom_site_label_2
    _geom_torsion_atom_site_label_3
    _geom_torsion_atom_site_label_4
    _geom_torsion_site_symmetry_1
    _geom_torsion_site_symmetry_2
    _geom_torsion_site_symmetry_3
    _geom_torsion_site_symmetry_4
    _geom_torsion
    _geom_torsion_publ_flag
    C2 N2 N1 C1 . . . . -1.6(3) ?
    C3 N2 N1 C1 . . . . 175.7(2) ?
    C2 N2 C3 C8 . . . . -113.1(3) ?
    N1 N2 C3 C8 . . . . 69.7(3) ?
    C2 N2 C3 C4 . . . . 67.7(3) ?
    N1 N2 C3 C4 . . . . -109.4(3) ?
    C14 N4 C11 C12 . . . . -4.0(4) ?
    C15 N4 C11 C12 . . . . -178.3(3) ?
    C14 N4 C11 C10 . . . . 177.5(3) ?
    C15 N4 C11 C10 . . . . 3.2(4) ?
    N1 N2 C2 S2 . . . . -177.69(18) ?
    C3 N2 C2 S2 . . . . 5.2(4) ?
    N1 N2 C2 S1 . . . . 1.3(3) ?
    C3 N2 C2 S1 . . . . -175.83(19) ?
    C1 S1 C2 N2 . . . . -0.50(18) ?
    C1 S1 C2 S2 . . . . 178.52(17) ?
    N2 N1 C1 S3 . . . . 179.97(17) ?
    N2 N1 C1 S1 . . . . 1.0(3) ?
    C2 S1 C1 N1 . . . . -0.3(2) ?
    C2 S1 C1 S3 . . . . -179.33(16) ?
    N4 C11 C12 C13 . . . . -177.2(3) ?
    C10 C11 C12 C13 . . . . 1.4(4) ?
    C8 C3 C4 C5 . . . . -0.4(4) ?
    N2 C3 C4 C5 . . . . 178.7(3) ?
    C4 C3 C8 C7 . . . . 0.6(4) ?
    N2 C3 C8 C7 . . . . -178.5(3) ?
    N4 C11 C10 C9 . . . . 178.1(3) ?
    C12 C11 C10 C9 . . . . -0.5(4) ?
    C9 N3 C13 C12 . . . . -0.2(5) ?
    C11 C12 C13 N3 . . . . -1.1(5) ?
    C3 C4 C5 C6 . . . . -0.2(5) ?
    C3 C8 C7 C6 . . . . -0.3(5) ?
    C8 C7 C6 C5 . . . . -0.2(5) ?
    C4 C5 C6 C7 . . . . 0.5(5) ?
    C13 N3 C9 C10 . . . . 1.2(5) ?
    C11 C10 C9 N3 . . . . -0.7(5) ?
loop_
    _geom_hbond_atom_site_label_D
    _geom_hbond_atom_site_label_H
    _geom_hbond_atom_site_label_A
    _geom_hbond_site_symmetry_A
    _geom_hbond_distance_DH
    _geom_hbond_distance_HA
    _geom_hbond_distance_DA
    _geom_hbond_angle_DHA
    _geom_hbond_publ_flag
    N3 H3 S3 . 1.02(5) 2.16(5) 3.173(3) 173(4) yes
_shelx_space_group_comment
;
The symmetry employed for this shelxl refinement is uniquely defined
by the following loop, which should always be used as a source of
symmetry information in preference to the above space-group names.
They are only intended as comments.
;
_shelx_estimated_absorpt_T_min     ?
_shelx_estimated_absorpt_T_max     ?
_shelx_hkl_file
;
   0   0  -1    0.24    0.10
   0   0  -1   -0.01    0.07
   0   0   1    0.16    0.10
   0   0  -2 6222.69  322.54
   0   0   2 6572.33  322.50
   0   0  -2 6489.18  322.57
   0   0  -3    0.16    0.33
   0   0  -3    0.18    0.34
   0   0   3    0.13    0.30
   0   0   3   -0.10    0.32
   0   0  -4   43.97    3.26
   0   0  -4   43.98    3.13
   0   0  -5    0.39    0.49
   0   0   5    0.29    0.44
   0   0  -5    0.10    0.35
   0   0  -6    9.46    1.44
   0   0   6    6.28    1.32
   0   0  -6    6.35    1.10
   0   0   7   -0.25    0.58
   0   0   7    0.21    0.48
   0   0  -7    0.22    0.62
   0   0   8    2.43    1.14
   0   0   8    1.73    0.75
   0   0  -8    1.36    0.88
   0   0  -8    1.37    0.85
   0   0   9   -0.16    0.53
   0   0  10    4.28    1.06
   0   0 -11    0.42    0.58
   0   0 -12    3.13    0.94
   0   0  12    3.00    0.76
   0   1   0    0.37    0.14
   0   1   0    0.08    0.09
   0   1   0    0.03    0.06
   0   1   0    0.16    0.12
   0   1  -1   64.53    3.94
   0  -1  -1   58.77    3.85
   0   1   1   70.08    4.00
   0  -1  -1   62.40    3.90
   0  -1  -1   78.28    3.91
   0   1  -1   65.30    3.94
   0   1   1   55.76    3.91
   0  -1   1   69.15    3.92
   0  -1  -2 1314.28   72.04
   0   1  -2 1401.43   72.18
   0   1   2 1264.80   72.06
   0   1  -2 1400.33   72.18
   0  -1  -2 1365.77   72.09
   0  -1  -2 1260.26   71.87
   0   1   2 1159.77   72.10
   0  -1  -3 1572.85   92.40
   0   1   3 1480.86   92.36
   0   1  -3 1696.14   92.55
   0  -1  -3 1663.19   92.43
   0   1  -3 1697.58   92.58
   0  -1  -3 1675.91   92.54
   0   1   3 1415.33   92.44
   0   1  -4  466.26   27.37
   0  -1  -4  460.14   27.25
   0   1   4  422.25   27.30
   0   1  -4  470.22   27.46
   0  -1  -4  491.10   27.48
   0  -1  -5  125.51    7.84
   0   1  -5  127.75    7.86
   0  -1   5  104.87    7.79
   0   1   5  120.57    7.87
   0  -1  -5  113.19    7.51
   0   1  -5  110.15    7.58
   0  -1  -6   31.78    2.95
   0   1  -6   35.28    3.03
   0  -1   6   26.87    2.90
   0   1   6   27.57    2.88
   0   1  -6   28.51    2.66
   0   1   7   11.09    1.80
   0  -1   7    9.27    1.78
   0  -1   7    8.83    1.23
   0   1  -7   10.76    1.75
   0  -1  -7    9.90    1.69
   0   1  -7    9.97    1.59
   0   1   8   12.15    2.08
   0  -1   8   10.22    2.07
   0   1   8   13.13    1.77
   0  -1   8   11.54    1.57
   0   1  -8   13.66    2.13
   0  -1  -8   10.68    1.91
   0   1  -8    6.70    1.63
   0  -1  -8   10.00    1.85
   0   1   9   11.05    1.71
   0  -1   9   11.32    1.64
   0  -1  10    6.74    1.32
   0   1  10    5.07    1.24
   0  -1  11    1.08    0.69
   0   1 -11   -0.21    0.64
   0  -1 -11    0.63    0.77
   0  -1  12   -0.12    0.38
   0   1  12    0.13    0.42
   0   1 -12    0.34    0.54
   0  -1 -12    0.18    0.51
   0   2   0  715.19   39.86
   0   2   0  733.38   39.83
   0   2   0  762.83   39.88
   0   2   0  620.35   39.69
   0   2   0  655.74   39.70
   0   2   0  698.40   39.67
   0   2  -1  182.79   10.66
   0   2   1  178.44   10.73
   0   2  -1  174.01   10.71
   0   2   1  187.18   10.82
   0   2  -1  181.25   10.74
   0   2   1  174.42   10.72
   0   2   1  190.35   10.74
   0   2  -2  680.98   36.31
   0  -2  -2  570.17   36.05
   0   2  -2  659.38   36.28
   0  -2  -2  652.71   36.21
   0  -2   2  681.01   36.24
   0   2   2  636.49   36.26
   0   2  -3 1138.84   61.17
   0  -2  -3  962.40   60.87
   0  -2  -3 1049.46   60.99
   0   2  -3 1043.78   61.12
   0   2   3 1098.17   61.11
   0   2  -4  718.11   42.50
   0   2   4  734.89   42.51
   0  -2  -4  732.04   42.51
   0   2  -4  695.12   42.50
   0   2  -5   29.55    2.53
   0  -2   5   28.43    2.63
   0   2   5   29.04    2.61
   0   2   5   29.73    2.55
   0  -2  -5   27.76    2.58
   0   2  -5   32.38    2.67
   0  -2  -6  265.05   16.55
   0   2  -6  261.31   16.50
   0  -2   6  262.54   16.62
   0   2   6  274.84   16.58
   0   2  -6  243.27   16.24
   0   2   7   14.25    2.06
   0  -2   7   10.34    1.86
   0  -2   7   12.35    1.52
   0   2  -7   13.50    2.01
   0  -2  -7   14.84    2.05
   0   2  -7   13.16    1.83
   0   2   8   32.26    3.44
   0  -2   8   29.09    3.51
   0   2   8   30.59    2.99
   0   2  -8   26.76    3.29
   0  -2  -8   31.30    3.40
   0  -2   8   30.48    2.82
   0  -2  -8   27.36    3.28
   0   2  -8   23.00    3.14
   0   2   9   77.63    6.01
   0  -2   9   78.62    5.87
   0   2   9   75.51    5.92
   0   2  10    1.36    0.78
   0  -2  10    1.52    0.87
   0   2  10    0.40    0.67
   0   2  11   17.09    1.97
   0  -2  11   18.42    2.07
   0   2 -11   14.31    2.04
   0  -2 -11   14.64    2.08
   0   2  11   15.91    1.99
   0   2  12   -0.13    0.41
   0  -2 -12   -0.35    0.56
   0   2 -12   -0.32    0.54
   0  -2  12   -0.11    0.46
   0   3   0    0.21    0.24
   0   3   0    0.05    0.21
   0   3   0   -0.03    0.09
   0   3   0    0.02    0.14
   0   3   0    0.02    0.15
   0   3   0    0.04    0.11
   0   3  -1    3.31    0.53
   0   3  -1    2.05    0.37
   0   3   1    2.17    0.45
   0   3  -1    2.69    0.38
   0   3  -1    2.67    0.43
   0   3  -1    2.95    0.29
   0   3   1    4.13    0.46
   0   3   1    2.00    0.40
   0   3   1    2.32    0.47
   0   3   2  205.83   12.44
   0   3  -2  189.40   12.11
   0   3  -2  211.84   12.31
   0   3  -2  192.75   12.28
   0  -3  -2  228.36   12.40
   0  -3   2  208.69   12.30
   0   3   2  209.63   12.28
   0   3   2  206.67   12.30
   0   3  -3 1948.50  110.99
   0   3   3 1833.10  110.86
   0  -3   3 1906.07  110.88
   0   3   3 2027.62  110.97
   0   3  -3 1835.34  110.93
   0  -3  -3 1894.40  110.86
   0   3  -4  203.06   12.31
   0   3  -4  187.45   12.24
   0   3   4  177.26   12.06
   0   3   4  221.52   12.34
   0   3   4  212.30   12.27
   0  -3   4  195.46   12.22
   0   3  -5  275.67   17.46
   0  -3  -5  272.91   17.50
   0   3  -5  268.09   17.47
   0   3   5  308.63   17.55
   0   3   5  300.96   17.52
   0  -3   5  277.44   17.50
   0  -3  -6    6.49    1.24
   0   3  -6    4.76    1.07
   0   3  -6    4.54    1.02
   0   3   6    6.22    1.17
   0  -3   6    5.68    1.16
   0   3  -7   88.98    5.69
   0   3   7   79.90    6.07
   0  -3   7   90.20    6.48
   0   3  -7   76.63    6.16
   0   3  -7   74.05    5.95
   0  -3  -7   73.10    6.02
   0   3  -7   76.61    6.14
   0  -3  -7   79.48    6.28
   0  -3   7   68.07    5.43
   0   3  -8    9.77    1.49
   0   3   8    9.85    1.55
   0   3   8   10.13    1.81
   0  -3   8    7.27    1.70
   0   3   8    8.75    1.52
   0  -3  -8    9.44    1.81
   0   3  -8    7.92    1.70
   0  -3   8    6.07    1.36
   0  -3  -8   10.69    1.93
   0   3  -8    9.00    1.82
   0   3   9   36.11    3.41
   0  -3   9   31.65    3.22
   0   3   9   32.44    3.26
   0   3  10    3.39    1.02
   0  -3  10    5.82    1.38
   0   3  10    5.81    1.30
   0   3  11    0.16    0.53
   0  -3  11    0.17    0.56
   0  -3 -11    0.82    0.75
   0   3 -11    0.19    0.56
   0   3  11    0.17    0.57
   0   3  12    0.44    0.44
   0   3  12    0.47    0.45
   0   3 -12    0.88    0.59
   0  -3 -12   -0.17    0.51
   0   3  12    1.04    0.53
   0  -3  12    0.71    0.50
   0   4   0 9856.98  571.98
   0   4   0 9807.60  571.96
   0   4   0 9793.63  572.36
   0   4   0 9866.20  572.07
   0   4   0 9999.00  572.09
   0   4   0 9895.86  572.30
   0   4  -1  213.14   12.53
   0   4  -1  202.48   12.33
   0   4   1  205.61   12.50
   0   4  -1  222.13   12.23
   0   4  -1  193.12   12.09
   0   4   1  214.29   12.37
   0   4   1  210.86   12.27
   0   4  -1  200.90   12.14
   0   4  -1  201.03   12.33
   0   4  -2  262.38   15.74
   0   4  -2  250.97   15.95
   0   4   2  257.72   15.89
   0   4   2  264.42   16.06
   0   4   2  259.19   15.66
   0   4   2  270.12   15.86
   0   4   2  283.20   15.86
   0   4  -2  260.16   15.87
   0  -4  -2  266.40   15.94
   0   4  -2  275.61   15.85
   0  -4   3  626.39   37.97
   0   4   3  656.21   38.00
   0  -4   3  617.51   38.10
   0   4   3  710.97   38.19
   0   4   3  627.81   38.07
   0   4  -3  624.54   38.14
   0   4  -3  679.69   38.19
   0  -4   4  164.73   10.74
   0   4   4  179.47   10.79
   0  -4   4  174.98   10.81
   0   4   4  194.41   10.99
   0   4   4  155.10   10.68
   0   4  -4  171.67   10.90
   0   4  -4  184.34   10.98
   0   4   5  305.24   17.51
   0  -4   5  286.74   17.48
   0   4   5  310.98   17.63
   0   4  -5  269.55   17.52
   0  -4  -5  254.51   17.48
   0   4  -5  279.98   17.57
   0   4   6  168.25   10.83
   0  -4   6  167.99   10.90
   0   4  -6  153.85   10.84
   0   4   6  177.10   10.96
   0  -4  -6  152.40   10.92
   0   4  -6  168.41   10.98
   0   4  -7  220.20   13.32
   0   4   7  221.57   13.47
   0  -4   7  221.23   13.94
   0   4   7  217.45   13.75
   0   4  -7  213.66   13.92
   0   4  -7  187.16   13.66
   0   4  -7  194.71   13.83
   0  -4  -7  200.50   13.99
   0  -4   7  201.26   13.20
   0   4   8   43.65    3.83
   0   4  -8   40.10    3.68
   0   4   8   42.83    3.89
   0  -4  -8   42.91    4.43
   0   4  -8   39.60    4.22
   0  -4   8   48.21    3.84
   0   4   9   17.50    2.33
   0   4   9   17.06    2.34
   0   4  -9   23.87    2.56
   0  -4   9   19.15    2.37
   0   4  10    0.40    0.72
   0   4  10   -0.20    0.82
   0   4 -10   -0.42    0.84
   0  -4  10    0.41    0.80
   0  -4 -11    4.98    1.19
   0   4  11    7.66    1.31
   0   4 -11    4.62    1.14
   0  -4  11    7.04    1.31
   0   4  11    4.99    1.12
   0   4 -12    0.26    0.46
   0  -4  12    0.59    0.53
   0   4  12   -0.11    0.37
   0   4  12    0.11    0.41
   0   5   0    0.73    0.44
   0   5   0    0.04    0.21
   0   5   0    0.07    0.31
   0   5  -1    1.39    0.44
   0   5   1    1.59    0.56
   0   5  -1    2.63    0.57
   0   5  -1    2.14    0.38
   0   5   1    1.15    0.42
   0   5   1    2.09    0.41
   0   5  -1    2.04    0.61
   0   5  -1    1.84    0.51
   0   5  -2  242.53   15.33
   0   5  -2  270.72   15.72
   0   5   2  241.71   15.44
   0   5  -2  264.87   15.36
   0   5   2  251.01   15.65
   0   5   2  268.46   15.40
   0   5   2  253.63   15.45
   0   5  -2  250.74   15.46
   0  -5  -2  265.37   15.55
   0   5  -3   30.02    2.58
   0   5   3   33.89    2.72
   0   5  -3   33.01    2.46
   0   5  -3   28.95    2.44
   0  -5   3   31.13    2.45
   0   5   3   32.45    2.44
   0   5   3   29.50    2.40
   0   5  -4   58.54    4.06
   0   5  -4   53.87    3.99
   0  -5   4   52.65    3.93
   0   5   4   58.18    4.00
   0   5   4   49.46    3.81
   0   5  -5    8.22    1.29
   0   5  -5    9.09    1.32
   0   5   5    7.64    1.23
   0   5  -6   80.95    6.28
   0   5   6   96.31    6.41
   0  -5  -6   76.70    6.26
   0   5  -6   89.77    6.43
   0   5  -7   27.63    3.14
   0  -5  -7   26.49    3.13
   0   5  -7   28.59    2.78
   0   5   7   33.44    2.95
   0   5  -7   29.57    3.20
   0   5   7   28.11    3.09
   0  -5   7   31.50    2.76
   0   5   8   11.89    1.78
   0   5  -8   12.42    1.83
   0   5   8   11.63    1.81
   0   5  -8   13.11    2.17
   0  -5  -8   13.05    2.25
   0  -5   8   10.29    1.68
   0   5   9   11.48    1.80
   0   5   9   11.58    1.88
   0   5  -9    9.95    1.76
   0  -5   9   16.39    2.11
   0   5  10   26.22    2.82
   0   5  10   24.51    2.78
   0   5 -10   26.25    2.90
   0  -5  10   31.78    3.07
   0   5  11    2.15    0.77
   0   5  11    4.19    0.98
   0  -5  11    3.94    1.11
   0   5 -11    3.66    1.01
   0  -5  12   -0.11    0.48
   0   5  12    0.10    0.37
   0   5  12    1.13    0.46
   0   6   0    1.11    0.44
   0   6   0    1.08    0.51
   0   6  -1  199.81   12.43
   0   6   1  203.09   12.49
   0   6   1  204.08   12.16
   0   6  -1  194.50   12.32
   0   6  -2   42.99    2.94
   0   6  -2   39.20    3.19
   0   6  -2   38.25    2.97
   0   6  -2   40.12    2.79
   0   6   2   35.44    3.10
   0   6   2   41.99    3.01
   0   6   2   40.64    2.88
   0  -6  -2   45.26    3.17
   0   6  -2   33.73    2.87
   0   6  -3  257.54   16.40
   0   6  -3  280.68   16.05
   0   6   3  251.00   16.38
   0   6   3  278.36   16.08
   0  -6   3  257.86   16.14
   0   6   3  266.09   16.10
   0   6  -3  247.86   16.10
   0   6  -4  158.15   10.08
   0   6   4  169.02    9.78
   0   6   4  135.53    9.54
   0  -6   4  146.14    9.68
   0   6  -4  146.89    9.74
   0   6  -4  156.22    9.72
   0   6  -5   99.56    7.45
   0   6  -5  105.43    7.25
   0   6   5  110.11    7.22
   0   6  -5  102.30    7.25
   0   6  -6  125.66    9.08
   0   6  -6  131.94    8.67
   0   6  -6  124.97    9.30
   0   6  -6  128.25    9.10
   0   6   6  134.69    8.80
   0   6   6  148.30    9.00
   0   6   6  145.93    9.17
   0  -6   6  119.66    8.44
   0   6  -7   12.06    1.68
   0   6  -7   10.97    2.01
   0   6   7   14.01    1.88
   0   6   7   11.66    1.68
   0   6  -7   14.61    2.08
   0   6   7    9.93    1.69
   0  -6   7   10.14    1.53
   0   6   8   11.81    1.78
   0   6  -8   12.06    1.84
   0   6  -8   15.45    2.52
   0   6   8   12.11    1.83
   0  -6   8   11.01    1.71
   0   6   9   22.64    2.53
   0   6  -9   21.71    2.62
   0   6   9   20.56    2.48
   0  -6   9   22.22    2.59
   0   6  10   -0.36    0.61
   0   6 -10   -0.21    0.73
   0   6  10   -0.58    0.79
   0  -6  10    0.40    0.80
   0   6  11    5.11    0.92
   0   6  11    3.68    0.92
   0   6 -11    3.34    0.94
   0  -6  11    4.01    1.04
   0   6  11    5.80    1.15
   0   6  12   -0.27    0.37
   0   6  12   -0.08    0.30
   0   6  12   -0.09    0.34
   0  -6  12    0.30    0.42
   0   7   0    0.47    0.47
   0   7   0    3.04    0.71
   0   7  -1  198.10   12.57
   0   7   1  193.62   12.61
   0   7  -1  187.01   12.44
   0   7   1  201.30   12.25
   0  -7  -1  226.93   12.60
   0   7  -2  109.33    8.07
   0   7  -2  115.06    7.85
   0   7   2  118.32    8.08
   0   7   2  120.81    7.67
   0   7   2  123.51    7.84
   0  -7  -2  138.40    8.20
   0   7   3  884.99   52.69
   0   7  -3  883.23   52.13
   0   7  -3  864.75   52.73
   0  -7   3  868.77   52.45
   0   7   3  878.99   52.31
   0   7   3  926.69   52.27
   0   7  -4   31.43    2.59
   0   7  -4   27.58    2.91
   0  -7   4   27.22    2.62
   0   7   4   29.45    2.56
   0   7  -5  106.24    7.56
   0   7   5  113.88    7.60
   0   7  -5  109.00    8.08
   0   7  -6  112.86    8.39
   0   7   6  134.04    8.43
   0   7   6  112.86    8.08
   0   7   6  127.75    8.45
   0   7  -6  118.83    8.95
   0   7  -6  110.41    7.98
   0   7  -6  124.09    8.12
   0   7  -7   65.72    5.16
   0   7  -7   70.55    6.17
   0   7   7   86.36    5.66
   0   7   7   64.59    5.15
   0   7  -7   58.84    5.48
   0   7   7   66.32    5.44
   0  -7   7   61.10    4.86
   0  -7   7   67.49    6.50
   0   7   8   32.27    2.98
   0   7  -8   28.81    2.99
   0   7   8   24.45    2.89
   0   7   8   24.08    2.77
   0  -7   8   29.54    2.85
   0   7   9    3.89    1.06
   0   7  -9    7.02    1.45
   0   7   9    5.25    1.28
   0  -7   9    6.20    1.38
   0   7  10    5.11    1.05
   0   7 -10    1.21    0.80
   0   7  10    3.47    1.06
   0  -7  10    3.52    1.06
   0   7  11    1.26    0.64
   0  -7  11    1.59    0.76
   0   7 -11    1.55    0.76
   0   7  12   -0.15    0.34
   0   7 -12    0.09    0.35
   0  -7  12   -0.26    0.37
   0   8   0   76.60    5.41
   0  -8   0   87.71    5.43
   0   8  -1  127.20    8.61
   0   8   1  127.39    8.65
   0   8  -1  116.58    8.43
   0   8   2    0.94    0.51
   0   8  -2    0.14    0.49
   0   8  -2    0.94    0.55
   0   8   2    0.69    0.44
   0  -8  -2    0.87    0.69
   0   8  -3   29.52    2.99
   0   8   3   29.49    2.94
   0   8   3   28.52    2.65
   0  -8   3   32.80    2.91
   0   8   3   30.66    2.60
   0   8  -3   29.15    2.78
   0  -8   3   35.03    2.86
   0   8  -4   53.78    4.58
   0   8   4   56.83    4.09
   0  -8   4   49.00    4.12
   0   8  -4   47.32    4.14
   0   8   5  276.82   15.09
   0   8   5  227.86   14.69
   0   8  -5  226.39   14.60
   0   8  -5  244.15   14.66
   0   8  -5  229.12   15.56
   0   8  -5  211.88   14.78
   0   8   5  243.13   14.95
   0   8   5  251.46   14.46
   0   8   5  202.99   14.55
   0   8   6   64.23    4.71
   0   8   6   49.23    4.27
   0   8  -6   50.79    5.08
   0   8  -6   55.32    4.34
   0   8  -6   53.18    4.27
   0   8  -6   52.61    4.58
   0   8   6   53.72    4.52
   0   8   6   53.92    4.01
   0   8  -7  115.19    8.03
   0   8  -7  108.04    9.06
   0   8  -7  116.08    8.09
   0   8   7  116.37    8.07
   0   8   7  126.24    8.38
   0   8  -7  116.48    8.75
   0   8  -7  102.44    8.35
   0   8   7  113.87    8.33
   0  -8   7  107.20    9.58
   0   8   8   10.64    1.58
   0   8   8    9.64    1.68
   0   8   8    7.89    1.52
   0   8  -8   10.74    1.76
   0  -8   8    6.60    1.99
   0  -8   8    7.25    1.37
   0   8   9    0.85    0.62
   0   8   9    1.18    0.76
   0   8   9    1.56    0.76
   0   8  -9    0.65    0.79
   0  -8   9    0.73    0.73
   0   8 -10    1.89    0.90
   0  -8  10    3.88    1.03
   0   8  10    3.98    0.93
   0   8 -11   -0.14    0.47
   0   8  11   -0.22    0.43
   0  -8  11    0.13    0.50
   0   8  11   -0.22    0.44
   0   9   0   -0.16    0.48
   0  -9   0    0.15    0.61
   0   9  -1    7.82    1.31
   0   9   1    8.31    1.36
   0  -9  -1    9.26    1.48
   0  -9   1    9.62    1.37
   0   9  -1    9.63    1.36
   0   9   2   59.94    5.06
   0   9  -2   58.57    4.91
   0  -9   2   77.77    5.09
   0  -9  -2   73.09    5.60
   0   9   2   71.05    4.76
   0   9  -2   58.75    4.86
   0   9   3   77.94    6.52
   0   9  -3   83.26    6.46
   0  -9   3  106.53    6.67
   0   9   3   95.57    6.27
   0  -9   3   89.10    6.63
   0   9  -3   84.39    6.42
   0   9  -4   76.77    6.64
   0   9   4   91.03    6.23
   0  -9   4   86.73    6.45
   0   9   4   85.18    5.80
   0   9  -4   89.79    6.51
   0   9  -5   19.92    2.03
   0   9  -5   16.13    1.88
   0   9  -5   15.44    2.41
   0   9   5   15.94    2.03
   0   9   5   15.24    1.68
   0   9   5   14.64    1.85
   0   9   5   18.43    2.01
   0   9   5   20.70    2.29
   0   9  -5   16.09    2.25
   0   9  -6    0.34    0.57
   0   9  -6    0.35    0.59
   0   9  -6    0.33    0.79
   0   9   6    0.42    0.58
   0   9   6    0.13    0.49
   0   9   6   -0.20    0.66
   0   9  -6    0.53    0.77
   0   9   6    0.34    0.55
   0   9  -7    1.85    1.15
   0   9  -7    3.21    1.03
   0   9  -7    3.86    1.21
   0   9  -7    4.50    1.44
   0   9   7    3.60    1.23
   0   9   7    1.50    0.79
   0   9   7    3.52    1.13
   0  -9   7    6.09    2.54
   0   9   8    0.63    0.77
   0   9   8   -0.19    0.65
   0   9  -8    0.22    0.74
   0  -9   8   -0.34    1.35
   0   9   8   -0.16    0.57
   0   9  -9    0.21    0.73
   0   9   9   -0.19    0.69
   0   9   9    0.16    0.43
   0   9 -10   -0.17    0.61
   0  -9  10   -0.60    0.60
   0   9  10   -0.13    0.47
   0   9 -11    0.25    0.52
   0  -9  11   -0.32    0.46
   0   9  11   -0.64    0.33
   0  10   0    8.30    1.42
   0 -10   0    9.63    1.63
   0  10   1   24.27    2.54
   0  10  -1   19.63    2.41
   0 -10  -1   24.34    2.89
   0 -10   1   30.50    2.76
   0  10  -2   33.07    3.26
   0  10   2   34.65    3.39
   0 -10   2   43.36    3.51
   0  10  -2   34.08    3.24
   0  10  -3  247.04   16.10
   0 -10   3  298.45   16.59
   0  10  -3  237.76   16.11
   0  10   3  236.72   16.26
   0 -10   3  281.31   16.61
   0  10   3  263.42   15.85
   0  10   3  223.03   15.12
   0  10   3  280.36   15.54
   0  10  -4   70.91    5.79
   0  10   4   87.85    5.78
   0  10  -4   76.88    5.30
   0  10  -4   77.58    5.95
   0  10   4   60.38    4.78
   0  10   4   70.20    5.46
   0 -10   4   67.38    5.80
   0  10   4   75.62    5.29
   0  10   4   81.14    5.21
   0  10   4   76.27    4.95
   0  10   5    3.26    1.03
   0  10  -5    2.01    0.92
   0  10  -5    2.50    0.82
   0  10  -5    2.76    1.12
   0  10  -5    2.85    1.05
   0  10   5    2.18    0.81
   0  10   5    1.97    0.81
   0  10   5    3.24    0.76
   0  10  -6   53.46    4.44
   0  10  -6   52.89    5.31
   0  10  -6   48.08    4.27
   0  10   6   53.53    4.69
   0  10  -6   51.61    5.02
   0  10   6   61.32    4.76
   0  10   6   51.93    4.06
   0  10   7   23.59    2.70
   0 -10   7   24.40    4.16
   0  10   7   19.47    2.08
   0  10  -7   20.07    2.37
   0  10  -7   17.30    2.32
   0  10  -8    2.63    0.91
   0  10  -8    2.79    1.01
   0 -10   8    4.07    1.75
   0  10   8    3.13    1.12
   0  10   9    8.15    1.25
   0  10  -9    7.63    1.46
   0 -10   9    6.93    1.58
   0  10   9    9.05    1.54
   0  10  10    0.11    0.40
   0  10  10    0.83    0.60
   0  10 -10    0.31    0.58
   0  10 -11    2.06    0.61
   0  10  11    2.16    0.49
   0  11   0   -0.20    0.55
   0 -11   0    0.26    1.02
   0  11   1   39.75    3.78
   0  11  -1   42.83    3.84
   0  11   1   41.73    3.14
   0  11  -1   45.02    3.35
   0  11   1   39.12    3.12
   0 -11  -1   52.45    4.84
   0 -11   1   47.26    4.18
   0  11  -2  115.82    7.04
   0  11   2  110.85    7.00
   0  11   2   93.60    6.84
   0  11   2  110.43    6.85
   0  11  -2  115.57    6.81
   0  11  -2  117.06    7.38
   0  11  -2  102.02    7.63
   0  11   2   99.33    7.64
   0  11   2   87.14    6.70
   0  11   2   99.11    6.62
   0 -11   2  125.65    8.10
   0  11  -3   14.93    1.73
   0  11  -3   12.70    1.80
   0  11  -3   18.79    2.29
   0 -11   3   17.20    2.45
   0  11   3   13.41    2.13
   0  11  -3   15.80    2.21
   0 -11   3   20.15    2.55
   0  11   3   15.77    1.58
   0  11  -3   19.43    1.83
   0  11   3   16.36    1.60
   0  11   3   16.73    1.73
   0  11  -4    4.69    1.08
   0  11   4    7.45    1.38
   0  11  -4    3.39    1.11
   0  11  -4    3.70    0.94
   0  11  -4    3.94    1.13
   0  11   4    4.93    1.14
   0 -11   4    4.58    1.26
   0  11   4    4.93    1.06
   0  11   4    4.53    0.91
   0  11   4    6.20    0.90
   0  11  -5   17.80    2.54
   0  11   5   13.98    2.13
   0  11  -5   18.03    2.06
   0  11  -5   17.55    2.49
   0  11   5   21.47    2.44
   0  11   5   16.03    1.84
   0  11   5   16.42    1.97
   0  11  -6    7.14    1.35
   0  11   6    7.07    1.24
   0  11   6    8.13    1.57
   0  11  -6    6.29    1.57
   0  11  -7   29.43    3.10
   0  11  -7   31.22    3.19
   0 -11   7   30.74    4.57
   0  11   7   31.67    2.81
   0  11   7   35.65    3.41
   0  11   8    0.60    0.81
   0  11  -8   -0.55    0.69
   0  11  -8   -0.20    0.68
   0 -11   8   -0.95    1.27
   0  11   9   -0.34    0.64
   0  11  -9   -0.18    0.66
   0 -11   9   -0.40    1.05
   0  11  10    3.96    0.86
   0  11 -10    3.04    0.84
   0  12   0  343.49   21.31
   0  12   0  348.37   21.83
   0  12   0  375.11   21.21
   0  12   0  323.32   20.75
   0  12   0  359.17   21.04
   0  12   0  321.47   20.75
   0  12  -1    3.25    0.78
   0  12  -1    4.84    0.98
   0  12   1    2.83    0.74
   0  12   1    0.89    0.57
   0  12  -1    2.41    0.63
   0  12   1    1.72    0.72
   0  12  -1    3.27    0.92
   0  12   1    1.58    0.89
   0  12  -1    1.36    0.77
   0  12   1    3.68    0.89
   0  12  -1    1.50    0.75
   0  12   1    1.40    0.61
   0  12   1    1.48    0.64
   0 -12  -1    2.72    1.82
   0 -12   1    4.38    1.67
   0  12   2   26.86    2.52
   0  12   2   27.22    2.43
   0  12  -2   34.49    2.52
   0  12   2   28.31    2.79
   0  12   2   35.86    2.74
   0  12  -2   32.92    2.71
   0  12  -2   33.19    3.02
   0  12  -2   28.93    3.17
   0  12   2   33.07    3.36
   0  12   2   26.23    2.44
   0  12   2   27.40    2.33
   0 -12   2   38.17    3.92
   0  12  -3   23.34    2.43
   0  12  -3   22.92    2.60
   0 -12   3   27.41    3.57
   0  12  -3   25.56    2.99
   0  12   3   27.43    3.13
   0 -12   3   33.00    3.51
   0  12   3   21.15    2.10
   0  12  -3   34.96    2.63
   0  12   3   26.04    2.24
   0  12   3   29.11    2.48
   0  12  -4   31.52    3.15
   0  12   4   40.80    3.53
   0  12  -4   30.90    3.00
   0  12  -4   35.57    3.72
   0 -12   4   35.37    3.93
   0  12   4   37.03    3.00
   0  12   4   32.28    2.68
   0  12   4   31.06    2.94
   0  12   5  113.51    7.97
   0  12  -5   95.80    8.25
   0  12  -5  116.29    7.80
   0  12  -5  109.75    8.43
   0  12   5  106.46    7.95
   0  12   5   96.76    7.41
   0  12   5  122.42    7.54
   0  12  -6   26.55    2.78
   0  12   6   23.77    2.41
   0  12   6   27.06    2.93
   0  12  -7   20.30    2.40
   0  12  -7   21.15    2.45
   0 -12   7   19.39    3.49
   0  12   7   19.01    2.09
   0  12   7   22.87    2.59
   0  12  -8    0.86    0.71
   0  12  -8    0.92    0.73
   0 -12   8    2.78    1.55
   0  12   8    1.10    0.55
   0  12   8    0.76    0.86
   0  12   9   -0.31    0.65
   0  12  -9   -0.13    0.50
   0  12  -9   -0.15    0.55
   0 -12   9   -0.85    0.89
   0  12  10    1.90    0.67
   0  12 -10    1.62    0.61
   0  13   0   -0.35    0.70
   0  13   0    0.73    0.67
   0  13   0    0.29    0.62
   0  13   0    1.45    0.77
   0 -13   0   -0.51    1.80
   0  13  -1    0.20    0.59
   0  13   1    0.81    0.61
   0  13  -1    0.13    0.58
   0  13   1    0.26    0.64
   0  13  -1    0.31    0.53
   0  13  -1    0.52    0.73
   0  13   1   -0.52    0.73
   0  13  -1    0.18    0.62
   0  13   1   -0.25    0.72
   0  13  -1    0.74    0.72
   0  13   1   -0.29    0.66
   0  13  -1    0.60    0.67
   0  13   1    0.54    0.67
   0 -13   1   -1.27    1.69
   0  13  -2    7.85    1.28
   0  13   2    7.56    1.22
   0  13   2    6.92    1.30
   0  13  -2    6.66    1.02
   0  13   2    7.38    1.17
   0  13  -2    6.12    1.25
   0  13   2    4.95    1.35
   0  13  -2    5.11    1.34
   0  13  -2    7.76    1.28
   0  13   2    6.69    1.05
   0 -13   2    4.77    1.97
   0  13  -3   50.94    3.95
   0  13   3   53.25    4.03
   0  13  -3   49.09    4.27
   0  13  -3   51.81    4.82
   0  13   3   42.67    4.60
   0  13  -3   56.40    4.26
   0 -13   3   50.77    5.09
   0 -13   3   47.93    5.59
   0  13  -4   13.96    1.90
   0  13   4   16.21    2.19
   0  13  -4   15.29    2.08
   0  13  -4   15.44    2.46
   0  13  -4   18.51    2.08
   0 -13   4   15.03    2.56
   0  13   4   15.66    1.91
   0  13   4   16.67    1.88
   0  13   5   12.37    1.93
   0  13   5   13.51    1.97
   0  13  -5   11.04    1.72
   0  13   5   12.01    1.65
   0  13   5   14.62    1.74
   0  13  -6    0.57    0.72
   0  13   6   -1.24    1.04
   0 -13   6   -0.43    1.62
   0  13   6    0.15    0.53
   0  13   6    0.42    0.71
   0  13  -7    0.18    0.64
   0 -13   7    1.04    1.50
   0  13   7   -0.27    0.49
   0  13   7    2.57    1.05
   0  13  -8    6.50    1.21
   0 -13   8    6.07    1.55
   0  13   8    4.62    0.89
   0  13   8    5.86    1.25
   0 -13   9    1.96    0.82
   0  13   9    0.80    0.63
   0  13  -9    1.62    0.66
   0  13  -9    1.94    0.63
   0  13  10    3.75    0.70
   0  13 -10    3.59    0.66
   0  13  10    3.62    0.62
   0  14   0    3.36    1.03
   0  14   0    3.49    1.02
   0  14   0    1.83    1.00
   0  14   0    4.25    1.08
   0  14   0    3.82    1.04
   0  14   0    3.82    0.97
   0 -14   0    7.17    3.49
   0  14   1  236.03   14.86
   0  14   1  239.09   15.04
   0  14  -1  242.66   15.06
   0  14   1  207.21   15.42
   0  14  -1  213.62   15.43
   0  14   1  231.06   14.77
   0  14  -1  251.07   14.92
   0  14  -1  240.34   14.70
   0  14   1  228.50   14.61
   0  14   1  244.37   14.97
   0 -14  -1  221.39   19.83
   0 -14   1  199.69   17.26
   0  14   2    3.31    1.02
   0  14   2    3.69    0.94
   0  14  -2    6.07    1.17
   0  14  -2    6.11    1.30
   0  14   2    4.16    1.37
   0  14  -2    5.10    1.45
   0  14  -2    4.30    1.13
   0  14   2    5.65    1.21
   0 -14   2    7.33    1.82
   0 -14   2    4.15    2.27
   0  14  -3  327.07   18.53
   0  14   3  273.50   18.11
   0  14  -3  294.64   18.14
   0  14  -3  284.38   18.51
   0  14  -4   29.32    3.08
   0  14  -4   24.90    2.81
   0  14  -4   34.35    3.06
   0  14   4   31.63    2.88
   0  14  -4   29.23    2.75
   0  14   5   16.99    2.21
   0  14  -5   14.88    1.98
   0  14   5   14.93    1.77
   0  14   5   13.30    1.77
   0  14   5   13.32    2.01
   0  14   6    8.70    1.54
   0  14  -6    6.54    1.32
   0  14   6    7.89    1.48
   0 -14   6    5.16    2.27
   0  14   6    7.47    1.21
   0  14   7    2.16    0.92
   0 -14   7    3.14    1.50
   0  14   7    3.00    0.77
   0  14  -7    3.63    1.02
   0  14   8    3.30    0.93
   0 -14   8    3.01    1.12
   0  14   8    2.10    0.60
   0  14  -8    2.01    0.74
   0  14   9   -0.11    0.42
   0  14  -9   -0.09    0.35
   0  14   9    0.18    0.32
   0 -14   9   -0.11    0.59
   0  15   0    0.17    0.66
   0  15   0   -0.54    0.72
   0  15   0   -0.15    0.67
   0  15   0   -0.18    0.61
   0  15   0   -0.19    0.70
   0  15   1   -0.48    0.84
   0  15  -1    0.34    0.69
   0  15   1   -0.29    0.72
   0  15  -1    0.59    0.78
   0  15   1    0.36    0.58
   0  15   1   -0.17    0.68
   0  15   1    0.76    0.81
   0  15  -1    0.77    0.79
   0  15  -2   37.52    3.20
   0  15   2   26.25    2.83
   0  15  -2   33.16    2.90
   0  15   2   30.78    3.04
   0  15   2   29.14    2.76
   0  15  -2   34.07    3.25
   0  15  -3   29.75    2.88
   0  15  -3   27.86    2.61
   0  15   3   24.86    2.53
   0  15  -3   27.42    2.90
   0  15  -4    0.75    0.75
   0  15  -4    0.84    0.68
   0  15   4    0.21    0.78
   0  15  -4    1.00    0.80
   0  15   4    3.01    1.19
   0  15  -4    1.09    0.64
   0  15   4    0.59    0.56
   0 -15   5   37.62    4.63
   0  15   5   44.96    3.93
   0  15  -5   39.10    3.68
   0  15   5   47.76    4.14
   0  15   5   54.68    4.35
   0  15   5   42.42    3.55
   0  15   6    3.05    1.00
   0  15  -6    2.32    0.89
   0  15   6    2.17    0.89
   0 -15   6    2.70    1.60
   0  15   6    2.48    0.75
   0  15   7    5.81    1.17
   0 -15   7    4.05    1.37
   0  15   7    4.75    0.89
   0  15  -7    4.89    1.01
   0  15   8    3.25    0.82
   0 -15   8    4.18    1.04
   0  15   8    2.91    0.61
   0  15  -8    2.86    0.71
   0  15   9    0.42    0.40
   0  16   0  130.09    8.44
   0  16   0  115.26    8.11
   0  16   0  122.48    8.41
   0  16   0  118.13    8.42
   0  16  -1   27.16    2.78
   0  16   1   25.31    2.67
   0  16  -1   28.57    2.64
   0  16  -1   27.26    2.79
   0  16   1   29.38    2.85
   0  16   1   26.24    2.56
   0  16  -1   27.68    2.86
   0  16   1   23.99    2.73
   0  16  -2   34.08    3.23
   0  16   2   32.01    3.11
   0  16  -2   37.61    3.10
   0  16  -2   36.58    3.42
   0  16   3   20.14    2.48
   0  16  -3   17.94    2.17
   0  16  -3   15.87    1.90
   0  16   3   17.21    1.93
   0  16  -3   17.20    2.19
   0  16   4   10.90    1.87
   0  16  -4   11.05    1.59
   0  16   4    8.81    1.67
   0  16  -4   10.42    1.39
   0  16   4    7.73    1.26
   0 -16   5    4.01    1.53
   0  16  -5    2.58    0.84
   0  16   5    5.80    1.28
   0  16   5    5.81    1.28
   0  16   5    4.65    0.95
   0  16   6    2.16    0.82
   0  16  -6    0.85    0.58
   0  16   6    0.95    0.74
   0 -16   6    1.59    1.19
   0  16   6    0.68    0.51
   0  16   7   12.74    1.50
   0 -16   7   13.05    1.79
   0  16   7   10.36    1.22
   0  16  -7    8.91    1.30
   0  16   8   -0.10    0.39
   0 -16   8   -0.10    0.53
   0  17   0    0.16    0.71
   0  17   0   -0.17    0.52
   0  17   0    0.28    0.65
   0  17   0    0.17    0.63
   0  17  -1    0.80    0.83
   0  17   1    0.46    0.73
   0  17   1    0.83    0.70
   0  17  -1    0.55    0.63
   0  17  -1    1.69    0.82
   0  17  -1   -0.36    0.74
   0  17   2    1.80    0.85
   0  17  -2    1.12    0.79
   0  17  -2    0.67    0.68
   0  17  -2    0.53    0.60
   0  17   2    1.60    1.07
   0  17  -2    0.72    0.70
   0  17  -3    3.69    1.04
   0  17   3    1.18    0.82
   0  17  -3    2.40    0.81
   0  17   3    3.45    1.23
   0  17  -3    2.90    0.98
   0  17   4   -0.19    0.76
   0  17   4    1.10    0.84
   0  17  -4   -0.28    0.67
   0  17   4   -0.12    0.42
   0  17  -4    0.23    0.53
   0  17   5    1.62    0.80
   0  17  -5    0.63    0.48
   0  17   5    1.34    0.80
   0  17   5    0.44    0.44
   0  17  -6    0.45    0.50
   0  17   6    0.26    0.51
   0 -17   6    0.94    0.77
   0  17   6    0.18    0.35
   0 -17   7    0.22    0.50
   0  17   7   -0.10    0.44
   0  18   0    2.46    0.83
   0  18   0    0.60    0.59
   0  18   0    2.13    0.89
   0  18  -1   17.26    2.02
   0  18   1   16.98    1.95
   0  18  -1   13.99    1.72
   0  18  -1   14.06    1.85
   0  18  -1   15.97    1.91
   0  18  -2    4.57    1.12
   0  18   2    6.97    1.49
   0  18  -2    4.46    0.99
   0  18  -2    4.48    0.97
   0  18   2    6.31    1.27
   0  18  -2    5.23    1.11
   0  18   3    7.59    1.43
   0  18  -3    7.14    1.21
   0  18  -3    6.54    1.05
   0  18  -3    4.52    1.07
   0  18   3    4.57    1.12
   0  18   4    0.16    0.73
   0  18  -4   -0.40    0.51
   0  18  -4   -0.19    0.47
   0  18   4    0.31    0.64
   0  18  -4    1.06    0.62
   0  18   5    0.40    0.62
   0  18  -5    0.81    0.56
   0  18   5    0.39    0.56
   0  18  -6    2.60    0.66
   0  18   6    1.99    0.60
   0  19   0    0.63    0.55
   0  19   0    0.17    0.74
   0  19   0   -0.25    0.49
   0  19   1    1.01    0.88
   0  19  -1    0.51    0.52
   0  19  -1    0.12    0.56
   0  19   1    0.28    0.63
   0  19   2    0.81    0.77
   0  19  -2   -0.29    0.51
   0  19  -2    0.12    0.45
   0  19  -2   -0.12    0.53
   0  19   2   -0.14    0.57
   0  19   3    2.81    0.91
   0  19  -3    1.93    0.60
   0  19  -3    1.74    0.63
   0  19   3    1.62    0.73
   0  19  -3    1.61    0.68
   0  19   4    0.76    0.55
   0  19  -4    0.10    0.43
   0  19  -4   -0.09    0.51
   0  19   4   -0.12    0.48
   0  19  -5    1.03    0.46
   0  19   5    0.10    0.41
   0  20   0    0.12    0.56
   0  20   0   -0.11    0.51
   0  20  -1    5.53    0.89
   0  20  -1    4.22    0.92
   0  20   1    3.64    0.85
   0  20   2    0.49    0.54
   0  20  -2    0.09    0.40
   0  20   3    2.06    0.67
   0  20  -3    1.03    0.45
   0  20   3    1.06    0.50
   0  20  -4    0.79    0.39
   0  20   4    1.32    0.51
   0  21   0   -0.23    0.43
   0  21  -1    1.54    0.50
   1   0 -13    5.87    0.96
   1   0 -12   -0.18    0.61
   1   0 -11    1.10    0.80
   1   0 -10   -0.23    0.80
   1   0  -9   10.47    2.16
  -1   0   9    8.84    1.99
  -1   0   9   13.31    1.64
   1   0  -9   15.48    2.34
   1   0  -8   -0.58    0.79
  -1   0   8    0.52    0.72
  -1   0   8   -0.11    0.57
   1   0  -8   -0.26    0.61
  -1   0   7    6.43    1.34
   1   0  -7    6.50    1.33
   1   0  -7    5.26    1.34
   1   0  -6   -0.16    0.47
   1   0  -6   -0.39    0.60
  -1   0   5    0.47    0.40
   1   0  -5    0.96    0.49
   1   0  -5    1.27    0.69
  -1   0   4    0.13    0.31
  -1   0   4   -0.08    0.34
   1   0  -4    0.08    0.31
   1   0  -4    0.32    0.34
   1   0  -3  641.50   36.86
   1   0  -3  586.26   36.82
   1   0  -3  652.35   37.19
  -1   0   3  642.58   36.88
  -1   0   2    0.04    0.22
   1   0  -2   -0.08    0.21
  -1   0   2   -0.22    0.32
   1   0  -2   -0.06    0.34
   1   0  -1  617.82   35.32
  -1   0   1  577.41   35.43
   1   0  -1  615.20   35.37
   1   0  -1  587.47   35.50
  -1   0   1  617.90   35.39
   1   0   0    0.02    0.12
   1   0   0    0.07    0.20
   1   0   0   -0.03    0.18
  -1   0   0    0.07    0.08
   1   0   0    0.02    0.10
  -1   0   0   -0.03    0.17
   1   0   0    0.44    0.11
  -1   0  -1   41.17    2.70
   1   0   1   41.66    2.79
  -1   0  -1   44.52    2.73
   1   0   1   44.21    2.63
   1   0   1   41.16    2.59
   1   0   2   -0.19    0.35
   1   0   2   -0.05    0.12
   1   0   2    0.07    0.21
  -1   0  -2    0.52    0.31
  -1   0  -3 1777.51  103.28
   1   0   3 1515.70  103.54
   1   0   3 1850.21  103.27
  -1   0  -3 1887.63  103.45
  -1   0  -4    0.10    0.40
   1   0   4    0.28    0.49
  -1   0  -4    0.45    0.40
  -1   0  -5 2788.91  160.23
   1   0   5 2562.02  160.57
  -1   0  -5 2818.79  159.98
  -1   0  -6    2.75    0.86
  -1   0  -6    0.27    0.45
   1   0   7  170.00   11.10
  -1   0  -7  168.38   11.87
   1   0   7  180.59   12.40
   1   0   7  176.35   11.17
   1   0   8    0.78    0.68
  -1   0  -8    0.88    0.75
   1   0   8   -0.35    0.90
   1   0   9    0.69    0.65
   1   0  10   -0.33    0.56
   1   0  11    3.59    0.96
   1   0  11    3.02    0.95
  -1   0 -12   -0.16    0.51
   1   0  12    0.12    0.39
   1  -1 -12    2.01    0.85
   1   1 -12    0.54    0.63
  -1  -1  11    4.49    1.04
   1   1 -11    3.30    1.14
   1  -1 -11    4.82    1.23
  -1  -1  10    4.78    1.13
   1   1 -10    7.17    1.47
   1  -1 -10    4.28    1.21
   1  -1  -9   44.69    4.73
   1   1  -9   44.06    4.79
  -1   1   9   52.20    4.83
  -1  -1   9   51.23    4.94
  -1  -1   9   46.50    3.74
   1  -1  -9   41.59    4.44
   1   1  -9   38.30    4.37
   1   1  -8   16.79    2.54
   1  -1  -8   18.33    2.58
  -1  -1   8   20.56    2.69
  -1   1   8   20.12    2.58
  -1  -1   8   16.49    1.84
   1   1  -8   19.72    2.58
   1  -1  -8   21.86    2.69
   1   1  -7   20.14    2.53
   1  -1  -7   16.29    2.29
  -1  -1   7   20.52    2.42
  -1   1   7   21.95    2.46
  -1  -1   7   16.36    1.71
   1  -1  -7   16.19    2.19
   1   1  -7   20.74    2.43
   1   1  -6   81.68    5.70
   1  -1  -6   79.46    5.66
   1   1  -6   70.93    5.76
   1  -1  -6   70.64    5.73
   1   1  -5  136.55    9.35
   1   1  -5  159.82    9.78
  -1  -1   5  136.83    9.18
   1  -1  -5  169.03    9.82
   1   1  -5  154.94    9.48
   1  -1  -5  146.39    9.39
  -1   1   5  135.84    9.12
   1   1  -4   16.05    1.64
  -1   1   4   21.66    1.69
   1  -1  -4   22.72    2.00
   1   1  -4   20.78    1.97
  -1  -1   4   16.03    1.56
   1   1  -4   19.76    1.70
   1  -1  -4   16.63    1.60
  -1   1   4   18.39    1.57
   1  -1  -3   24.59    1.85
   1   1  -3   23.31    1.78
   1  -1  -3   24.01    2.03
   1   1  -3   22.55    1.88
  -1   1   3   23.56    1.82
   1   1  -3   23.03    2.00
  -1  -1   2  363.31   22.85
  -1   1   2  377.14   22.85
   1  -1  -2  393.33   22.70
   1  -1  -2  420.26   22.84
  -1   1   2  392.03   22.80
   1  -1  -2  371.23   22.93
   1   1  -2  381.07   22.93
   1   1  -1   79.71    4.66
   1  -1  -1   79.20    4.67
   1  -1  -1   69.54    4.70
   1   1  -1   70.88    4.69
  -1   1   1   79.58    4.64
   1   1  -1   77.06    4.62
  -1   1   1   77.20    4.60
  -1   1   1   76.64    4.64
   1  -1  -1   73.11    4.61
  -1  -1   1   71.86    4.64
   1  -1  -1   72.88    4.59
   1  -1   0  252.63   14.87
   1  -1   0  248.42   14.82
   1   1   0  236.33   14.83
   1   1   0  256.55   14.69
  -1   1   0  251.16   14.74
  -1  -1   0  249.54   14.71
   1   1   0  250.61   14.78
   1  -1   0  262.84   14.84
  -1   1   0  257.79   14.91
  -1  -1   0  246.51   14.81
  -1  -1  -1  373.35   23.23
  -1   1  -1  379.23   23.28
   1  -1   1  411.21   23.36
   1   1   1  384.09   23.35
  -1   1  -1  425.25   23.38
   1  -1   1  423.68   23.28
  -1  -1  -1  399.55   23.22
   1   1   1  386.10   23.28
   1   1   1  402.55   23.22
   1   1   2 4191.90  279.65
   1  -1   2 4630.44  279.69
   1  -1   2 5006.68  279.36
   1   1   2 4912.63  279.59
  -1  -1  -2 4719.51  279.53
  -1   1  -2 4959.64  279.65
   1  -1   2 4890.53  279.39
  -1  -1  -3  993.60   57.70
  -1   1  -3  946.40   57.75
   1   1   3  914.21   58.03
   1  -1   3  969.91   58.07
   1   1   3 1062.64   57.89
  -1   1  -3 1018.32   57.91
  -1  -1  -3 1002.97   57.86
  -1  -1  -4 1058.45   58.61
  -1   1  -4 1043.46   58.69
   1   1   4  945.06   59.07
   1  -1   4  933.41   59.08
   1   1   4 1000.24   58.71
  -1  -1  -4 1000.64   58.78
  -1   1  -4  964.10   58.77
  -1  -1  -5    1.10    0.62
  -1   1  -5    2.86    0.88
   1  -1   5    2.23    1.01
   1   1   5    0.55    0.69
  -1   1  -5    3.49    0.80
  -1  -1  -6   95.78    7.01
  -1   1  -6   91.84    6.97
   1   1   6  102.68    7.42
   1  -1   6  101.35    7.45
  -1   1  -6   94.20    6.68
   1   1   7   18.71    2.12
   1   1   7   21.60    2.87
   1  -1   7   24.94    3.07
   1  -1   7   19.90    2.13
  -1  -1  -7   19.83    2.53
  -1   1  -7   17.94    2.48
  -1   1  -7   19.74    2.31
   1  -1   8    4.77    1.11
  -1   1  -8    5.32    1.40
  -1  -1  -8    6.45    1.56
   1  -1   8    3.56    1.41
   1   1   8    5.02    1.15
   1   1   8    3.99    1.43
   1   1   9    9.07    1.62
   1  -1   9   17.22    1.99
   1   1  10   -0.18    0.59
   1   1  10    0.20    0.66
   1  -1  10    0.18    0.68
   1  -1  11   -0.17    0.60
   1   1  11   -0.35    0.60
   1   1  11   -0.17    0.58
   1  -1  11   -0.58    0.60
   1   1  12    1.59    0.60
  -1  -1 -12    2.40    0.83
  -1   1 -12    2.61    0.81
   1   1  12    1.18    0.53
   1   2 -12    3.41    0.97
   1  -2 -12    3.23    0.96
  -1  -2  12    3.64    0.85
   1   2 -11    0.43    0.63
   1  -2 -11    0.43    0.63
  -1  -2  11    0.99    0.68
  -1   2  10    0.58    0.65
  -1  -2  10    0.70    0.78
   1  -2 -10    0.22    0.72
   1   2 -10    0.69    0.67
   1   2  -9   11.12    2.30
   1  -2  -9   17.97    2.70
  -1   2   9   14.43    1.99
  -1  -2   9   15.13    1.88
  -1   2   9   17.16    2.10
  -1   2   8   -0.85    0.61
   1   2  -8   -0.30    0.81
   1  -2  -8    0.28    0.60
  -1   2   8    0.24    0.66
  -1  -2   8    0.27    0.78
  -1  -2   8    0.26    0.55
   1  -2  -8   -0.53    0.73
   1   2  -8    0.26    0.56
   1  -2  -7   21.22    2.60
   1   2  -7   18.81    2.55
  -1   2   7   24.06    2.55
  -1  -2   7   25.38    2.70
  -1  -2   7   22.27    2.05
   1  -2  -7   20.66    2.51
   1   2  -7   23.93    2.64
   1   2  -6   10.35    1.46
   1  -2  -6    7.40    1.33
   1  -2  -6   10.70    1.56
   1   2  -6    9.41    1.52
   1   2  -6    9.92    1.48
   1   2  -5    8.25    1.25
  -1  -2   5    9.11    1.15
   1   2  -5    8.95    1.33
   1  -2  -5   10.00    1.39
   1   2  -5    9.85    1.27
   1  -2  -5   10.17    1.21
  -1   2   5    7.93    1.07
   1  -2  -4  394.17   22.84
   1   2  -4  387.15   22.83
   1   2  -4  369.39   22.73
   1  -2  -4  377.68   22.57
   1   2  -4  379.31   22.58
  -1   2   4  363.62   22.44
   1   2  -3    0.08    0.44
   1  -2  -3    0.43    0.42
   1   2  -3    0.60    0.36
   1  -2  -3    0.41    0.37
   1   2  -3    0.41    0.29
  -1   2   3    0.46    0.39
   1   2  -2  508.42   30.57
   1   2  -2  499.70   30.52
   1  -2  -2  524.78   30.58
  -1   2   2  535.19   30.29
  -1  -2   2  543.88   30.50
  -1  -2   2  495.86   30.51
   1   2  -2  517.94   30.35
   1  -2  -2  516.63   30.49
  -1   2   2  508.39   30.47
   1  -2  -2  518.46   30.40
   1   2  -1  100.26    5.74
  -1   2   1   95.61    5.54
   1   2  -1   92.56    5.68
  -1   2   1   97.38    5.64
   1  -2  -1   94.04    5.54
   1  -2  -1   89.21    5.65
   1   2  -1   87.22    5.61
  -1  -2   1   95.91    5.61
  -1  -2   1   91.24    5.57
  -1   2   1   92.74    5.55
   1   2  -1   82.10    5.41
  -1   2   0   11.09    0.79
   1   2   0    9.94    0.93
  -1   2   0   10.23    0.84
   1   2   0   10.00    0.83
   1   2   0    8.83    0.80
   1   2   0   10.94    0.94
   1  -2   0   10.18    0.85
   1   2   0   10.52    0.83
  -1   2   0   11.05    0.92
  -1  -2   0    9.99    0.77
   1   2   1   37.31    2.39
  -1   2  -1   32.82    2.22
  -1  -2  -1   31.54    2.11
  -1  -2  -1   30.10    2.09
  -1   2  -1   36.29    2.37
   1   2   1   37.20    2.28
   1   2   1   32.23    2.26
   1  -2   1   35.59    2.29
   1   2   1   36.95    2.32
   1   2   1   35.98    2.22
   1   2   1   35.12    2.28
  -1  -2  -2  738.43   45.72
  -1   2  -2  806.41   45.94
   1   2   2  794.56   45.90
   1  -2   2  829.92   45.91
   1   2   2  772.21   45.90
  -1   2  -3    0.71    0.39
  -1  -2  -3    0.81    0.31
  -1  -2  -3    0.34    0.30
  -1   2  -3    0.73    0.40
   1   2   3    1.45    0.53
   1  -2   3    1.95    0.53
   1   2   3    0.09    0.40
  -1   2  -4  129.64    8.08
  -1  -2  -4  124.54    8.12
  -1   2  -4  115.15    8.13
   1   2   4  121.62    8.20
   1   2   4  129.07    8.34
   1  -2   4  142.80    8.44
  -1   2  -5    1.41    0.65
  -1  -2  -5    1.41    0.66
  -1   2  -5    2.34    0.73
   1   2   5    0.84    0.70
   1  -2   5    2.41    0.87
  -1  -2  -6  760.14   46.12
  -1   2  -6  718.95   45.99
  -1   2  -6  752.01   45.79
   1   2   6  838.85   46.47
   1  -2   6  801.95   46.51
  -1   2  -7    0.14    0.56
  -1   2  -7    0.77    0.59
   1   2   7    0.17    0.55
   1   2   7    0.26    0.67
   1  -2   7    0.29    0.79
  -1  -2  -7    0.24    0.70
  -1   2  -7   -0.24    0.58
   1  -2   7   -0.31    0.65
  -1   2  -8   58.78    4.18
   1   2   8   50.00    4.91
   1  -2   8   53.61    5.25
   1   2   8   46.43    4.21
  -1   2  -8   47.08    4.81
  -1  -2  -8   43.89    4.68
   1  -2   8   51.28    4.24
  -1   2  -8   44.84    4.43
   1  -2   9    0.61    0.66
   1   2   9    1.65    0.83
   1   2  10   23.53    2.58
   1  -2  10   20.92    2.47
   1   2  10   22.37    2.58
   1   2  11    4.60    1.06
   1   2  11    3.70    0.92
   1  -2  11    4.08    1.00
   1   2  11    2.82    0.95
   1   2  12    0.11    0.37
   1  -2  12   -0.10    0.38
   1   2  12   -0.11    0.44
  -1   2 -12    0.43    0.51
  -1  -2 -12    0.48    0.63
  -1  -3  12    0.38    0.52
   1  -3 -12    0.52    0.60
   1   3 -12    0.16    0.55
  -1   3  11    0.17    0.63
  -1  -3  11   -0.17    0.60
   1  -3 -11   -0.64    0.92
   1   3 -11   -0.21    0.88
  -1   3  10    3.78    1.19
   1   3 -10    3.87    1.13
  -1   3  10    2.77    1.00
   1  -3 -10    4.21    1.20
  -1  -3  10    3.84    1.17
  -1   3   9    0.59    0.67
  -1  -3   9    1.33    0.84
  -1   3   8    2.62    0.88
  -1   3   8    2.08    0.91
  -1  -3   8    3.17    1.10
   1  -3  -8    1.38    0.86
   1   3  -8    1.18    0.96
   1   3  -8    3.37    1.11
   1  -3  -8    3.02    1.08
  -1  -3   8    3.60    0.89
   1   3  -7    4.39    0.93
  -1   3   7    2.60    0.80
   1   3  -7    3.79    1.15
   1  -3  -7    4.89    1.22
  -1  -3   7    3.95    0.86
  -1   3   7    4.21    1.01
  -1  -3   7    4.56    1.12
   1  -3  -7    3.94    1.08
   1   3  -7    3.16    1.00
   1  -3  -6    0.35    0.54
   1   3  -6    0.53    0.59
   1   3  -6   -0.19    0.48
   1   3  -6    0.16    0.55
   1  -3  -6   -0.16    0.47
  -1   3   6    0.13    0.51
   1   3  -5   76.76    5.64
   1  -3  -5   75.43    5.58
   1   3  -5   80.38    5.72
   1   3  -5   83.13    5.57
  -1   3   5   79.65    5.38
   1   3  -4  395.04   23.13
   1  -3  -4  383.84   23.07
   1   3  -4  376.32   23.19
   1  -3  -4  389.00   22.98
   1   3  -4  372.19   22.91
  -1   3   4  383.06   22.84
   1   3  -3  134.33    8.05
   1   3  -3  122.49    7.85
   1  -3  -3  127.49    7.86
  -1   3   3  121.75    7.72
  -1  -3   3  126.37    7.84
   1   3  -3  119.59    7.69
   1  -3  -3  123.52    7.84
   1   3  -2  282.38   16.95
  -1   3   2  289.84   16.95
   1   3  -2  264.52   16.93
   1  -3  -2  275.47   16.84
   1   3  -2  270.66   16.80
  -1   3   2  294.43   16.71
  -1  -3   2  284.77   16.88
  -1  -3   2  296.90   16.83
  -1   3   2  290.60   16.79
   1   3  -2  272.24   16.68
   1   3  -1  478.80   26.83
  -1   3   1  490.64   26.81
   1   3  -1  471.50   26.89
  -1   3   1  437.70   26.65
   1   3  -1  450.06   26.49
  -1   3   1  459.01   26.54
  -1  -3   1  465.03   26.57
  -1   3   0   47.08    3.06
   1   3   0   47.10    3.27
   1   3   0   50.61    3.16
  -1   3   0   47.09    3.16
   1   3   0   51.62    3.19
   1   3   0   41.57    2.96
   1  -3   0   46.48    3.04
   1   3   0   52.48    3.15
   1   3   0   46.13    3.03
  -1  -3   0   48.30    2.91
  -1   3   0   53.03    3.19
   1  -3   0   48.52    3.60
   1   3   1  620.92   36.58
  -1   3  -1  593.83   36.35
   1  -3   1  679.59   36.89
  -1   3  -1  636.94   36.56
  -1   3  -1  628.56   36.49
   1  -3   1  641.00   36.40
   1   3   1  584.09   36.36
   1   3   1  641.76   36.47
   1   3   1  637.60   36.38
   1   3   1  650.80   36.49
   1   3   1  572.69   36.43
  -1   3  -2  519.27   30.17
   1  -3   2  537.03   30.44
   1   3   2  519.53   30.08
   1   3   2  455.17   30.10
   1   3   2  509.20   30.03
   1  -3   2  524.26   30.03
  -1   3  -3 1186.15   68.63
  -1  -3  -3 1126.39   68.56
  -1   3  -3 1190.07   68.80
   1   3   3 1024.88   68.78
   1   3   3 1266.14   68.78
   1  -3   3 1259.93   68.76
  -1   3  -4   -0.19    0.38
  -1  -3  -4    0.62    0.41
  -1   3  -4    0.11    0.40
   1   3   4    0.13    0.45
   1  -3   4    0.12    0.40
   1   3   4    0.12    0.37
  -1   3  -5   31.72    2.71
  -1  -3  -5   30.68    2.80
  -1   3  -5   24.78    2.62
   1   3   5   26.83    2.80
   1  -3   5   37.41    3.02
   1   3   5   39.93    3.05
  -1  -3  -6  205.98   13.54
  -1   3  -6  198.67   13.45
  -1   3  -6  208.76   13.28
   1   3   6  215.14   13.60
   1  -3   6  205.42   13.63
  -1   3  -7    3.08    0.90
  -1   3  -7    2.23    0.90
   1   3   7    2.67    1.07
   1  -3   7    4.46    1.26
   1   3   7    2.99    0.96
  -1   3  -7    4.77    1.23
  -1  -3  -7    4.41    1.25
   1  -3   7    2.90    1.08
  -1   3  -8  252.44   15.34
   1   3   8  235.65   15.60
   1  -3   8  253.24   16.59
   1   3   8  234.38   16.16
  -1   3  -8  229.37   15.87
  -1   3  -8  238.81   16.34
  -1  -3  -8  216.29   16.08
   1  -3   8  261.18   15.71
   1   3   9   -0.20    0.69
  -1   3  -9    0.73    0.71
   1  -3   9    0.44    0.85
   1   3   9    0.43    0.66
   1  -3  10    9.16    1.68
   1   3  10    8.91    1.59
   1   3  10    8.12    1.54
   1  -3  11    1.32    0.81
  -1  -3 -11    2.15    0.84
  -1   3 -11    3.33    0.95
   1   3  11    2.46    0.87
   1   3  11    1.43    0.70
   1   3  11    2.66    0.81
   1  -3  12    1.36    0.52
  -1   3 -12    0.79    0.52
  -1  -3 -12    1.85    0.72
   1   3  12    1.76    0.63
   1   3  12    1.17    0.48
  -1  -4  12    0.38    0.52
   1   4 -12    0.14    0.47
  -1   4  12    0.11    0.40
  -1  -4  11    0.69    0.75
  -1   4  11   -0.17    0.54
   1   4 -11    0.97    0.68
   1  -4 -11   -0.41    0.78
  -1   4  11    0.17    0.56
  -1  -4  10   -0.75    0.80
   1  -4 -10   -0.44    0.81
  -1   4  10   -0.20    0.70
   1   4 -10    0.66    0.82
  -1   4  10    0.40    0.67
  -1   4   9    2.62    1.01
   1   4  -9    3.08    1.08
  -1  -4   9    3.80    1.09
   1   4  -8   30.67    3.03
  -1   4   8   30.99    2.98
   1   4  -8   24.28    3.27
   1  -4  -8   28.61    3.40
  -1  -4   8   30.66    2.77
   1   4  -7   21.74    2.28
  -1   4   7   22.33    2.30
   1   4  -7   19.32    2.52
  -1  -4   7   21.36    2.09
  -1  -4   7   23.22    2.57
  -1   4   7   26.77    2.56
   1  -4  -7   20.96    2.60
   1   4  -7   22.60    2.56
   1   4  -6  111.59    8.36
   1  -4  -6  123.80    8.44
   1   4  -6  114.49    8.47
  -1   4   6  128.52    8.24
  -1  -4   6  131.35    8.37
   1  -4  -6  117.33    8.40
   1   4  -6  116.58    8.35
  -1   4   6  131.31    8.22
   1   4  -5  108.45    7.40
   1   4  -5  103.14    7.19
   1  -4  -5   98.82    7.12
   1   4  -5  104.47    7.10
  -1   4   5  116.14    7.06
   1   4  -4  325.34   19.99
   1  -4  -4  317.98   19.95
   1   4  -4  328.42   20.24
  -1   4   4  336.38   19.87
   1  -4  -4  354.69   20.09
   1   4  -4  322.95   19.91
   1   4  -3  278.05   17.02
  -1   4   3  279.37   17.05
   1   4  -3  290.46   17.11
   1  -4  -3  263.56   16.79
   1   4  -3  272.03   16.81
  -1  -4   3  295.86   16.97
  -1   4   3  278.69   16.76
   1   4  -3  279.61   16.75
   1  -4  -3  288.50   16.95
   1   4  -2  722.54   41.65
   1   4  -2  730.92   41.49
  -1   4   2  738.08   41.58
   1   4  -2  657.00   41.27
   1   4  -2  651.53   41.46
  -1   4   2  710.43   41.30
  -1   4   2  729.27   41.31
  -1  -4   2  752.76   41.48
   1   4  -2  686.44   41.22
  -1   4   1  523.57   29.55
   1   4  -1  513.20   29.65
  -1   4   1  544.48   29.69
  -1   4   1  445.06   29.34
   1  -4  -1  450.40   30.30
  -1   4   1  521.15   29.26
  -1   4   0   31.98    2.19
   1   4   0   31.50    2.39
  -1   4   0   31.02    2.09
   1   4   0   32.47    2.31
  -1   4   0   31.45    2.29
  -1   4   0   29.86    2.04
   1   4   0   29.65    2.17
   1   4   0   31.21    2.23
   1   4   0   28.07    2.08
  -1   4   0   30.37    2.17
   1  -4   0   32.93    2.82
  -1   4  -1    4.56    0.69
   1   4   1    6.53    0.92
   1   4   1    5.14    0.73
  -1   4  -1    5.72    0.62
   1   4   1    6.22    0.76
   1   4   1    3.57    0.68
   1   4   1    6.09    0.71
  -1   4  -1    6.58    0.77
  -1   4  -1    6.50    0.81
   1  -4   1    6.76    1.18
   1   4   2  225.31   14.13
  -1   4  -2  233.11   14.16
   1   4   2  232.09   14.06
   1   4   2  202.57   14.07
   1  -4   2  240.51   13.98
   1   4   2  228.76   13.95
   1   4   2  234.16   14.14
  -1   4  -3  884.10   49.17
  -1   4  -3  876.52   49.40
  -1  -4  -3  765.91   49.02
   1   4   3  813.72   49.21
   1   4   3  781.16   49.36
   1  -4   3  863.95   49.18
   1   4   3  887.02   49.20
  -1   4  -4   -0.11    0.46
  -1  -4  -4   -0.11    0.33
  -1   4  -4    0.38    0.48
   1   4   4    0.58    0.54
   1   4   4    0.21    0.44
   1  -4   4    0.11    0.35
  -1   4  -5 1227.40   67.07
  -1   4  -5 1077.65   67.11
  -1  -4  -5 1123.64   67.06
   1   4   5 1069.44   66.83
   1   4   5 1122.61   67.31
   1  -4   5 1154.90   67.04
   1   4   5 1185.23   67.06
  -1   4  -6    8.95    1.43
  -1   4  -6    7.32    1.41
  -1  -4  -6    7.10    1.36
   1   4   6    7.59    1.47
   1  -4   6    6.15    1.29
   1   4   6   10.03    1.51
  -1   4  -7  124.96    8.11
   1   4   7  116.68    8.64
   1   4   7  125.72    8.51
   1  -4   7  118.11    8.72
  -1   4  -7  114.94    8.51
  -1   4  -7  108.97    8.72
   1  -4   7  123.50    8.39
  -1   4  -8  116.28    7.83
   1   4   8  100.67    7.80
   1   4   8  115.71    8.16
  -1   4  -8  105.76    8.35
  -1   4  -8  109.86    8.80
   1  -4   8  123.01    8.25
   1   4   9    1.09    0.83
  -1   4  -9    2.27    0.93
   1   4   9    2.45    1.00
   1  -4   9    2.77    1.12
   1   4  10   22.18    2.69
  -1   4 -10   27.32    2.86
   1   4  10   26.20    2.85
   1  -4  10   33.26    3.20
   1   4  11    4.31    0.99
  -1   4 -11    3.54    0.94
   1  -4  11    4.16    1.06
   1   4  11    3.83    0.94
   1   4  11    5.22    1.04
   1   4  12    5.22    0.89
   1  -4  12    5.39    0.89
   1   4  12    4.29    0.79
  -1  -5  12    0.24    0.50
  -1   5  12    0.43    0.42
  -1   5  12    0.20    0.34
  -1   5  11    9.24    1.45
  -1  -5  11    9.71    1.55
  -1   5  11    8.72    1.40
  -1   5  10    6.42    1.35
   1   5 -10    3.99    1.24
  -1  -5  10    4.88    1.25
  -1   5  10    5.55    1.28
   1   5  -9   49.49    4.25
  -1  -5   9   43.50    3.83
  -1   5   9   41.17    3.93
   1   5  -8    7.84    1.55
   1   5  -8   12.35    2.18
  -1  -5   8    8.23    1.39
   1  -5  -8    8.46    1.86
  -1   5   8   12.20    1.73
   1  -5  -7    0.48    0.62
  -1   5   7    1.28    0.71
   1   5  -7    0.49    0.59
  -1   5   7    0.54    0.52
  -1  -5   7    2.20    0.76
  -1   5   6   15.24    1.71
   1   5  -6    9.74    1.70
  -1   5   5  181.02   11.16
   1   5  -5  169.79   11.48
   1   5  -4   35.03    3.07
   1   5  -4   36.37    3.06
  -1   5   4   39.44    2.82
  -1  -5   4   35.42    2.95
   1  -5  -4   32.66    2.89
   1   5  -3    5.36    1.03
  -1   5   3    5.12    0.97
   1   5  -3    7.26    1.01
  -1  -5   3    4.73    0.82
  -1   5   3    5.14    0.75
   1  -5  -3    5.88    0.90
   1   5  -2  122.60    8.16
   1   5  -2  132.38    8.07
  -1   5   2  123.63    8.10
   1   5  -2  128.63    7.94
  -1  -5   2  133.92    8.02
  -1   5   2  130.71    7.78
  -1   5   1  143.58    8.48
   1   5  -1  131.28    8.52
   1   5  -1  139.50    8.46
  -1   5   1  137.14    8.56
   1   5  -1  133.83    8.34
   1   5  -1  124.81    8.17
  -1   5   1  143.03    8.21
   1  -5  -1  121.35    9.20
  -1   5   0  899.95   53.05
   1   5   0  929.28   53.19
  -1   5   0  912.04   53.19
  -1   5   0  908.82   52.94
   1   5   0  913.97   53.30
   1   5   0  956.86   53.11
  -1   5   0  907.71   52.76
   1   5   0  886.32   52.90
   1  -5   0  848.90   53.72
  -1   5   0  883.08   52.93
  -1   5  -1  299.72   17.32
  -1   5  -1  306.48   17.50
   1   5   1  292.34   17.58
   1  -5   1  258.20   17.92
   1   5   1  313.33   17.29
   1   5   1  256.19   17.31
   1   5   1  281.53   17.39
  -1   5  -1  307.18   17.51
   1   5   1  276.82   17.45
   1   5   2    0.20    0.37
  -1   5  -2    1.02    0.42
  -1   5  -2    0.33    0.31
   1   5   2    0.61    0.46
  -1   5  -2    0.20    0.36
   1  -5   2    0.36    0.74
   1   5   2    0.09    0.42
   1   5   2    0.17    0.36
  -1   5  -3  343.00   19.58
  -1   5  -3  313.05   19.77
   1   5   3  309.91   19.60
   1   5   3  332.53   19.85
  -1   5  -4    3.80    0.84
   1   5   4    3.29    0.73
   1   5   4    2.84    0.83
  -1   5  -5  140.80    8.55
   1   5   5  116.88    8.27
   1   5   5  131.77    8.78
  -1   5  -5  117.16    8.56
  -1   5  -6    8.37    1.58
  -1   5  -6   10.41    1.38
   1   5   6   12.94    1.68
  -1   5  -6   11.63    1.65
   1   5   6    6.77    1.52
   1  -5   6    8.61    1.75
   1  -5   6   10.72    1.50
  -1   5  -7  121.51    8.26
   1   5   7  119.70    8.37
   1   5   7  142.51    8.81
  -1   5  -7  114.35    8.71
  -1   5  -7  115.93    8.99
   1  -5   7  120.63    8.50
  -1   5  -8    5.84    1.25
   1   5   8    6.90    1.37
   1   5   8    6.34    1.36
  -1   5  -8    4.29    1.40
  -1   5  -8    7.40    1.72
   1  -5   8    8.20    1.53
   1   5   9   51.25    4.71
  -1   5  -9   56.75    4.67
   1   5   9   58.66    4.78
   1  -5   9   59.90    5.03
   1   5  10    2.44    0.89
  -1   5 -10    2.51    1.00
   1   5  10    1.71    0.86
   1  -5  10    4.45    1.28
   1   5  11    1.95    0.65
   1   5  11    1.01    0.65
  -1   5 -11    1.31    0.77
   1  -5  11    0.64    0.65
   1   5  11    2.90    0.90
   1   5  12   -0.27    0.40
   1   5  12    0.25    0.31
   1  -5  12    0.10    0.39
  -1   6  12    0.34    0.31
  -1   6  12    0.10    0.39
  -1  -6  12   -0.33    0.54
  -1   6  11    0.74    0.57
   1   6 -11    0.52    0.70
  -1  -6  11    1.78    0.79
  -1   6  10    0.18    0.64
   1   6 -10   -0.22    0.74
  -1   6  10    0.19    0.60
  -1  -6  10    0.92    0.82
  -1   6   9   57.57    4.66
   1   6  -9   55.38    4.84
  -1  -6   9   54.99    4.51
  -1   6   9   53.18    4.68
   1   6  -8    6.93    1.44
   1   6  -8    5.99    1.77
  -1  -6   8    6.06    1.16
   1  -6  -8    3.15    1.26
   1   6  -8    4.76    1.36
  -1   6   8    6.25    1.36
  -1   6   8    3.68    1.05
   1  -6  -7   74.10    6.47
  -1   6   7   90.23    6.20
  -1   6   7   90.78    6.32
  -1  -6   7   78.26    5.75
   1   6  -7   82.78    6.92
   1   6  -7   83.05    6.14
  -1   6   6   15.80    1.79
   1   6  -6   14.96    2.16
   1   6  -6   12.81    1.65
  -1   6   6   17.76    1.90
  -1  -6   6   13.42    1.48
  -1   6   6   13.81    1.55
  -1   6   5   23.19    2.11
   1   6  -5   20.60    2.42
   1   6  -5   18.69    2.20
   1   6  -4  477.97   29.92
   1   6  -4  474.17   29.62
  -1   6   4  533.87   29.42
  -1  -6   4  460.48   29.56
   1  -6  -4  505.32   29.72
   1   6  -3  303.30   18.22
  -1   6   3  302.83   18.39
   1   6  -3  297.52   18.07
  -1  -6   3  285.64   18.11
  -1   6   3  300.39   17.88
   1   6  -3  290.81   18.42
   1   6  -2  108.21    7.22
  -1   6   2  112.56    7.20
   1   6  -2  106.91    7.05
  -1   6   2  112.93    6.74
  -1   6   1 1440.41   80.77
   1   6  -1 1438.54   80.65
   1   6  -1 1395.05   80.74
   1   6  -1 1301.31   80.28
  -1   6   1 1390.74   80.29
   1  -6  -1 1348.67   81.68
  -1   6   0    5.38    0.82
   1   6   0    4.74    0.87
  -1   6   0    5.82    0.92
   1   6   0    4.15    0.87
   1   6   0    6.03    0.73
   1  -6   0    6.35    1.40
  -1   6  -1  481.27   30.08
  -1   6  -1  522.00   29.99
  -1   6  -1  502.05   29.89
   1   6   1  509.76   30.24
  -1   6  -1  492.80   30.13
   1   6   1  486.94   30.11
   1   6   1  462.35   29.92
   1   6   1  510.84   30.05
   1   6   1  565.20   29.90
   1  -6   1  511.05   30.85
  -1   6  -2   53.43    3.59
  -1   6  -2   56.83    3.88
   1   6   2   48.42    3.76
  -1   6  -2   50.63    3.44
   1   6   2   47.28    3.73
   1   6   2   45.55    3.62
   1   6   2   46.42    3.62
  -1   6  -2   53.51    3.80
   1  -6   2   51.12    4.46
  -1   6  -3    2.69    0.76
   1   6   3    2.61    0.75
  -1   6  -3    3.28    0.71
  -1   6  -3    4.43    0.89
   1   6   3    2.73    0.67
   1   6   3    4.97    0.88
  -1   6  -4   11.96    1.42
  -1   6  -4   11.29    1.52
   1   6   4    8.28    1.25
   1   6   4   12.75    1.61
  -1   6  -5    1.54    0.60
   1   6   5    0.70    0.56
   1   6   5    1.48    0.72
  -1   6  -5    1.11    0.63
  -1   6  -6   30.85    3.34
  -1   6  -6   37.00    2.98
   1   6   6   36.11    3.26
   1   6   6   29.83    2.90
   1   6   6   34.62    3.12
  -1   6  -6   35.30    3.29
   1   6   6   36.46    3.45
   1  -6   6   33.62    2.97
   1  -6   6   30.17    3.72
  -1   6  -7    4.97    1.36
  -1   6  -7    4.63    1.05
   1   6   7    3.45    0.99
   1   6   7    5.44    1.20
  -1   6  -7    4.25    1.17
   1   6   7    3.20    1.07
   1  -6   7    2.46    1.03
   1  -6   7    3.25    1.39
   1   6   8    9.67    1.69
   1   6   8   12.77    1.87
  -1   6  -8   13.68    1.86
   1  -6   8   15.89    2.10
   1   6   9    8.33    1.56
   1   6   9    9.58    1.64
  -1   6  -9    9.28    1.62
   1  -6   9   10.20    1.83
   1   6  10   20.66    2.35
   1   6  10   21.48    2.27
   1   6  10   23.00    2.49
  -1   6 -10   18.91    2.37
   1  -6  10   23.14    2.58
   1   6  11   12.07    1.47
   1   6  11    7.80    1.21
  -1   6 -11   11.20    1.57
   1  -6  11   12.11    1.57
   1   6  11   12.51    1.57
   1   6  12    0.23    0.30
  -1  -7  12   -0.19    0.42
  -1   7  12   -0.25    0.32
   1   7 -11    1.14    0.77
  -1  -7  11    0.60    0.58
  -1   7  11   -0.13    0.46
  -1   7  10   -0.37    0.65
   1   7 -10    0.43    0.72
  -1  -7  10   -0.18    0.64
  -1   7  10   -0.17    0.55
  -1   7   9    0.20    0.74
  -1   7   9    1.23    0.91
   1   7  -9    0.23    0.72
  -1  -7   9    1.21    0.84
  -1   7   9    0.93    0.72
   1   7  -8    6.52    1.43
   1   7  -8    8.66    2.04
  -1  -7   8    6.54    1.26
  -1   7   8    8.03    1.54
  -1   7   8    5.54    1.31
   1   7  -8    9.50    1.95
  -1   7   7    0.18    0.57
   1   7  -7    0.26    0.81
   1   7  -7   -0.37    0.62
   1   7  -7    0.99    1.06
   1  -7  -7    1.04    0.76
  -1   7   7    0.40    0.67
  -1  -7   7    0.13    0.54
  -1   7   6   20.43    2.10
   1   7  -6   25.44    2.48
   1   7  -6   22.29    2.97
   1   7  -6   22.63    2.40
   1   7  -6   29.15    2.96
  -1   7   6   23.92    2.43
  -1   7   6   25.80    2.53
  -1   7   6   25.37    2.15
   1   7  -5    4.70    1.16
  -1   7   5    5.78    1.02
   1   7  -5    5.63    1.30
   1   7  -5    3.61    0.98
   1   7  -4   22.93    2.48
   1   7  -4   22.22    2.24
  -1  -7   4   24.20    2.42
  -1   7   4   28.53    2.30
   1   7  -4   24.20    2.69
  -1   7   3   55.07    4.43
   1   7  -3   57.54    4.35
  -1  -7   3   56.03    4.32
  -1   7   3   58.39    4.00
   1   7  -3   55.08    4.50
  -1   7   2   96.66    6.39
   1   7  -2   92.24    6.21
   1   7  -2   88.33    6.21
  -1   7   2   98.71    5.90
  -1   7   1   42.15    3.35
   1   7  -1   38.93    3.19
   1   7  -1   42.90    3.33
   1  -7  -1   47.69    4.32
  -1   7   0   17.00    1.64
  -1   7   0   15.81    1.67
   1   7   0   13.27    1.56
   1   7   0   15.95    1.76
   1   7   0   15.98    1.42
  -1   7  -1   58.37    4.15
  -1   7  -1   56.30    4.24
   1   7   1   54.24    4.24
   1   7   1   55.17    4.30
  -1   7  -1   61.26    4.10
   1   7   1   53.52    4.03
   1   7   1   59.99    4.19
   1  -7   1   70.95    5.18
  -1   7  -2   42.73    3.27
  -1   7  -2   45.53    3.57
   1   7   2   41.18    3.43
   1   7   2   39.81    3.30
   1   7   2   39.56    3.25
   1   7   2   41.59    3.48
  -1   7  -2   46.59    3.51
   1   7   3   73.38    5.57
  -1   7  -3   82.78    5.23
  -1   7  -3   80.67    5.70
   1   7   3   66.68    5.26
   1   7   3   79.47    5.43
  -1   7  -3   73.47    5.45
  -1   7  -4   45.28    3.27
  -1   7  -4   41.30    3.60
   1   7   4   36.50    3.29
   1   7   4   37.39    3.19
  -1   7  -4   32.81    3.28
  -1   7  -5    8.55    1.48
  -1   7  -5    7.31    1.50
  -1   7  -5    9.62    1.39
   1   7   5    5.55    1.13
   1   7   5    5.86    1.26
   1   7   5    7.38    1.18
  -1   7  -6   30.19    3.48
  -1   7  -6   33.69    3.73
  -1   7  -6   39.67    3.17
  -1   7  -6   38.65    3.21
   1   7   6   39.46    3.44
   1   7   6   31.60    3.06
   1   7   6   38.57    3.28
  -1   7  -6   36.91    3.47
   1   7   6   32.94    3.47
   1  -7   6   34.50    4.39
  -1   7  -7    5.07    1.42
  -1   7  -7    6.09    1.61
  -1   7  -7    3.74    1.03
   1   7   7    6.74    1.26
   1   7   7    5.55    1.29
   1   7   7    4.61    1.11
  -1   7  -7    3.18    1.15
   1   7   7    3.69    1.10
   1  -7   7    4.78    1.77
   1  -7   7    7.82    1.34
   1   7   8   44.97    3.87
  -1   7  -8   41.96    3.83
   1   7   8   41.89    3.84
   1  -7   8   40.65    4.04
   1  -7   8   46.05    3.99
   1   7   9   -0.36    0.66
  -1   7  -9    0.60    0.75
   1   7   9    0.39    0.75
   1  -7   9    0.20    0.69
   1   7  10    0.31    0.53
  -1   7 -10    0.18    0.64
   1  -7  10   -0.36    0.70
   1   7  10   -0.17    0.71
  -1   7 -11   -0.14    0.54
   1   7  11    0.47    0.48
   1   7  11   -0.12    0.39
   1  -7  11   -0.39    0.49
  -1   8  11    0.81    0.54
   1   8 -11    1.18    0.64
  -1  -8  11    0.80    0.61
  -1   8  10    4.15    1.00
   1   8 -10    5.43    1.27
  -1   8  10    4.96    1.19
  -1  -8  10    6.61    1.25
  -1   8   9    9.72    1.51
   1   8  -9   10.51    1.81
  -1  -8   9   10.80    1.61
  -1   8   9    9.60    1.72
  -1   8   9   11.17    1.73
   1   8  -8    5.36    1.32
  -1  -8   8    5.14    1.14
  -1   8   8    5.76    1.39
  -1   8   8    5.00    1.25
   1   8  -7    8.47    1.82
  -1   8   7    8.64    1.61
  -1   8   7    6.68    1.33
  -1   8   7    7.93    1.49
  -1   8   7    7.95    1.18
   1   8  -7    6.51    1.33
   1   8  -7    6.68    1.79
   1   8  -6  295.16   18.63
  -1   8   6  290.97   17.96
   1   8  -6  274.98   17.88
   1   8  -6  288.58   19.01
   1   8  -6  260.04   17.79
  -1   8   6  289.29   18.06
  -1   8   6  304.21   17.56
  -1   8   5   19.82    1.82
   1   8  -5   21.03    1.89
   1   8  -5   21.38    2.53
  -1   8   5   19.88    2.13
   1   8  -5   16.13    2.42
   1   8  -5   17.79    2.01
   1   8  -5   19.56    2.07
  -1  -8   5   20.53    2.35
  -1   8   5   16.45    1.99
  -1   8   5   22.12    1.92
  -1   8   4  438.28   28.57
   1   8  -4  466.84   28.51
  -1   8   4  519.19   28.13
  -1  -8   4  435.53   28.31
   1   8  -4  448.50   28.70
  -1   8   3    6.20    0.95
  -1  -8   3    6.67    1.22
  -1   8   3    5.49    1.21
   1   8  -3    6.41    1.22
   1   8  -2  570.04   33.76
  -1   8   2  553.97   33.92
   1   8  -2  539.60   33.80
  -1   8   2  651.33   33.45
  -1   8   1  536.86   31.51
   1   8  -1  535.42   31.42
   1   8  -1  505.00   31.42
   1  -8  -1  506.18   32.69
   1   8   0  223.28   14.43
  -1   8   0  222.75   14.47
   1   8   0  214.84   14.45
   1   8   0  246.20   14.03
   1  -8   0  241.01   15.48
  -1   8  -1  396.60   23.80
  -1   8  -1  398.71   23.94
   1   8   1  389.15   23.90
   1   8   1  381.44   23.95
   1   8   1  368.22   23.59
   1  -8   1  478.45   25.22
  -1   8  -2  236.00   14.47
  -1   8  -2  227.38   14.63
   1   8   2  210.30   14.61
  -1   8  -2  225.36   14.39
   1   8   2  215.60   14.55
   1   8   2  242.08   14.54
   1   8   2  237.46   14.42
  -1   8  -3   51.84    4.49
   1   8   3   55.14    4.27
   1   8   3   61.89    4.34
   1   8   3   45.72    4.31
  -1   8  -4    0.54    0.55
   1   8   4   -0.15    0.47
   1   8   4    0.98    0.60
  -1   8  -4    2.00    0.89
  -1   8  -5   -0.13    0.46
  -1   8  -5    0.27    0.50
   1   8   5   -0.17    0.60
  -1   8  -5   -0.21    0.54
   1   8   5    0.38    0.56
   1   8   5   -0.15    0.62
   1   8   5   -0.11    0.40
  -1   8  -6    2.17    1.09
  -1   8  -6    1.43    0.69
  -1   8  -6    2.01    0.77
   1   8   6    1.30    0.63
   1   8   6    0.75    0.75
  -1   8  -6    2.73    0.91
   1   8   6    0.44    0.53
   1   8   7   42.56    3.84
   1   8   7   41.52    3.95
   1   8   7   45.28    3.82
  -1   8  -7   44.07    4.26
  -1   8  -7   45.63    3.89
  -1   8  -7   45.07    3.91
  -1   8  -7   50.48    5.03
   1  -8   7   48.40    4.96
   1   8   8   32.61    3.05
  -1   8  -8   38.35    3.36
   1   8   8   29.67    3.10
   1   8   8   27.33    3.12
   1  -8   8   33.33    3.53
   1   8   9    1.32    0.67
  -1   8  -9    2.96    1.04
   1  -8   9    2.58    0.85
   1   8   9    2.97    0.98
   1   8  10   12.96    1.73
  -1   8 -10   13.12    1.79
   1   8  10   11.28    1.58
   1  -8  10   14.12    1.78
   1   8  10   12.39    1.58
  -1   8 -11    1.16    0.66
   1   8  11    0.71    0.47
   1   8  11    0.29    0.39
   1  -8  11    0.77    0.54
  -1   9  11    4.33    0.78
   1   9 -11    3.91    0.91
  -1  -9  11    5.05    0.94
  -1   9  10    0.95    0.58
   1   9 -10    0.55    0.67
  -1   9  10    0.16    0.64
  -1  -9  10    1.07    0.68
  -1   9   9    0.48    0.56
   1   9  -9    0.88    0.86
  -1  -9   9    1.14    0.77
  -1   9   9    0.40    0.72
   1   9  -8   23.92    2.84
  -1  -9   8   19.56    3.59
  -1   9   8   30.73    3.10
  -1   9   7   34.48    3.44
  -1   9   7   35.06    3.30
   1   9  -7   30.20    3.81
  -1   9   7   34.12    3.48
  -1   9   7   39.45    3.04
   1   9  -7   34.61    3.37
   1   9  -7   28.12    3.91
   1   9  -7   30.41    3.18
  -1   9   6    4.66    1.27
  -1   9   6    4.24    1.02
   1   9  -6    2.49    1.09
   1   9  -6    3.98    1.06
   1   9  -6    2.59    0.91
   1   9  -6    1.95    1.11
  -1   9   6    4.93    1.17
  -1   9   6    3.47    0.85
  -1   9   5   -0.29    0.43
   1   9  -5    0.16    0.50
   1   9  -5   -0.15    0.59
   1   9  -5    0.56    0.77
   1   9  -5   -0.24    0.74
  -1   9   5    2.07    0.87
   1   9  -5    0.11    0.42
  -1  -9   5    0.23    0.49
  -1   9   5    0.17    0.52
  -1   9   5    0.11    0.43
   1   9  -4   24.47    2.77
  -1  -9   4   20.74    2.59
  -1   9   4   30.23    2.57
  -1   9   4   29.64    2.30
  -1   9   4   19.67    2.70
   1   9  -3    8.39    1.48
  -1   9   3   11.89    1.77
  -1  -9   3   11.39    1.71
  -1   9   3   13.48    1.48
   1   9  -3   11.69    1.73
  -1   9   2  123.37    8.39
   1   9  -2  127.69    8.34
   1   9  -2  122.69    8.32
  -1   9   1    7.21    1.25
   1   9  -1    7.22    1.21
   1  -9  -1    5.64    1.98
   1   9  -1    8.60    1.35
  -1   9   0  200.40   12.87
   1   9   0  201.02   12.82
   1  -9   0  220.89   14.14
   1   9   0  189.52   12.81
   1   9   1  234.17   15.63
  -1   9  -1  250.00   15.74
   1  -9   1  287.45   17.06
   1   9   1  245.00   15.74
   1   9   2   71.52    5.88
  -1   9  -2   87.24    6.02
   1   9   2   76.70    5.61
  -1   9  -3  142.27    9.66
   1  -9   3  171.30   12.23
  -1   9  -3  146.50    9.87
   1   9   3  140.23    9.92
   1   9   3  140.98    9.66
   1   9   3  152.55    9.62
  -1   9  -3  136.62    9.90
  -1   9  -4    1.65    0.61
  -1   9  -4    0.25    0.59
   1   9   4    1.73    0.66
   1   9   4    0.67    0.52
   1   9   4    0.69    0.58
   1   9   4    1.07    0.54
   1   9   4    1.63    0.69
   1   9   4    1.38    0.52
  -1   9  -4    0.93    0.60
   1   9   4    2.57    0.80
  -1   9  -5    5.22    1.42
  -1   9  -5    6.41    1.15
   1   9   5    5.37    1.19
   1   9   5    5.10    0.93
   1   9   5    5.89    1.19
   1   9   5    7.67    1.39
   1   9   6    8.83    1.53
   1   9   6    6.78    1.29
   1   9   6    7.21    1.43
   1  -9   6   12.12    3.12
  -1   9  -6    7.00    1.77
  -1   9  -6    8.31    1.36
  -1   9  -6    6.15    1.23
  -1   9  -7   32.71    3.02
  -1   9  -7   25.28    2.75
   1   9   7   24.74    2.72
   1   9   7   23.91    2.84
   1  -9   7   30.63    4.09
   1   9   8   62.59    4.85
  -1   9  -8   63.64    5.12
   1  -9   8   67.83    5.67
   1   9   8   62.66    5.14
   1   9   8   59.02    4.95
   1   9   9    9.07    1.50
  -1   9  -9   11.12    1.70
   1   9   9    9.70    1.52
   1  -9   9    8.65    1.58
   1   9   9    9.73    1.41
   1   9  10    0.71    0.52
  -1   9 -10    0.79    0.62
   1   9  10    1.56    0.63
  -1   9 -11    0.78    0.52
   1   9  11    0.58    0.44
  -1  10  11    0.32    0.33
   1  10 -11   -0.11    0.43
  -1  10  10    7.48    1.12
  -1  10  10    6.94    1.21
   1  10 -10    6.43    1.25
  -1  10   9    5.04    1.04
  -1  10   9    5.11    1.27
   1  10  -9    4.97    1.24
  -1  10   8    6.62    1.45
   1  10  -8    9.31    1.64
   1  10  -8    6.18    1.35
  -1  10   8    4.53    0.98
   1  10  -7    0.43    0.69
   1  10  -7    0.59    0.68
  -1  10   7   -0.28    0.52
   1  10  -6    4.31    0.95
  -1  10   6    6.59    1.41
   1  10  -6    7.40    1.71
   1  10  -6    5.42    1.58
   1  10  -6    8.24    1.42
   1  10  -6    4.66    1.10
  -1  10   6    5.77    1.31
  -1  10   6    6.55    1.12
   1  10  -5    0.23    0.46
   1  10  -5   -0.17    0.52
   1  10  -5   -0.32    0.51
   1  10  -5   -0.26    0.72
  -1  10   5    0.38    0.66
   1  10  -5    0.76    0.73
  -1 -10   5   -0.52    0.62
  -1  10   5   -0.19    0.48
  -1  10   5    0.74    0.51
   1  10  -4    6.91    1.03
   1  10  -4    6.82    1.16
  -1  10   4    9.44    1.53
   1  10  -4    7.21    1.54
   1  10  -4    6.08    1.20
  -1  10   4    8.79    1.68
   1  10  -4    7.68    1.46
  -1  10   4    6.58    1.04
  -1  10   4    9.42    1.44
  -1 -10   4    6.08    1.39
  -1  10   4    8.56    1.15
   1  10  -3   62.82    4.81
  -1  10   3   59.98    4.93
   1  10  -3   50.80    4.01
  -1 -10   3   70.47    5.16
   1  10  -3   52.70    4.69
  -1  10   2    1.96    0.86
   1  10  -2    2.56    0.82
   1 -10  -2    1.54    2.06
   1  10  -2    2.25    0.86
   1  10  -1  335.30   20.01
  -1  10   1  322.61   20.04
   1 -10  -1  292.88   21.63
   1  10  -1  313.86   19.99
   1  10   0  153.93   10.23
  -1  10   0  155.82   10.32
   1 -10   0  162.35   11.71
   1  10   0  146.77   10.23
  -1  10  -1  126.74    8.91
   1  10   1  124.81    8.79
   1 -10   1  141.44   10.16
  -1  10  -2   82.57    6.22
   1  10   2   76.93    6.17
   1 -10   2   97.47    7.76
   1 -10   3    0.49    1.98
  -1  10  -3    1.68    0.59
   1  10   3    2.65    0.69
   1  10   3    2.24    0.93
  -1  10  -3    1.03    0.67
   1  10   3    1.13    0.69
   1  10   3    1.29    0.61
   1  10   3    1.97    0.69
   1  10   3    0.87    0.53
   1  10   3    2.54    0.78
   1  10   3    2.06    0.63
  -1  10  -4   14.94    1.70
   1  10   4   12.27    1.77
  -1  10  -4   11.38    1.82
  -1  10  -4   11.92    1.87
   1  10   4   13.81    1.40
   1  10   4   12.03    1.70
   1  10   4   12.26    1.60
   1  10   4   11.28    1.44
   1  10   4   13.71    1.48
  -1  10  -5    2.90    0.84
   1  10   5    2.30    0.90
  -1  10  -5    3.42    1.12
  -1  10  -5    1.80    0.98
   1  10   5    1.94    0.95
   1  10   5    2.28    0.87
   1  10   5    2.94    0.77
   1  10   5    3.06    0.94
   1  10   6   26.34    2.88
  -1  10  -6   23.24    3.07
  -1  10  -6   22.62    2.59
  -1  10  -6   32.61    2.90
  -1  10  -6   24.22    3.12
   1  10   6   28.93    2.55
   1 -10   6   29.29    4.63
   1  10   7   14.82    2.19
   1  10   7   20.44    2.31
   1  10   7   17.50    2.19
   1 -10   7   20.05    3.35
  -1  10  -7   19.54    2.29
  -1  10  -7   17.75    2.22
   1  10   8   32.66    3.33
   1  10   8   33.96    3.23
   1  10   8   29.40    3.07
   1 -10   8   38.71    3.88
  -1  10  -8   38.21    3.46
  -1  10  -8   35.30    3.25
   1  10   9   11.41    1.67
  -1  10  -9   10.40    1.63
   1  10   9   11.91    1.59
   1 -10   9    9.05    1.62
   1  10  10    3.57    0.75
   1  10  10    3.65    0.78
  -1  10 -10    4.79    0.98
  -1  10 -11    5.56    0.85
   1  11 -11    1.26    0.47
   1  11 -10    0.14    0.52
  -1  11  10    0.27    0.55
  -1 -11   9    0.24    1.03
   1  11  -9    0.19    0.60
  -1  11   9   -0.18    0.69
   1  11  -8    7.40    1.52
   1  11  -8    6.79    1.40
  -1 -11   8   11.65    2.68
  -1  11   8    8.51    1.29
  -1  11   8   12.50    1.89
   1  11  -7    3.60    1.16
   1  11  -7    2.96    1.03
  -1  11   7    3.66    0.91
  -1  11   7    3.03    1.13
  -1  11   6   15.03    2.02
   1  11  -6   10.47    2.10
   1  11  -6   10.04    1.60
   1  11  -6    9.45    1.59
   1  11  -6   11.11    2.02
  -1  11   6    9.98    1.45
   1  11  -6   10.77    1.43
   1  11  -5   23.09    2.23
   1  11  -5   21.10    2.42
  -1  11   5   24.45    2.74
   1  11  -5   22.56    3.01
   1  11  -5   23.14    2.93
  -1  11   5   25.35    2.73
  -1  11   5   25.18    2.89
  -1 -11   5   23.44    3.10
  -1  11   5   26.92    2.40
   1  11  -4    2.35    0.67
   1  11  -4    1.62    0.65
   1  11  -4    3.31    1.11
   1  11  -4    1.72    0.83
   1  11  -4    2.34    0.76
   1  11  -4    1.91    0.84
  -1  11   4    1.34    0.79
  -1  11   4    1.23    0.60
  -1  11   4    2.82    1.10
  -1 -11   4    0.84    0.78
  -1  11   4    1.25    0.62
  -1 -11   3   27.48    2.76
   1  11  -3   20.62    2.11
   1  11  -3   21.23    2.22
   1  11  -3   23.63    2.80
   1  11  -3   23.91    2.52
   1  11  -3   25.95    2.82
  -1  11   3   21.39    2.76
  -1  11   3   23.91    2.13
  -1 -11   3   24.93    2.99
   1  11  -3   27.70    2.34
  -1  11   3   28.96    2.36
  -1  11   3   25.58    2.54
  -1  11   2  110.13    7.29
   1  11  -2  135.09    7.70
  -1  11   2  119.10    7.79
   1  11  -2  122.71    7.39
  -1  11   2  103.56    7.44
   1  11  -2  104.76    8.14
   1  11  -2  112.55    7.85
  -1  11   2  110.46    8.24
   1  11  -2  110.05    8.15
  -1  11   2  115.84    7.39
   1  11  -2  119.97    7.68
  -1 -11   2  119.38    8.41
   1  11  -1    1.88    0.68
   1  11  -1    0.78    0.66
  -1  11   1    1.03    0.78
   1  11  -1    4.43    1.13
   1 -11  -1    2.08    1.96
  -1  11   1    1.01    0.43
  -1  11   1    1.51    0.70
   1  11  -1    1.95    0.63
  -1  11   1    1.32    0.64
   1  11   0   77.39    6.39
  -1  11   0   82.89    6.56
  -1  11   0   92.99    5.84
  -1  11   0   83.72    5.95
   1  11   0   90.91    5.87
   1 -11   0   69.50    7.64
  -1  11  -1   10.30    1.32
   1  11   1   10.54    1.29
   1  11   1   13.33    1.35
  -1  11  -1   13.23    1.30
  -1  11  -1    7.89    1.39
  -1  11  -1    8.41    1.56
   1  11   1    9.15    1.57
   1  11   1    9.73    1.15
  -1 -11  -1   15.66    2.16
   1 -11   1    9.39    2.49
   1 -11   2   -0.43    1.57
   1  11   2    1.20    0.62
  -1  11  -2   -0.16    0.60
   1  11   2    0.22    0.47
  -1  11  -2    0.44    0.64
   1  11   2    0.14    0.59
   1  11   2    0.22    0.59
  -1  11  -2    0.32    0.53
   1  11   2    0.23    0.45
   1  11   2   -0.10    0.47
   1  11   2   -0.09    0.57
  -1  11  -2    0.09    0.38
   1 -11   3   19.56    4.19
  -1  11  -3   28.42    2.51
   1  11   3   23.26    2.64
  -1  11  -3   23.90    2.53
   1  11   3   26.46    3.01
  -1  11  -3   23.47    2.83
   1  11   3   27.81    2.20
   1  11   3   27.63    2.55
   1  11   3   24.30    2.32
   1  11   3   29.73    2.36
  -1  11  -4   12.33    1.65
   1  11   4    9.90    1.71
  -1  11  -4   13.89    2.08
   1  11   4   12.73    1.93
   1  11   4   10.55    1.36
   1  11   4   13.00    1.52
   1  11   4   12.91    1.45
   1  11   4   12.14    1.64
   1  11   5   57.70    4.78
  -1  11  -5   56.66    5.16
   1  11   5   57.78    4.87
  -1  11  -5   59.39    4.60
   1  11   5   49.59    4.19
   1  11   5   55.12    4.51
   1  11   5   61.17    4.19
  -1  11  -6    7.26    1.39
   1 -11   6   10.12    2.96
   1  11   6    8.33    1.27
   1  11   6    7.03    1.50
  -1  11  -7   23.60    2.55
  -1  11  -7   23.13    2.52
   1 -11   7   23.86    3.48
   1  11   7   19.45    2.14
   1  11   7   21.86    2.61
   1 -11   8    0.50    0.97
  -1  11  -8    0.94    0.71
  -1  11  -8    1.02    0.64
   1  11   8    1.55    0.94
   1 -11   9    5.59    1.19
  -1  11  -9    5.14    1.11
   1  11   9    4.74    1.12
  -1  11 -10    0.95    0.53
   1  11  10    0.52    0.39
   1  12 -10    1.17    0.54
  -1  12  10    1.49    0.62
   1  12  -9    4.59    0.99
   1  12  -9    5.02    1.11
  -1  12   9    5.71    1.21
   1  12  -8    6.01    1.24
   1  12  -8    6.91    1.36
  -1 -12   8    9.64    2.34
  -1  12   8    4.96    1.27
  -1  12   8    6.01    1.03
  -1  12   7    8.75    1.61
  -1  12   7    9.85    1.40
   1  12  -7    6.99    1.43
   1  12  -7    7.83    1.54
  -1  12   6    4.24    1.19
   1  12  -6    0.76    0.77
  -1  12   6    2.90    0.84
   1  12  -6    1.06    0.61
   1  12  -5   12.36    1.63
   1  12  -5   13.10    1.81
  -1  12   5   17.27    2.22
   1  12  -5   14.35    2.34
   1  12  -5   15.22    2.38
  -1 -12   5   13.93    2.51
  -1  12   5   20.53    2.52
   1  12  -5   16.19    1.86
  -1  12   5   18.95    1.93
   1  12  -4    0.63    0.63
   1  12  -4   -0.54    0.70
   1  12  -4    0.56    0.70
  -1  12   4    0.28    0.73
   1  12  -4    0.67    0.65
  -1  12   4   -0.22    0.63
  -1  12   4    2.06    1.11
  -1 -12   4   -0.31    0.81
  -1  12   4    0.13    0.47
  -1 -12   3   -0.24    0.97
   1  12  -3    0.57    0.50
   1  12  -3    0.36    0.70
   1  12  -3    0.25    0.59
  -1  12   3    0.26    0.67
   1  12  -3    0.48    0.62
   1  12  -3   -0.13    0.66
  -1  12   3    0.42    0.52
   1  12  -3    2.11    0.75
  -1 -12   3   -0.58    0.79
  -1  12   3    0.34    0.63
  -1  12   3    0.13    0.42
  -1  12   2    0.63    0.65
   1  12  -2    2.12    0.65
  -1  12   2    1.11    0.62
   1  12  -2    1.69    0.87
   1  12  -2    1.88    0.94
   1  12  -2    1.38    0.71
  -1  12   2    1.21    0.85
   1  12  -2    2.50    0.91
  -1  12   2    2.13    0.72
   1  12  -2    1.38    0.73
  -1 -12   2   -0.26    0.56
  -1 -12   2    2.32    1.13
   1  12  -1   83.21    6.33
  -1  12   1   88.38    6.41
  -1  12   1   92.16    6.93
   1  12  -1   87.06    6.77
   1  12  -1   94.44    6.33
  -1  12   1   87.06    5.96
  -1  12   1   97.22    6.28
  -1  12   1   81.94    5.90
   1  12  -1   95.18    6.22
  -1  12   1   92.48    6.40
  -1  12   1   75.74    6.03
   1  12  -1  103.09    6.10
   1 -12  -1   58.55    8.48
  -1 -12   1  125.84    7.58
  -1  12   0    8.86    1.40
   1  12   0    8.41    1.34
   1  12   0   11.30    1.55
   1  12   0    9.16    1.64
  -1  12   0    7.95    1.64
   1  12   0    8.54    1.33
   1  12   0   10.22    1.36
   1  12   0    8.96    1.27
   1  12   0   10.49    1.22
  -1  12   0    9.75    1.33
  -1  12   0   10.12    1.19
   1 -12   0    5.46    2.70
  -1 -12   0   10.80    2.04
  -1  12  -1  308.74   16.86
   1  12   1  278.41   16.80
   1  12   1  292.48   16.86
  -1  12  -1  274.18   16.93
   1  12   1  270.42   16.89
  -1  12  -1  255.09   17.20
  -1  12  -1  258.23   17.71
   1  12   1  260.88   17.64
   1  12   1  266.85   17.09
   1  12   1  263.25   16.56
  -1  12  -2    1.39    0.55
   1  12   2    1.92    0.67
   1  12   2    0.26    0.52
   1  12   2    0.82    0.58
  -1  12  -2    1.87    0.79
  -1  12  -2    1.05    0.81
   1  12   2    0.24    0.66
  -1  12  -2    0.48    0.66
   1  12   2    0.43    0.68
   1  12   2    1.38    0.72
   1 -12   2    1.50    2.12
  -1  12  -3  324.37   19.08
   1  12   3  324.78   19.50
  -1  12  -3  310.15   19.24
  -1  12  -3  283.24   19.71
   1  12   3  275.30   19.71
   1  12   3  292.66   18.54
   1 -12   3  350.78   20.41
   1  12   3  330.27   19.12
   1  12   3  291.54   18.88
   1  12   3  315.63   18.78
  -1  12  -4   22.67    2.28
   1  12   4   21.10    2.50
  -1  12  -4   16.32    2.50
   1  12   4   20.70    2.53
   1  12   4   18.30    1.85
   1  12   4   19.41    2.03
   1  12   4   18.76    1.89
   1  12   4   18.03    2.14
   1  12   5  186.72   11.69
  -1  12  -5  174.73   11.34
   1  12   5  180.90   11.74
   1 -12   5  137.43   12.64
   1  12   5  168.58   10.79
   1  12   5  167.02   11.02
   1  12   5  170.31   11.21
  -1  12  -6   12.45    1.83
   1 -12   6   13.95    2.97
   1  12   6   10.89    1.49
   1  12   6    9.78    1.85
  -1  12  -7    0.91    0.71
   1 -12   7    1.57    1.33
   1  12   7    0.41    0.50
   1  12   7   -0.21    0.81
   1 -12   8   -0.22    1.07
  -1  12  -8    0.48    0.58
  -1  12  -8    0.50    0.61
   1  12   8    1.46    0.85
  -1  12  -9    2.43    0.69
  -1  12  -9    2.75    0.81
   1  12   9    1.70    0.70
  -1  12 -10    1.80    0.58
   1  12  10    3.39    0.64
   1  13 -10    0.09    0.37
  -1  13  10   -0.28    0.42
   1  13  -9    1.61    0.66
  -1 -13   9    1.84    0.87
  -1  13   9    1.94    0.54
  -1  13   9    1.93    0.68
   1  13  -8    5.63    1.16
   1  13  -8    3.34    0.95
  -1 -13   8    6.42    1.88
  -1  13   8    5.45    0.96
  -1  13   8    4.67    1.15
   1  13  -7   17.43    2.26
  -1 -13   7   16.98    3.51
  -1  13   7   21.86    2.11
  -1  13   7   20.75    2.46
   1  13  -6    0.57    0.69
  -1  13   6    0.14    0.56
  -1  13   6    0.41    0.69
   1  13  -5   13.49    1.98
  -1  13   5   15.41    2.14
  -1  13   5   20.59    2.56
   1  13  -5   17.26    1.93
  -1  13   5   18.24    1.98
   1  13  -4   -0.34    0.61
   1  13  -4    0.29    0.69
   1  13  -4    0.39    0.81
   1  13  -4   -0.28    0.60
   1  13  -4    0.14    0.68
  -1  13   4    0.71    0.86
  -1 -13   4   -0.34    0.74
  -1  13   4    1.41    0.66
  -1 -13   3   16.25    2.68
   1  13  -3   12.52    1.74
   1  13  -3   14.79    2.04
  -1  13   3   15.24    1.99
  -1  13   3   15.18    2.34
   1  13  -3   13.25    2.13
  -1  13   3   12.51    1.63
   1  13  -3   21.38    2.15
  -1 -13   3   19.23    2.78
  -1  13   3   18.85    1.88
  -1  13   3   13.19    1.93
   1  13  -3   16.19    1.88
   1  13  -2   16.99    1.87
  -1  13   2   16.78    2.00
   1  13  -2   16.76    1.68
  -1  13   2   11.71    1.62
  -1  13   2   19.63    2.14
   1  13  -2   14.04    1.94
   1  13  -2   14.44    2.14
  -1  13   2   12.41    2.15
  -1  13   2   13.19    1.58
   1  13  -2   14.85    1.84
  -1 -13   2   14.68    2.33
  -1 -13   2   16.62    2.58
   1  13  -1   48.95    4.13
  -1  13   1   50.44    4.20
  -1  13   1   48.84    4.61
   1  13  -1   45.78    4.42
  -1  13   1   41.95    3.65
  -1  13   1   52.34    4.04
   1  13  -1   48.02    4.04
  -1  13   1   52.31    3.76
  -1  13   1   48.48    4.12
   1  13  -1   55.46    3.83
  -1  13   1   51.00    3.94
   1  13  -1   58.88    4.07
   1  13   0   28.76    3.02
  -1  13   0   31.48    3.08
   1  13   0   35.57    3.03
   1  13   0   28.31    3.25
  -1  13   0   30.09    3.38
  -1  13   0   35.28    3.02
   1  13   0   30.70    2.94
  -1  13   0   32.10    3.04
   1  13   0   36.95    2.79
  -1  13   0   33.31    2.68
  -1  13   0   31.96    2.82
   1  13   0   34.69    2.89
   1 -13   0   12.02    4.07
  -1 -13   0   55.74    4.98
   1  13   1   65.34    4.65
  -1  13  -1   65.27    4.79
   1  13   1   68.37    4.81
   1  13   1   67.41    4.69
  -1  13  -1   69.78    4.68
  -1  13  -1   66.75    5.14
   1  13   1   56.25    5.32
  -1  13  -1   68.97    5.64
   1  13   1   63.68    4.94
   1  13   1   62.44    4.43
  -1  13  -2   21.69    2.26
   1  13   2   28.58    2.55
   1  13   2   25.38    2.40
  -1  13  -2   29.36    2.32
   1  13   2   25.14    2.27
  -1  13  -2   25.22    2.63
   1  13   2   25.18    2.95
  -1  13  -2   24.68    3.03
   1  13   2   21.83    2.44
   1  13   2   22.26    2.08
   1 -13   2   21.06    4.30
  -1  13  -3   51.14    4.23
  -1  13  -3   45.16    4.61
   1  13   3   41.34    4.48
   1  13   3   59.55    4.60
   1 -13   3   53.00    5.00
   1  13   3   48.16    3.63
   1  13   3   48.09    3.97
   1  13   3   51.03    3.96
   1  13   3   49.82    3.73
  -1  13  -4    2.37    1.03
   1  13   4    3.42    1.16
  -1  13  -4    4.45    1.07
   1  13   4    6.39    1.47
   1  13   4    4.34    1.01
   1  13   4    4.18    0.99
   1  13   4    3.90    1.05
   1  13   4    3.62    0.83
   1  13   5   33.15    3.16
  -1  13  -5   27.41    2.82
   1  13   5   27.08    2.99
   1 -13   5   18.05    3.43
   1  13   5   25.25    2.63
   1  13   5   24.54    2.30
   1  13   5   26.93    2.56
   1  13   6    3.63    1.14
  -1  13  -6    2.22    0.85
   1  13   6    4.42    1.20
   1 -13   6    1.67    1.59
   1  13   6    1.30    0.67
   1  13   7   22.54    2.65
   1 -13   7   27.08    3.19
   1  13   7   21.58    2.22
  -1  13  -7   26.51    2.60
   1 -13   8   20.37    2.30
   1  13   8   17.91    2.13
  -1  13  -8   15.78    1.90
   1  13   9    3.78    0.86
   1  13   9    4.27    0.79
  -1  13  -9    3.65    0.77
  -1 -14   9   -0.39    0.68
  -1  14   9   -0.11    0.45
  -1  14   9   -0.07    0.31
  -1  14   8   11.59    1.63
  -1 -14   8   15.58    2.32
  -1  14   8   12.59    1.41
   1  14  -8   11.25    1.54
  -1  14   7    3.36    0.96
   1  14  -7    2.72    0.85
  -1 -14   7    4.39    2.10
  -1  14   7    1.37    0.64
  -1  14   6    2.92    1.06
   1  14  -6    2.01    0.81
  -1  14   6    3.17    0.84
  -1  14   6    2.12    1.00
   1  14  -5    9.09    1.56
  -1  14   5   14.54    2.14
  -1  14   5    8.65    1.38
   1  14  -5   15.49    1.73
   1  14  -4    0.17    0.67
   1  14  -4    0.43    0.68
  -1  14   4    0.24    1.19
  -1  14   4   -0.14    0.61
  -1  14   3   12.12    1.84
   1  14  -3   12.37    1.96
   1  14  -3   11.86    1.76
  -1  14   3   18.43    2.48
   1  14  -3   15.45    1.80
  -1  14   3   14.41    1.68
   1  14  -2    2.15    0.83
   1  14  -2    1.54    0.70
  -1  14   2    2.73    0.97
  -1  14   2    2.04    0.94
   1  14  -2    0.96    0.88
  -1  14   2    1.41    0.87
   1  14  -2    1.81    0.87
   1  14  -2    2.77    0.99
  -1  14   2    1.40    0.67
  -1 -14   2    0.64    0.83
  -1 -14   2    0.77    1.60
   1  14  -1    1.56    0.76
  -1  14   1    2.33    0.92
   1  14  -1    1.36    0.75
  -1  14   1    2.14    0.80
  -1  14   1    2.79    0.98
   1  14  -1    1.97    0.89
  -1  14   1    1.90    0.88
   1  14  -1    2.52    0.98
  -1  14   1    1.67    0.86
   1  14  -1    1.79    0.87
  -1  14   1    2.48    0.82
  -1 -14   1   -0.32    0.70
  -1 -14   1    0.84    1.54
  -1  14   0   39.61    3.52
   1  14   0   35.51    3.33
   1  14   0   37.71    3.81
  -1  14   0   36.81    3.91
  -1  14   0   35.38    3.30
   1  14   0   32.04    3.23
  -1  14   0   38.59    3.47
  -1  14   0   35.93    2.98
  -1  14   0   36.32    3.16
   1  14   0   40.87    3.27
   1  14   0   39.39    3.08
  -1 -14   0   49.26    5.61
  -1  14  -1    2.27    0.96
  -1  14  -1    1.29    0.89
  -1  14  -1    3.47    1.13
   1  14   1    1.03    0.75
  -1  14  -1    2.75    0.97
   1  14   1    2.08    0.95
   1  14   1    1.93    0.77
   1  14   1    2.44    0.87
  -1  14  -1    1.93    0.67
  -1  14  -1    0.97    0.75
  -1  14  -2   43.51    3.97
  -1  14  -2   40.19    4.29
   1  14   2   38.09    4.22
   1  14   2   38.03    3.70
   1  14   2   52.43    4.31
  -1  14  -2   60.06    4.19
   1  14   2   43.46    3.37
  -1  14  -2   44.45    3.63
   1  14   2   43.79    3.69
   1  14   2   53.07    3.94
  -1  14  -2   51.45    3.62
   1  14   3    0.44    0.79
   1  14   3    1.07    0.71
   1  14   3    0.48    0.66
   1  14   3   -0.12    0.60
   1  14   3    0.89    0.78
  -1  14  -3    0.56    0.72
   1  14   4   17.06    2.30
  -1  14  -4   14.37    1.93
   1  14   4   17.35    1.94
   1  14   4   16.24    1.97
   1  14   4   15.69    1.71
   1  14   4   20.59    2.47
  -1  14  -4   15.08    2.06
   1  14   5   -0.21    0.83
  -1  14  -5    0.54    0.74
   1  14   5    0.86    0.81
   1 -14   5    0.90    1.27
   1  14   5    1.80    0.70
   1  14   5    1.44    0.78
   1  14   5    0.54    0.54
   1  14   6   31.21    3.12
  -1  14  -6   28.35    2.86
   1  14   6   30.15    3.04
   1 -14   6   28.48    3.41
   1  14   6   27.25    2.62
  -1  14  -7    2.32    0.84
   1  14   7    2.74    0.76
   1 -14   7    2.98    1.25
   1  14   7    3.39    1.07
  -1  14  -8    9.73    1.30
   1  14   8    9.40    1.22
   1 -14   8    8.54    1.40
   1  14   8    8.60    1.35
   1  14   9    0.79    0.52
   1  14   9    1.28    0.42
  -1  14  -9    0.59    0.38
  -1 -15   9    1.36    0.53
  -1  15   9    1.24    0.51
  -1 -15   8   15.81    2.03
  -1  15   8   13.46    1.62
  -1  15   8   13.07    1.39
  -1  15   7    0.31    0.56
   1  15  -7    0.74    0.63
  -1  15   7    0.67    0.50
  -1  15   6   10.31    1.64
  -1  15   6   12.81    1.76
  -1  15   6   11.30    1.45
   1  15  -6    8.53    1.45
   1  15  -5    0.52    0.77
  -1  15   5    0.55    0.58
   1  15  -5    2.97    0.92
  -1  15   5    2.22    1.03
   1  15  -4   -0.51    0.59
  -1  15   4    0.95    1.03
   1  15  -4    0.14    0.69
  -1  15   4    0.14    0.49
   1  15  -3    1.34    0.77
   1  15  -3    1.88    0.84
  -1  15   3    3.70    1.34
   1  15  -3    2.60    1.00
  -1  15   3    2.40    0.95
   1  15  -2   69.65    5.41
   1  15  -2   77.15    5.32
   1  15  -2   70.68    5.00
  -1  15   2   69.28    5.48
  -1  15   2   70.57    5.54
   1  15  -2   68.19    5.54
  -1  15   1   10.40    1.57
   1  15  -1   11.21    1.68
   1  15  -1   14.32    1.55
  -1  15   1    7.83    1.40
   1  15  -1   11.34    1.57
  -1  15   1   11.89    1.75
  -1  15   1   14.13    1.94
   1  15  -1    8.34    1.57
  -1  15   0   85.56    6.16
   1  15   0   83.32    6.20
   1  15   0   90.26    6.07
  -1  15   0   88.54    6.36
  -1  15   0   76.42    5.94
  -1  15   0   94.91    6.47
  -1  15   0   83.37    6.34
   1  15   0   78.00    6.13
   1  15   1   36.32    3.49
   1  15   1   32.98    3.16
  -1  15  -1   36.25    3.22
  -1  15  -1   39.95    3.48
   1  15   1   35.10    3.11
  -1  15  -1   33.23    2.83
  -1  15  -1   36.21    3.07
   1  15   1   33.19    2.95
   1  15   1   29.09    2.61
  -1  15  -1   35.85    3.37
  -1  15  -2    9.51    1.57
   1  15   2    6.41    1.43
   1  15   2    7.32    1.34
  -1  15  -2    7.62    1.25
   1  15   2    5.08    1.08
  -1  15  -2    6.41    1.07
   1  15   2    7.97    1.19
  -1  15  -2    7.98    1.47
   1  15   3   34.84    3.54
  -1  15  -3   38.92    3.38
   1  15   3   37.22    3.20
   1  15   3   32.34    3.03
  -1  15  -3   35.07    2.98
  -1  15  -3   31.04    3.22
  -1  15  -4    0.36    0.71
  -1  15  -4   -0.16    0.48
   1  15   4   -0.22    0.73
  -1  15  -4    1.51    0.95
   1  15   4   -0.22    0.81
   1  15   4   -0.15    0.58
   1  15   4    0.16    0.59
   1  15   5    7.53    1.49
  -1  15  -5    5.63    1.16
   1  15   5    6.88    1.45
   1 -15   5    4.61    1.44
   1  15   5    7.40    1.21
   1  15   6    0.54    0.75
  -1  15  -6    1.72    0.77
   1  15   6    0.88    0.67
   1 -15   6    0.21    1.00
   1  15   6    1.27    0.62
   1  15   7   -0.15    0.61
   1 -15   7   -0.33    0.81
   1  15   7    0.52    0.52
  -1  15  -7    0.80    0.59
   1  15   8    0.35    0.48
  -1  15  -8    0.60    0.46
  -1  16   8    0.90    0.38
  -1  16   8    1.26    0.56
  -1 -16   8    0.75    0.61
  -1  16   7    0.28    0.37
  -1 -16   7   -0.43    0.94
  -1  16   7    0.38    0.55
  -1  16   6   19.51    2.19
   1  16  -6   17.21    1.99
  -1  16   6   17.58    1.82
   1  16  -5    6.95    1.31
  -1  16   5    9.12    1.58
  -1  16   5   11.31    1.40
   1  16  -5   10.22    1.40
  -1  16   4   35.51    3.09
   1  16  -4   35.42    3.15
   1  16  -3    0.98    0.82
   1  16  -3    2.10    0.82
  -1  16   3    2.14    1.09
  -1  16   3    2.30    0.93
   1  16  -2   14.91    1.95
   1  16  -2   15.35    1.82
  -1  16   2   15.93    2.02
  -1  16   2   16.68    2.36
   1  16  -2   10.55    1.81
  -1  16   2   15.92    2.03
  -1  16   1    5.03    1.17
   1  16  -1    4.59    1.20
   1  16  -1    4.10    1.09
   1  16  -1    4.90    1.09
  -1  16   1    5.53    1.23
   1  16  -1    4.42    1.15
  -1  16   1    5.58    1.28
  -1  16   1    4.81    1.21
   1  16   0    0.17    0.73
  -1  16   0   -0.16    0.71
   1  16   0    0.28    0.68
  -1  16   0   -0.37    0.69
  -1  16   0    0.15    0.68
  -1  16   0   -0.19    0.75
  -1  16   0    0.37    0.77
   1  16   0   -0.17    0.69
   1  16   1   22.03    2.41
  -1  16  -1   24.18    2.50
  -1  16  -1   20.92    2.45
  -1  16  -1   22.79    2.30
   1  16   1   23.78    2.29
  -1  16  -1   21.56    2.52
   1  16   2    6.76    1.46
   1  16   2    2.87    1.00
  -1  16  -2    3.33    1.06
   1  16   2    4.21    1.03
  -1  16  -2    3.43    0.89
  -1  16  -2    2.00    0.85
  -1  16  -2    3.35    1.04
   1  16   3   51.85    4.66
  -1  16  -3   60.13    4.54
  -1  16  -3   52.63    4.12
   1  16   3   54.88    4.30
   1  16   3   54.72    4.24
  -1  16  -3   55.80    4.52
   1  16   4   10.54    1.79
  -1  16  -4   15.00    1.86
   1  16   4   12.09    1.59
   1  16   4   11.19    1.60
  -1  16  -4   11.58    1.71
   1  16   5   34.30    3.22
  -1  16  -5   30.29    2.90
   1  16   5   33.98    2.84
   1  16   5   35.24    3.19
   1  16   6    1.97    0.77
   1 -16   6    4.67    1.14
   1  16   6    5.67    1.12
  -1  16  -6    4.37    0.93
   1 -16   7   -0.24    0.64
   1  16   7    0.25    0.50
  -1  16  -7   -0.11    0.41
   1  16   8    0.96    0.46
  -1  16  -8    0.15    0.31
  -1  17   7    6.91    0.92
  -1 -17   7   12.93    1.60
  -1  17   6    0.56    0.41
  -1 -17   6    0.21    0.95
  -1  17   6    0.40    0.53
   1  17  -5   27.28    2.36
  -1  17   5   27.74    2.37
  -1  17   5   30.19    2.90
  -1 -17   5   25.09    3.25
  -1  17   5   24.70    2.63
  -1  17   4    4.00    1.09
  -1  17   4    5.07    1.36
   1  17  -4    4.53    0.95
  -1  17   4    3.95    0.83
   1  17  -3    0.15    0.81
   1  17  -3   -0.13    0.58
  -1  17   3    0.87    0.95
  -1  17   3    0.96    0.73
   1  17  -2    0.16    0.74
   1  17  -2    0.27    0.61
   1  17  -2    0.16    0.57
  -1  17   2   -0.90    1.02
  -1  17   2    1.04    0.81
   1  17  -2   -0.36    0.67
   1  17  -1    0.49    0.72
  -1  17   1   -0.15    0.76
   1  17  -1    0.41    0.63
  -1  17   1   -0.17    0.61
   1  17  -1   -0.16    0.58
  -1  17   1    0.89    0.94
   1  17  -1   -0.17    0.70
  -1  17   1   -0.17    0.63
   1  17   0   18.19    2.26
  -1  17   0   22.56    2.34
  -1  17   0   23.81    2.49
   1  17   0   21.53    2.19
   1  17   0   21.28    2.35
  -1  17   0   20.91    2.39
  -1  17  -1    4.23    1.06
  -1  17  -1    2.24    0.86
   1  17   1    3.35    0.86
  -1  17  -1    3.11    0.94
  -1  17  -1    4.10    1.15
   1  17   2   12.24    1.88
  -1  17  -2   17.86    1.96
   1  17   2   10.40    1.73
  -1  17  -2   16.99    1.96
  -1  17  -2   12.27    1.57
  -1  17  -2   13.00    1.85
  -1  17  -3    0.30    0.64
   1  17   3    0.39    0.68
  -1  17  -3    0.71    0.54
   1  17   3    1.06    0.65
  -1  17  -3    1.13    0.75
   1  17   3    1.86    1.13
  -1  17  -3    0.81    0.71
   1  17   4    1.81    0.86
  -1  17  -4    1.24    0.68
   1  17   4    1.26    0.78
  -1  17  -4    0.45    0.58
   1  17   4    0.25    0.56
  -1  17  -5    0.24    0.42
   1  17   5    0.93    0.71
   1  17   6    0.25    0.51
  -1  17  -6    0.10    0.40
  -1  17  -6    0.55    0.47
   1  17   6    1.20    0.65
  -1  17  -7    0.16    0.33
  -1  17  -7    0.16    0.34
   1  17   7    0.18    0.39
   1  18  -6    1.34    0.56
  -1 -18   6    0.87    0.67
  -1  18   6    1.63    0.58
   1  18  -5    6.77    1.06
  -1  18   5    5.03    0.81
   1  18  -5    5.45    0.86
  -1  18   5    5.31    1.06
  -1  18   4    0.68    0.78
   1  18  -4    0.60    0.50
   1  18  -4   -0.53    0.57
  -1  18   4   -0.15    0.62
  -1  18   3   16.36    2.07
   1  18  -3   11.14    1.56
   1  18  -3   11.46    1.48
   1  18  -3   13.96    1.70
  -1  18   3   15.19    1.92
  -1  18   2   11.40    1.77
   1  18  -2    7.67    1.19
   1  18  -2    9.37    1.35
  -1  18   2    8.08    1.44
   1  18  -2    5.90    1.24
  -1  18   1   13.14    1.69
  -1  18   1   15.46    2.05
  -1  18   1   11.95    1.64
   1  18  -1   10.96    1.46
  -1  18   1   12.67    1.61
   1  18  -1   12.21    1.65
  -1  18   0    0.62    0.68
  -1  18   0    0.94    0.91
   1  18   0   -0.12    0.55
  -1  18   0   -0.15    0.60
  -1  18   0    0.14    0.63
  -1  18  -1    0.16    0.57
  -1  18  -1    0.31    0.57
   1  18   1    0.17    0.72
  -1  18  -1   -0.42    0.66
  -1  18  -2    8.67    1.36
   1  18   2   10.99    1.74
  -1  18  -2    8.40    1.31
  -1  18  -2    7.62    1.16
  -1  18  -2    7.85    1.30
   1  18   2    6.37    1.30
   1  18   2    6.86    1.29
  -1  18  -3   -0.42    0.62
   1  18   3   -0.17    0.76
  -1  18  -3   -0.61    0.57
  -1  18  -3    0.14    0.54
  -1  18  -3   -0.13    0.56
   1  18   3    0.49    0.68
   1  18   4   10.99    1.56
  -1  18  -4    9.45    1.32
   1  18   4    9.22    1.43
  -1  18  -4   11.37    1.42
  -1  18  -5    0.64    0.48
   1  18   5    0.37    0.51
  -1  18  -6    4.61    0.78
   1  18   6    5.16    0.84
   1  19  -5    0.26    0.39
  -1  19   5    0.59    0.47
  -1  19   4    2.26    0.82
   1  19  -4    2.59    0.59
   1  19  -4    2.03    0.63
  -1  19   4    3.02    0.81
  -1  19   3    3.62    0.97
   1  19  -3    2.89    0.72
   1  19  -3    2.08    0.60
  -1  19   3    0.94    0.64
  -1  19   2    4.01    1.07
   1  19  -2    4.28    0.88
   1  19  -2    3.71    0.77
  -1  19   2    3.51    0.93
  -1  19   1    7.47    1.19
  -1  19   1   11.41    1.56
   1  19  -1    6.82    1.06
   1  19  -1    9.08    1.39
  -1  19   0   10.13    1.39
  -1  19   0   15.09    1.78
  -1  19   0    9.03    1.33
  -1  19   0   10.22    1.37
   1  19   0   10.83    1.51
  -1  19  -1    2.47    0.78
   1  19   1    2.98    1.04
  -1  19  -1    3.06    0.82
   1  19   1    1.78    0.77
  -1  19  -1    2.00    0.76
  -1  19  -2    1.62    0.67
   1  19   2    2.64    0.92
  -1  19  -2    0.61    0.53
   1  19   2    1.51    0.69
   1  19   2   -0.12    0.55
  -1  19  -2    2.29    0.75
   1  19   3    1.10    0.71
  -1  19  -3    2.56    0.66
   1  19   3    1.42    0.67
  -1  19  -3    1.88    0.72
   1  19   4    1.46    0.65
  -1  19  -4    1.64    0.56
   1  19   4    0.68    0.51
  -1  19  -4    0.53    0.54
  -1  19  -5    1.54    0.51
   1  19   5    2.25    0.61
  -1  20   4   12.80    1.35
  -1  20   3    1.21    0.62
  -1  20   3    0.59    0.42
   1  20  -3   -0.09    0.46
  -1  20   2   15.66    1.71
   1  20  -2   13.20    1.53
   1  20  -1    1.45    0.72
  -1  20   1    0.36    0.60
   1  20  -1    1.00    0.55
   1  20   0    2.42    0.84
  -1  20   0    1.35    0.58
  -1  20   0    1.09    0.64
   1  20   0    1.87    0.67
   1  20   1   -0.13    0.53
   1  20   1    0.31    0.48
   1  20   2    0.46    0.56
  -1  20  -2    0.09    0.40
  -1  20  -2   -0.35    0.45
   1  20   3    0.29    0.50
  -1  20  -3   -0.08    0.41
   1  20   3    0.27    0.39
  -1  20  -3   -0.08    0.35
   2   0 -12    3.50    1.00
   2   0 -11    0.92    0.83
   2   0 -10   24.69    2.92
   2   0  -9   -0.38    1.09
  -2   0   9   -0.29    0.78
   2   0  -9    0.23    0.72
   2   0  -9    0.29    0.75
  -2   0   8  362.55   23.03
   2   0  -8  382.07   23.28
   2   0  -8  356.08   22.26
   2   0  -8  365.52   23.79
   2   0  -7   -0.84    0.77
   2   0  -7    0.20    0.52
   2   0  -7   -0.85    0.68
  -2   0   6    9.35    1.41
   2   0  -6   14.51    1.70
   2   0  -6   16.21    2.19
  -2   0   5   -0.22    0.45
   2   0  -5    0.11    0.30
   2   0  -5   -0.20    0.62
   2   0  -4    9.37    1.43
  -2   0   4    8.41    1.07
  -2   0   3    0.07    0.31
   2   0  -3   -0.07    0.28
  -2   0   3   -0.09    0.48
   2   0  -3    0.13    0.53
   2   0  -2   40.11    2.66
   2   0  -2   39.94    2.70
  -2   0   2   39.45    2.80
   2   0  -2   40.38    2.99
   2   0  -2   38.84    3.01
  -2   0   2   35.97    2.68
   2   0  -1    0.10    0.13
  -2   0   1   -0.04    0.25
  -2   0   1    0.75    0.44
   2   0  -1    0.12    0.22
   2   0  -1   -0.15    0.34
   2   0   0 1080.92   62.58
   2   0   0 1064.17   62.55
  -2   0   0 1062.02   62.23
  -2   0   0 1093.80   62.57
   2   0   0 1044.78   62.19
   2   0   0 1106.69   62.36
   2   0   1    0.07    0.32
  -2   0  -1    0.05    0.25
  -2   0  -1    0.77    0.42
  -2   0  -2  507.18   31.87
   2   0   2  508.66   32.11
  -2   0  -2  540.79   31.97
   2   0   2  579.51   31.71
  -2   0  -3    0.08    0.30
   2   0   3    3.10    0.76
  -2   0  -4    2.17    0.61
   2   0   4    2.78    0.84
  -2   0  -5   -0.14    0.47
   2   0   5    0.24    0.56
  -2   0  -5    0.23    0.37
  -2   0  -6   19.84    2.33
   2   0   6   21.00    2.87
   2   0   7    0.31    0.52
  -2   0  -7   -0.25    0.65
   2   0   7   -0.14    0.44
   2   0   7    0.36    0.70
   2   0   8    9.03    1.49
  -2   0  -8   11.37    2.17
   2   0   8   10.37    2.26
   2   0   8    8.95    1.43
   2   0   9    0.18    0.53
   2   0   9   -0.53    0.73
   2   0  10   24.70    2.82
   2   0  10   26.03    2.58
   2   0  11   -0.31    0.59
   2   0  11   -0.16    0.49
  -2   0 -12    0.40    0.52
   2   0  12    0.30    0.40
   2   0  12   -0.10    0.33
   2   1 -12    0.91    0.69
   2  -1 -12    0.55    0.61
  -2  -1  11    8.65    1.34
   2   1 -11    6.00    1.46
   2  -1 -11    7.64    1.51
  -2  -1  10   50.07    3.95
   2   1 -10   48.78    4.55
   2  -1 -10   46.94    4.44
   2   1  -9    7.15    1.52
   2  -1  -9    6.13    1.38
   2   1  -9    3.06    1.57
   2  -1  -9    3.28    1.66
  -2  -1   9    6.03    1.10
   2   1  -9    8.96    1.80
   2  -1  -9    5.40    1.49
   2  -1  -8    1.61    1.08
   2   1  -8    1.01    1.03
  -2   1   8   -0.46    0.75
  -2  -1   8    0.24    0.63
  -2  -1   8    0.46    0.54
   2  -1  -8    0.58    0.68
   2   1  -8    1.52    0.67
   2   1  -8    0.75    0.77
   2  -1  -8    1.53    1.02
  -2  -1   7   13.85    1.49
   2  -1  -7   14.62    1.69
   2   1  -7   16.46    1.72
   2   1  -7   13.76    1.94
   2  -1  -7   13.47    1.95
   2   1  -7   16.82    2.42
   2  -1  -7   16.18    2.40
   2   1  -6   51.51    4.67
  -2  -1   6   49.17    3.99
   2  -1  -6   61.41    4.87
   2   1  -6   56.52    4.27
   2  -1  -6   52.30    4.15
  -2   1   6   48.99    4.02
  -2   1   5   81.47    5.91
   2  -1  -5  105.62    6.79
   2   1  -5   93.04    6.61
  -2  -1   5   84.43    5.93
   2   1  -5   98.78    6.05
  -2   1   5   77.40    5.74
   2   1  -4  452.13   26.86
   2  -1  -4  469.80   27.00
  -2   1   4  440.51   26.93
   2   1  -4  445.91   27.45
  -2  -1   4  437.04   26.91
   2  -1  -4  472.35   27.55
   2  -1  -3   13.65    1.29
  -2   1   3   14.29    1.38
  -2  -1   3   12.96    1.33
  -2  -1   3   12.99    1.26
   2  -1  -3   10.07    1.43
  -2   1   3   13.90    1.31
   2   1  -3   10.96    1.45
   2   1  -2 1131.95   67.38
   2  -1  -2 1209.85   67.57
  -2  -1   2 1171.23   67.36
   2  -1  -2 1128.98   67.70
  -2   1   2 1187.01   67.37
   2   1  -2 1135.16   67.64
   2   1  -2 1161.11   67.29
   2  -1  -2 1144.15   67.33
   2  -1  -2 1166.18   67.35
  -2   1   2 1141.73   67.41
  -2  -1   2 1103.89   67.41
   2   1  -1 2397.54  142.81
   2  -1  -1 2467.42  142.53
  -2   1   1 2437.56  142.59
   2  -1  -1 2462.42  142.95
  -2   1   1 2522.01  142.78
   2   1  -1 2469.85  143.03
   2   1  -1 2479.37  142.58
   2  -1  -1 2475.16  142.73
  -2  -1   1 2393.16  142.87
  -2   1   1 2463.98  142.98
   2  -1  -1 2438.30  142.81
   2   1  -1 2438.32  142.68
   2   1   0  794.38   46.01
   2   1   0  779.80   45.96
   2  -1   0  814.09   46.00
   2  -1   0  786.13   45.92
  -2   1   0  763.33   45.56
  -2  -1   0  770.14   45.91
  -2   1   0  797.49   45.98
   2  -1   0  774.36   45.77
   2   1   0  810.29   45.88
   2  -1   1    1.73    0.52
   2   1   1    2.04    0.48
  -2  -1  -1    1.69    0.38
  -2   1  -1    2.74    0.53
   2  -1   1    2.54    0.40
  -2   1  -1    1.59    0.53
  -2   1  -2   12.99    1.19
  -2  -1  -2   11.80    1.13
  -2  -1  -2   12.62    1.15
  -2   1  -2   14.28    1.30
   2   1   2   11.22    1.30
   2  -1   2   13.04    1.33
   2   1   2   13.58    1.09
  -2   1  -3   80.76    5.10
  -2  -1  -3   71.00    4.91
   2   1   3   66.43    5.21
   2  -1   3   80.51    5.32
  -2  -1  -4  150.78    9.44
  -2   1  -4  138.98    9.44
  -2  -1  -4  159.56    9.28
   2   1   4  136.95    9.84
   2  -1   4  144.81    9.86
  -2  -1  -5    0.14    0.42
  -2   1  -5    0.15    0.48
  -2   1  -5    0.24    0.39
   2   1   5   -0.23    0.66
   2  -1   5    0.23    0.66
  -2   1  -6   51.23    4.49
  -2  -1  -6   54.53    4.55
  -2   1  -6   58.32    4.39
   2   1   6   55.05    5.09
   2  -1   6   54.65    5.12
  -2   1  -7   19.92    2.61
  -2  -1  -7   15.45    2.39
   2  -1   7   21.73    2.35
   2   1   7   18.42    2.05
   2  -1   7   19.48    2.94
   2   1   7   19.74    2.18
  -2   1  -8   95.05    6.52
   2  -1   8   93.17    6.73
   2   1   8   89.61    6.46
  -2  -1  -8   94.32    7.54
  -2   1  -8   89.55    7.51
   2   1   8   91.38    6.65
   2   1   8   75.44    7.48
   2  -1   8   84.71    7.87
   2   1   9   -0.20    0.57
   2  -1   9   -0.19    0.68
   2   1   9   -0.16    0.55
   2  -1  10   15.22    2.01
   2   1  10   13.41    1.95
   2   1  10   11.38    1.72
   2   1  10   12.90    1.88
   2  -1  10   10.76    1.70
   2  -1  11    0.15    0.51
   2   1  11    0.16    0.57
   2  -1  11    0.15    0.52
   2   1  11    0.31    0.55
   2  -1  11    0.13    0.48
  -2   1 -12    0.39    0.51
   2   1  12    1.01    0.50
  -2  -1 -12    0.41    0.56
   2   1  12    0.90    0.42
   2   2 -12    0.53    0.64
   2  -2 -12    0.89    0.67
  -2  -2  12    0.36    0.47
   2   2 -11    1.37    0.83
   2  -2 -11    1.10    0.77
  -2  -2  11    1.86    0.76
  -2   2  10   -0.19    0.67
   2  -2 -10    0.93    0.85
   2   2 -10    0.50    0.87
  -2  -2  10    0.16    0.68
   2  -2  -9    2.49    1.17
   2   2  -9    5.00    1.60
  -2  -2   9    4.24    1.01
   2   2  -9    3.81    1.16
   2  -2  -9    5.29    1.31
   2   2  -8   10.45    1.67
   2  -2  -8    8.55    1.49
   2  -2  -8    7.42    1.76
   2   2  -8    9.98    2.02
  -2   2   8    6.69    1.43
  -2  -2   8    6.34    1.50
  -2  -2   8    8.13    1.24
   2   2  -8   10.25    1.39
   2  -2  -8    7.61    1.30
   2   2  -8    9.60    1.74
   2  -2  -8    6.26    1.55
  -2  -2   7  360.62   23.10
   2   2  -7  384.79   23.26
   2   2  -7  414.04   24.03
   2  -2  -7  394.43   23.36
   2  -2  -7  386.80   23.97
   2   2  -7  380.31   24.47
   2  -2  -7  389.37   24.42
   2   2  -6    0.68    0.70
   2  -2  -6    0.43    0.47
   2   2  -6   -0.16    0.43
   2  -2  -6    0.15    0.39
  -2  -2   6    0.29    0.48
  -2   2   6    0.69    0.43
  -2  -2   5  147.73   10.13
   2   2  -5  158.33   10.67
   2  -2  -5  167.28   10.71
   2  -2  -5  167.81   10.28
   2   2  -5  171.53   10.25
  -2   2   5  150.03    9.97
   2   2  -4  126.91    8.08
   2  -2  -4  125.79    8.10
  -2  -2   4  114.92    7.64
   2   2  -4  118.05    7.52
   2  -2  -4  112.13    7.63
   2   2  -3    1.70    0.64
   2  -2  -3    2.70    0.73
   2   2  -3    2.65    0.58
  -2   2   3    2.50    0.58
   2  -2  -3    2.66    0.49
   2   2  -3    1.46    0.40
  -2   2   3    2.24    0.59
  -2  -2   3    2.34    0.65
   2  -2  -3    2.68    0.54
   2   2  -2  290.11   17.21
   2  -2  -2  295.59   17.19
   2   2  -2  269.18   17.27
   2  -2  -2  283.18   17.39
   2   2  -2  289.09   17.16
  -2   2   2  288.13   16.87
   2  -2  -2  290.11   17.10
  -2   2   2  289.53   17.09
  -2  -2   2  276.44   17.11
   2  -2  -2  280.94   17.08
   2   2  -1  748.02   44.61
  -2   2   1  739.35   44.35
   2   2  -1  764.17   44.73
   2   2  -1  794.91   44.37
  -2   2   1  781.78   44.68
  -2  -2   1  761.08   44.46
   2  -2  -1  726.76   44.51
   2   2   0  119.48    7.48
  -2   2   0  119.24    7.22
   2   2   0  120.75    7.09
  -2  -2   0  119.38    7.18
   2   2   0  118.88    7.29
  -2  -2   0  123.68    7.43
  -2   2   0  116.24    7.52
   2  -2   0  121.30    7.38
   2   2   0  115.30    7.53
   2   2   0  111.11    7.38
   2  -2   0  121.39    7.49
   2  -2   0  116.70    7.37
   2   2   1  167.78   10.07
  -2   2  -1  169.94    9.94
   2  -2   1  166.94   10.02
   2   2   1  154.02    9.88
   2   2   1  151.38    9.73
  -2   2  -1  162.31   10.03
  -2   2  -1  173.25   10.13
   2  -2   1  164.60    9.85
  -2   2  -2   47.59    3.40
  -2  -2  -2   48.32    3.30
  -2   2  -2   57.07    3.66
  -2  -2  -2   46.82    3.31
   2  -2   2   48.95    3.29
   2  -2   2   49.04    3.56
   2   2   2   50.79    3.63
   2   2   2   53.88    3.34
  -2   2  -3    5.49    0.87
  -2  -2  -3    3.73    0.65
   2  -2   3    4.09    0.79
   2   2   3    3.70    0.78
  -2   2  -4    0.25    0.40
  -2  -2  -4    0.64    0.44
   2  -2   4    0.62    0.58
   2   2   4    0.63    0.46
  -2   2  -5   63.70    5.21
  -2  -2  -5   71.06    5.27
  -2   2  -5   72.18    5.14
   2   2   5   75.85    5.70
   2  -2   5   78.99    5.78
  -2   2  -6   44.01    3.61
   2   2   6   43.86    4.14
   2   2   6   42.78    3.53
   2  -2   6   44.21    4.22
  -2  -2  -6   34.89    3.61
  -2   2  -6   36.75    3.68
   2  -2   6   44.55    3.67
  -2   2  -7    0.75    0.68
  -2   2  -7    1.05    0.76
  -2   2  -7    0.53    0.58
   2  -2   7    2.56    1.03
   2   2   7    1.63    0.77
   2   2   7    0.61    0.67
   2  -2   7    1.96    1.10
  -2   2  -8   20.72    2.31
  -2   2  -8   19.58    2.93
   2  -2   8   21.99    2.58
   2  -2   8   20.34    3.09
   2   2   8   18.33    2.37
   2   2   8   21.16    3.03
  -2   2  -9   16.30    1.97
   2   2   9   12.57    1.95
   2  -2   9   12.68    1.95
   2   2  10    4.91    1.14
   2   2  10    6.72    1.38
   2   2  10    4.81    1.26
   2  -2  10    5.28    1.23
   2   2  11   10.10    1.48
   2  -2  11   11.21    1.54
   2   2  11   12.23    1.58
   2  -2  11    7.77    1.33
  -2  -2 -12    0.13    0.43
  -2   2 -12    0.12    0.41
   2   2  12    0.89    0.49
   2   2  12    0.29    0.36
   2  -3 -12    0.17    0.57
   2   3 -12   -0.16    0.52
  -2  -3  12   -0.25    0.52
  -2   3  11   16.11    1.99
   2  -3 -11   16.16    2.19
   2   3 -11   14.73    2.16
  -2  -3  11   19.70    2.15
  -2   3  10    8.44    1.52
  -2  -3  10    9.16    1.50
   2  -3 -10    9.20    1.66
   2   3 -10    9.04    1.72
  -2  -3   9   -0.89    0.67
   2  -3  -9    0.87    0.73
   2   3  -9    0.23    0.82
   2   3  -8    2.43    0.94
   2  -3  -8    3.40    0.95
   2  -3  -8    3.31    1.22
   2   3  -8    6.78    1.73
  -2  -3   8    2.66    1.07
  -2   3   8    3.65    1.08
  -2  -3   8    2.56    0.78
   2   3  -8    3.22    0.87
   2  -3  -8    4.23    1.00
   2  -3  -8    4.33    1.27
  -2  -3   7   32.12    2.74
   2  -3  -7   34.63    3.37
   2   3  -7   35.72    2.86
   2   3  -7   32.95    3.59
   2  -3  -7   31.80    3.45
  -2  -3   6   24.24    2.39
   2  -3  -6   23.65    2.65
   2   3  -6   21.25    2.59
   2  -3  -6   25.28    2.43
  -2   3   6   23.01    2.18
  -2  -3   5  292.13   18.09
   2  -3  -5  292.19   18.34
   2   3  -5  294.91   18.42
   2  -3  -5  297.41   18.12
  -2   3   5  291.80   17.83
   2  -3  -4  223.14   13.65
   2   3  -4  222.00   13.84
   2  -3  -4  213.78   13.83
   2   3  -3   27.90    2.22
   2   3  -3   24.57    2.26
   2  -3  -3   24.45    2.29
   2   3  -3   27.36    2.25
   2  -3  -3   26.04    2.15
  -2   3   3   26.32    2.13
   2  -3  -3   25.51    2.03
  -2  -3   3   27.01    2.19
   2   3  -2  419.44   25.15
  -2   3   2  418.75   24.83
   2   3  -2  417.76   25.15
  -2   3   2  418.01   24.97
  -2  -3   2  433.90   25.03
   2  -3  -2  396.92   24.97
  -2  -3   2  429.45   24.97
  -2   3   2  420.30   24.91
   2  -3  -2  437.55   25.04
   2   3  -1 3518.82  216.19
  -2   3   1 3706.25  215.98
   2   3  -1 3837.42  215.95
  -2  -3   1 3748.86  215.96
   2  -3  -1 3991.43  216.16
  -2   3   1 3579.10  216.16
   2   3  -1 3611.42  216.22
   2  -3  -1 3681.21  215.94
   2   3   0   13.05    1.03
  -2   3   0   11.74    1.09
   2  -3   0   13.70    1.23
   2   3   0   10.20    1.08
   2   3   0   11.89    1.27
   2   3   0   11.38    1.09
  -2  -3   0   12.00    1.01
   2  -3   0   13.31    1.26
  -2   3   0   13.61    1.31
   2   3   1  199.37   12.70
   2  -3   1  218.97   12.62
   2   3   1  199.88   12.46
  -2   3  -1  211.92   12.51
   2  -3   1  199.30   12.59
  -2   3  -1  192.83   12.65
  -2   3  -1  213.01   12.73
   2   3   1  216.46   12.59
   2   3   1  201.05   12.39
   2   3   1  215.29   12.44
  -2   3  -2  106.38    6.85
  -2   3  -2  110.39    7.10
   2  -3   2  109.42    6.86
   2   3   2  103.14    6.99
   2  -3   2  105.18    6.97
   2   3   2  118.10    6.83
   2   3   2  104.11    6.96
  -2   3  -3   31.10    2.49
   2   3   3   26.28    2.36
   2  -3   3   25.56    2.33
  -2   3  -4   20.69    1.93
  -2   3  -4   19.82    2.09
   2   3   4   23.96    2.26
   2  -3   4   20.43    2.12
  -2   3  -5   37.20    2.95
  -2   3  -5   25.99    2.86
   2  -3   5   34.91    3.18
   2   3   5   33.91    3.15
   2   3   6   25.94    2.93
   2   3   6   26.67    2.71
   2  -3   6   28.39    3.06
   2  -3   6   29.41    2.88
  -2   3  -6   30.59    2.81
   2   3   6   22.57    2.60
  -2   3  -6   24.80    2.78
  -2   3  -7   25.82    2.68
  -2   3  -7   30.88    3.19
   2  -3   7   35.59    3.70
   2   3   7   29.20    3.05
   2   3   7   31.37    3.47
  -2   3  -7   29.38    3.41
   2  -3   7   32.95    3.27
  -2   3  -8  129.59    8.36
  -2   3  -8  119.15    8.92
  -2   3  -8  128.72    9.59
   2   3   8  115.06    9.18
   2   3   8  119.87    8.66
   2  -3   8  104.85    9.22
   2  -3   8  121.82    8.89
   2   3   9    1.53    0.83
  -2   3  -9    2.64    0.89
   2  -3   9    0.93    0.91
   2   3  10   36.63    3.55
   2   3  10   41.18    3.61
   2   3  10   40.41    3.64
  -2   3 -10   40.62    3.57
   2  -3  10   38.11    3.62
   2   3  11    0.75    0.66
   2  -3  11    0.74    0.63
   2   3  11    1.73    0.70
   2   3  12   -0.09    0.34
   2   3  12   -0.27    0.34
  -2   3 -12    0.66    0.45
  -2  -3 -12   -0.26    0.44
   2   3  12    0.57    0.43
  -2   4  12    1.59    0.60
   2   4 -12    1.59    0.67
  -2   4  11    9.60    1.48
  -2  -4  11   10.85    1.57
   2  -4 -11   10.07    1.69
   2   4 -11    6.35    1.40
  -2   4  10    9.07    1.56
  -2  -4  10    9.87    1.50
   2  -4 -10    6.19    1.42
   2   4 -10    4.91    1.37
  -2  -4   9    4.75    1.10
   2   4  -9    4.95    1.26
  -2   4   9    6.75    1.32
   2   4  -8  181.36   13.35
  -2   4   8  211.23   13.41
   2   4  -8  225.30   13.81
   2   4  -8  209.66   14.44
   2   4  -8  189.14   14.24
  -2  -4   8  200.98   13.06
   2  -4  -8  218.01   14.37
   2  -4  -8  216.84   13.40
   2   4  -8  215.16   13.21
   2  -4  -7   13.25    2.08
   2   4  -7   22.29    2.00
  -2   4   7   18.85    2.00
   2   4  -7   20.31    2.60
   2   4  -7   19.52    2.52
   2   4  -7   17.84    2.14
  -2   4   7   18.45    2.08
  -2  -4   7   17.67    1.85
  -2   4   7   15.65    1.75
  -2   4   6   33.94    2.81
  -2  -4   6   33.29    3.04
   2  -4  -6   30.74    3.10
   2   4  -6   30.12    3.10
   2   4  -5    0.49    0.64
   2  -4  -5    0.31    0.47
   2   4  -5    0.16    0.49
  -2   4   5    0.42    0.41
   2  -4  -5    0.72    0.48
   2   4  -4   69.07    4.92
   2   4  -4   63.27    4.77
   2  -4  -4   61.25    4.74
   2   4  -4   66.44    4.79
  -2   4   4   67.61    4.56
   2  -4  -4   69.04    4.78
   2   4  -3  351.19   20.74
   2   4  -3  343.98   20.61
   2   4  -3  326.65   20.51
   2  -4  -3  325.09   20.60
  -2  -4   3  347.42   20.58
   2  -4  -3  337.27   20.43
   2  -4  -3  334.69   20.51
  -2  -4   3  351.22   20.46
  -2   4   3  343.21   20.36
   2   4  -2   50.37    3.97
  -2   4   2   55.33    3.76
   2   4  -2   53.27    3.99
  -2   4   2   49.99    3.86
   2   4  -2   55.59    4.06
  -2  -4   2   59.57    3.92
   2  -4  -2   61.60    4.07
  -2  -4   2   56.70    3.76
  -2   4   2   58.85    3.73
  -2   4   1 5340.98  314.43
   2   4  -1 5360.17  314.79
  -2   4   1 5257.70  314.59
   2   4  -1 5330.87  314.42
  -2  -4   1 5635.32  314.52
  -2   4   1 5527.23  314.65
   2  -4  -1 5666.48  314.89
   2   4  -1 5296.05  314.72
  -2   4   0    0.63    0.36
   2   4   0    0.30    0.30
   2   4   0    0.39    0.33
   2  -4   0    0.14    0.35
   2   4   0    0.67    0.50
   2   4   0    0.54    0.41
  -2  -4   0    0.39    0.29
  -2   4   0    0.09    0.52
   2   4   1  109.80    7.22
  -2   4  -1  107.13    6.88
   2  -4   1  122.67    7.05
  -2   4  -1  110.38    7.14
   2   4   1  109.55    6.87
   2   4   1  111.81    7.03
   2   4   1  103.57    6.90
  -2   4  -2 1044.60   61.70
  -2   4  -2 1040.91   62.03
  -2   4  -2 1071.72   62.04
   2   4   2 1011.60   61.84
   2  -4   2 1013.51   61.81
   2   4   2 1122.55   61.69
   2   4   2 1060.52   61.87
  -2   4  -3   12.35    1.58
   2   4   3   14.03    1.54
   2   4   3   15.30    1.57
   2  -4   3   14.49    1.55
  -2   4  -4  248.52   14.61
  -2   4  -4  232.71   14.87
   2   4   4  233.31   14.71
   2   4   4  229.39   14.74
   2  -4   4  230.82   14.74
  -2   4  -5    3.78    0.89
  -2   4  -5    4.08    0.99
   2   4   5    3.34    0.90
   2   4   5    4.31    1.00
   2  -4   5    2.70    0.86
  -2   4  -6    3.22    0.98
   2  -4   6    2.34    0.83
   2   4   6    0.43    0.51
   2   4   6    1.12    0.66
  -2   4  -6    3.19    0.84
  -2   4  -6    2.19    0.80
   2   4   6    2.22    0.85
   2  -4   6    1.55    0.78
   2  -4   6    1.91    0.74
  -2   4  -7    1.05    0.75
  -2   4  -7    1.80    0.90
   2   4   7    1.06    0.72
  -2   4  -7    1.14    0.79
   2  -4   7    1.83    1.02
   2   4   8   27.93    3.18
  -2   4  -8   29.23    3.39
  -2   4  -8   32.82    2.96
   2  -4   8   28.88    3.32
   2   4   9    0.22    0.71
  -2   4  -9   -0.36    0.65
   2   4   9    0.80    0.75
   2  -4   9    0.97    0.97
   2   4  10   25.18    2.56
   2   4  10   21.78    2.54
  -2   4 -10   21.45    2.50
   2   4  10   25.86    2.69
   2  -4  10   26.51    2.82
   2   4  11    0.26    0.48
  -2   4 -11    0.31    0.60
   2  -4  11    0.44    0.54
   2   4  11    0.14    0.64
   2   4  12    1.50    0.45
   2   4  12    1.73    0.51
   2   4  12    2.61    0.57
  -2   5  12    6.16    0.98
  -2  -5  12    6.73    1.11
  -2   5  11    0.80    0.68
  -2  -5  11    0.64    0.74
  -2   5  10   68.75    5.16
  -2  -5  10   61.68    4.88
  -2   5  10   59.46    4.99
   2   5  -9   15.78    2.30
   2  -5  -9   16.65    2.14
  -2  -5   9   16.98    1.98
  -2   5   9   18.05    2.24
   2   5  -8    0.43    0.75
  -2  -5   8    0.82    0.69
   2   5  -8    0.14    0.51
   2  -5  -8    0.30    0.71
  -2   5   8    0.18    0.55
   2   5  -7   10.49    1.37
   2  -5  -7   10.34    1.78
   2   5  -7   12.65    2.12
   2   5  -7    9.90    1.56
  -2   5   7   11.75    1.59
  -2   5   7    8.38    1.27
  -2  -5   7   10.23    1.37
  -2   5   7   10.39    1.46
  -2  -5   6   12.16    1.76
  -2   5   6   13.67    1.63
   2   5  -6   16.26    2.21
   2   5  -6   14.05    1.89
   2   5  -5   21.56    2.42
  -2   5   5   20.87    1.96
   2  -5  -5   21.69    2.22
   2   5  -5   18.04    2.11
   2   5  -4  188.72   12.34
   2   5  -4  194.62   12.12
  -2   5   4  188.02   11.77
   2  -5  -4  187.49   12.06
   2   5  -3  274.43   17.14
   2   5  -3  275.21   17.03
  -2   5   3  253.39   16.95
  -2   5   3  263.18   16.67
  -2  -5   3  285.76   16.96
   2  -5  -3  281.35   16.96
   2  -5  -3  307.11   17.01
  -2   5   2    2.25    0.57
   2   5  -2    2.33    0.74
  -2   5   2    3.70    0.76
   2   5  -2    3.09    0.76
  -2  -5   2    4.10    0.73
   2  -5  -2    4.01    0.97
  -2   5   1  471.41   27.61
   2   5  -1  446.65   27.92
   2   5  -1  452.84   27.58
  -2   5   1  452.17   27.74
   2   5  -1  455.97   27.77
  -2  -5   1  496.67   27.70
  -2   5   1  478.58   27.71
  -2   5   0   49.30    3.37
   2   5   0   47.22    3.70
   2   5   0   46.53    3.39
  -2   5   0   47.31    3.46
   2   5   0   49.07    3.47
  -2   5   0   48.84    3.27
   2   5   0   51.27    3.48
   2   5   0   46.55    3.28
  -2   5   0   50.00    3.53
   2   5   1   57.62    4.29
   2   5   1   54.76    3.98
  -2   5  -1   55.77    4.05
  -2   5  -1   56.96    3.87
   2   5   1   62.03    4.11
   2   5   1   62.36    3.94
  -2   5  -1   57.24    4.14
   2   5   2   40.14    3.35
  -2   5  -2   40.73    3.35
  -2   5  -2   43.36    3.33
   2   5   2   39.83    3.15
   2   5   2   46.39    3.11
   2   5   2   43.27    3.23
  -2   5  -3    0.44    0.49
  -2   5  -3   -0.14    0.47
   2   5   3    0.71    0.43
  -2   5  -4    1.31    0.57
  -2   5  -4    0.17    0.44
   2   5   4    1.26    0.65
  -2   5  -5   15.18    1.74
   2   5   5   11.79    1.64
  -2   5  -5    9.68    1.65
  -2   5  -6   15.88    2.22
   2   5   6   14.96    1.98
  -2   5  -6   13.28    1.65
  -2   5  -6   15.11    1.95
   2   5   6   11.91    1.77
   2  -5   6   13.99    1.91
   2  -5   6   15.60    2.01
  -2   5  -7    2.90    0.88
   2   5   7    1.27    0.80
  -2   5  -7    0.70    0.71
   2  -5   7    1.57    0.90
   2  -5   7   -0.34    0.87
  -2   5  -7   -0.30    0.71
   2   5   8   15.89    2.10
  -2   5  -8   18.49    2.11
   2  -5   8   14.48    2.28
   2   5   8   17.21    2.28
   2   5   9    6.08    1.29
  -2   5  -9    3.77    1.02
   2  -5   9    4.54    1.28
   2   5   9    4.33    1.05
   2   5   9    4.42    1.15
   2   5  10    0.35    0.69
  -2   5 -10    0.18    0.64
   2  -5  10    0.40    0.82
   2   5  10   -0.18    0.60
   2   5  10    0.16    0.50
   2   5  11    4.06    0.88
   2   5  11    2.56    0.72
   2  -5  11    4.50    0.97
  -2   5 -11    5.65    1.07
  -2   6  12    1.67    0.54
  -2  -6  12    2.83    0.78
  -2   6  11    2.23    0.79
  -2  -6  11    1.99    0.81
  -2   6  10   -0.37    0.59
   2   6 -10    0.22    0.75
  -2  -6  10   -0.66    0.68
   2  -6  -9   -0.20    0.58
   2   6  -9    1.18    0.95
  -2  -6   9    1.40    0.84
  -2   6   9    1.39    0.79
  -2   6   8   48.21    4.01
   2   6  -8   44.52    4.90
   2   6  -8   45.24    4.12
   2   6  -8   49.96    3.81
   2  -6  -8   43.62    4.63
  -2   6   8   44.65    4.11
  -2  -6   8   41.71    3.60
   2   6  -7   38.77    3.82
  -2   6   7   36.95    3.31
   2   6  -7   32.50    3.97
   2   6  -7   39.18    3.50
   2   6  -7   40.35    3.18
  -2   6   7   36.06    3.34
  -2   6   7   33.66    3.01
  -2  -6   7   38.72    3.07
  -2   6   6    3.95    0.82
  -2  -6   6    3.60    0.79
   2   6  -6    5.30    0.91
   2   6  -6    4.00    1.21
   2   6  -6    5.81    1.10
  -2   6   6    5.68    1.07
  -2   6   6    4.87    0.77
   2   6  -6    2.70    0.96
  -2   6   6    4.79    0.98
   2   6  -5   -0.22    0.65
  -2   6   5    0.37    0.50
   2  -6  -5    0.18    0.55
   2   6  -5    0.36    0.52
   2   6  -4  555.28   34.80
   2   6  -4  570.98   34.58
  -2  -6   4  539.24   34.53
  -2   6   4  600.85   34.20
   2  -6  -4  593.64   34.61
   2   6  -3   37.44    3.35
   2   6  -3   34.45    3.19
  -2   6   3   37.26    3.24
  -2   6   3   42.06    2.97
  -2  -6   3   39.19    3.19
   2  -6  -3   43.75    3.38
   2   6  -2   52.51    3.96
   2   6  -2   49.28    3.68
  -2   6   2   50.64    3.85
   2   6  -2   49.96    3.79
  -2  -6   2   47.04    3.75
  -2   6   2   49.82    3.52
  -2   6   2   56.59    3.78
   2   6  -1   42.16    3.49
   2   6  -1   40.34    3.02
  -2  -6   1   46.51    3.34
  -2   6   1   41.80    3.22
  -2   6   1   45.22    3.36
   2   6  -1   48.86    3.29
   2   6   0  199.45   13.04
  -2   6   0  204.89   12.78
   2   6   0  205.66   12.72
   2   6   0  206.24   12.56
   2   6   0  217.19   12.78
  -2   6   0  202.49   12.67
   2   6   1   71.98    5.28
  -2   6  -1   69.59    5.03
   2   6   1   69.05    4.96
  -2   6  -1   73.92    4.77
   2   6   1   73.21    4.86
   2   6   1   74.59    5.06
  -2   6  -1   76.17    4.94
   2   6   2  532.56   34.23
   2   6   2  555.55   34.53
  -2   6  -2  579.33   34.10
   2   6   2  540.90   34.25
   2   6   2  654.59   34.16
   2   6   3    9.91    1.34
  -2   6  -3   12.44    1.59
   2   6   4  201.25   14.12
  -2   6  -4  212.26   14.49
  -2   6  -5   31.69    3.35
   2   6   5   35.14    3.01
   2   6   5   29.77    3.06
   2  -6   5   38.50    3.75
  -2   6  -6    3.35    1.17
  -2   6  -6    5.07    1.02
   2   6   6    3.93    0.95
   2   6   6    5.27    1.14
  -2   6  -6    4.36    1.10
   2   6   6    4.17    1.04
   2  -6   6    2.98    1.18
   2  -6   6    6.91    1.28
  -2   6  -7    1.89    0.77
   2   6   7    0.53    0.57
   2   6   7    1.41    0.76
  -2   6  -7    0.47    0.69
   2  -6   7    1.24    0.92
   2  -6   7    0.20    0.89
  -2   6  -7    1.22    0.94
   2   6   8   -0.21    0.64
   2   6   8   -0.19    0.59
  -2   6  -8   -0.17    0.61
   2  -6   8    0.23    0.77
   2  -6   8   -0.53    0.82
   2   6   9    7.97    1.40
   2   6   9    8.56    1.54
   2   6   9    8.78    1.58
  -2   6  -9   12.29    1.69
   2   6  10   -0.14    0.43
   2   6  10    0.49    0.59
   2   6  10    0.84    0.73
  -2   6 -10    0.17    0.62
   2  -6  10   -0.74    0.76
  -2   6 -11    6.59    1.14
   2   6  11    4.15    0.78
   2   6  11    5.06    0.96
   2   6  11    4.91    0.95
   2  -6  11    5.08    0.98
  -2  -7  12    0.20    0.41
  -2   7  12    0.09    0.34
   2   7 -11    7.82    1.36
  -2  -7  11    9.76    1.43
  -2   7  11   10.65    1.40
  -2   7  10    1.68    0.85
  -2   7  10    2.73    0.88
   2   7 -10   -0.21    0.75
  -2  -7  10    1.76    0.91
   2  -7  -9    4.15    1.17
   2   7  -9    7.04    1.53
  -2   7   9    5.81    1.39
  -2  -7   9    6.82    1.28
   2   7  -8   14.28    1.72
   2   7  -8   11.07    1.83
   2   7  -8   13.12    2.47
  -2  -7   8   10.16    1.48
  -2   7   8   11.91    1.74
  -2   7   7   13.95    1.61
  -2  -7   7   12.13    1.55
   2   7  -7   15.42    2.29
  -2   7   7   10.15    1.63
   2   7  -7   16.71    2.64
   2   7  -7   14.05    1.91
   2   7  -7   15.75    1.72
  -2   7   7   14.85    1.92
  -2   7   7   12.71    1.50
  -2  -7   6   93.86    6.26
  -2   7   6   91.41    6.27
   2   7  -6   98.59    6.40
   2   7  -6   90.91    6.64
   2   7  -6   95.65    7.53
   2   7  -6   78.38    6.53
  -2   7   6  101.19    6.70
  -2   7   6   99.12    6.20
   2   7  -6   89.47    7.08
  -2   7   6   92.17    6.61
   2   7  -5  166.82   11.78
  -2   7   5  179.52   11.05
   2  -7  -5  176.30   11.56
   2   7  -5  158.74   11.45
   2   7  -4   40.46    4.04
   2   7  -4   47.30    3.99
  -2   7   4   52.08    3.62
  -2  -7   4   42.82    3.79
   2  -7  -4   46.81    3.92
  -2   7   3  245.32   13.90
  -2  -7   3  222.39   14.25
   2   7  -3  215.71   14.31
  -2   7   3  208.75   14.31
  -2  -7   2  109.04    7.33
  -2   7   2  111.64    6.95
   2   7  -2  105.89    7.42
  -2   7   2  110.70    7.41
   2   7  -2  104.44    7.16
   2   7  -1   70.23    5.29
   2   7  -1   73.86    4.81
  -2  -7   1   67.74    5.04
  -2   7   1   77.50    5.12
   2   7  -1   72.74    5.05
  -2   7   1   72.47    5.17
   2   7   0  213.40   12.55
  -2   7   0  202.51   12.72
  -2   7   0  206.50   12.83
   2   7   0  193.55   12.70
   2   7   1   -0.63    0.70
   2   7   1    0.72    0.47
   2   7   1   -0.12    0.44
  -2   7  -1   -0.11    0.44
   2   7   1    0.36    0.44
  -2   7  -1    0.13    0.39
   2   7   2  142.00    9.30
   2   7   2  125.00    8.98
  -2   7  -2  135.84    9.07
   2   7   2  155.46    8.87
   2   7   2  129.98    8.98
  -2   7  -2  138.17    8.90
   2   7   3   10.76    1.48
  -2   7  -3   10.98    1.38
  -2   7  -3   12.75    1.41
  -2   7  -4    0.69    0.50
   2   7   4    0.94    0.57
  -2   7  -4    1.59    0.72
   2  -7   5    7.04    2.01
  -2   7  -5    3.22    1.10
  -2   7  -5    6.01    1.06
  -2   7  -5    4.09    0.88
   2   7   5    3.66    1.02
  -2   7  -5    6.30    1.19
   2   7   5    4.39    1.04
   2   7   5    4.63    1.01
  -2   7  -6   15.53    2.36
  -2   7  -6   17.34    1.98
  -2   7  -6   20.22    2.02
   2   7   6   17.54    2.19
   2   7   6   19.92    2.17
  -2   7  -6   18.34    2.25
   2   7   6   13.08    1.97
   2  -7   6   15.51    2.56
  -2   7  -7    2.94    0.89
   2   7   7    3.77    1.02
   2   7   7    4.09    1.01
  -2   7  -7    5.31    1.26
   2  -7   7    2.28    1.10
   2  -7   7    3.33    1.02
  -2   7  -7    2.16    1.14
   2   7   8   43.24    3.80
   2   7   8   41.13    3.75
  -2   7  -8   46.80    3.81
   2  -7   8   38.45    3.72
   2  -7   8   41.28    3.84
   2   7   9    0.18    0.57
   2   7   9   -1.10    0.82
  -2   7  -9   -0.18    0.61
   2  -7   9   -0.20    0.66
  -2   7 -10   14.85    1.85
   2   7  10   11.50    1.48
   2   7  10   13.35    1.67
   2   7  10   12.21    1.64
   2  -7  10   13.46    1.79
   2   7  10   15.17    1.80
   2   7  11    1.93    0.61
  -2   7 -11    3.34    0.80
  -2  -8  12    0.50    0.39
  -2   8  12    0.29    0.31
   2   8 -11    2.70    0.86
  -2  -8  11    5.38    1.01
  -2   8  11    4.39    0.89
  -2   8  10   -0.36    0.78
  -2   8  10    0.62    0.64
   2   8 -10    0.20    0.74
  -2  -8  10    0.61    0.68
   2  -8  -9    2.76    1.09
   2   8  -9    3.68    1.12
  -2   8   9    3.33    1.16
  -2  -8   9    5.19    1.09
   2   8  -8    6.78    1.17
   2   8  -8    5.59    1.36
  -2  -8   8    6.69    1.20
  -2   8   8    3.78    1.20
  -2   8   7    7.53    1.22
   2   8  -7    6.45    1.64
   2   8  -7    7.82    1.89
   2   8  -7    9.79    1.60
   2   8  -7   10.12    1.39
  -2   8   7   10.58    1.67
  -2   8   7    9.43    1.31
  -2   8   6   -0.11    0.50
   2   8  -6    0.26    0.62
   2   8  -6   -0.18    0.57
   2   8  -6    0.62    0.90
   2   8  -6   -0.35    0.56
   2   8  -6   -0.25    0.40
  -2   8   6    0.35    0.51
  -2   8   6   -0.21    0.56
  -2   8   5    1.86    0.63
   2   8  -5    1.43    0.51
   2   8  -5    0.46    0.63
   2   8  -5    1.33    0.82
   2   8  -5    1.61    0.67
   2   8  -5    0.91    0.57
  -2   8   5    1.00    0.70
  -2   8   5    0.74    0.63
  -2   8   5    1.19    0.50
  -2   8   4  182.41   13.05
   2   8  -4  197.12   13.10
  -2   8   4  207.92   12.56
  -2  -8   4  194.15   13.02
   2  -8  -4  208.52   13.20
  -2   8   3  246.20   13.80
  -2  -8   3  205.48   14.14
  -2   8   3  207.96   14.24
   2   8  -3  227.10   14.07
   2   8  -3  210.28   14.22
  -2  -8   2   12.42    1.63
   2   8  -2   12.13    1.49
  -2   8   2   11.35    1.62
   2   8  -2   12.52    1.70
  -2   8   1 1613.80   92.94
   2   8  -1 1549.09   92.78
   2   8  -1 1501.54   93.03
  -2   8   1 1626.71   92.90
   2   8  -1 1603.70   92.45
   2   8   0   42.68    3.39
  -2   8   0   40.05    3.41
   2   8   0   41.84    3.14
  -2   8   0   43.13    3.40
  -2   8  -1  180.50   12.29
   2   8   1  185.33   12.62
  -2   8  -1  193.87   12.47
   2   8   1  180.59   12.33
   2   8   1  202.14   12.45
   2   8   1  219.87   12.23
   2  -8   1  235.88   19.57
  -2   8  -2    4.42    1.00
   2   8   2    5.35    1.04
  -2   8  -2    4.78    0.97
   2   8   2    5.87    1.22
   2   8   3  136.43    9.47
  -2   8  -3  149.56    9.69
  -2   8  -4   -0.49    0.58
   2   8   4    0.16    0.63
  -2   8  -4    1.16    0.60
   2   8   4    0.34    0.60
   2   8   4    0.28    0.60
   2   8   4    0.12    0.42
   2   8   4    0.50    0.48
   2  -8   5   36.80    4.50
  -2   8  -5   31.69    2.81
   2   8   5   28.64    2.95
  -2   8  -5   26.43    3.15
  -2   8  -5   32.72    3.02
   2   8   5   27.11    2.92
   2   8   5   31.08    2.89
   2   8   5   31.47    2.62
  -2   8  -6   74.01    5.07
  -2   8  -6   72.61    4.97
   2   8   6   54.29    5.05
  -2   8  -6   65.45    5.28
   2  -8   6   72.54    6.18
  -2   8  -6   49.12    5.33
   2   8   7    3.75    1.03
  -2   8  -7    6.97    1.30
  -2   8  -7    8.02    1.37
   2   8   7    7.17    1.52
   2   8   7    7.12    1.30
   2  -8   7    6.01    1.68
   2   8   8    4.46    1.07
  -2   8  -8    4.56    1.13
   2  -8   8    3.18    1.10
   2   8   8    5.99    1.27
   2   8   9    0.69    0.61
  -2   8  -9    0.53    0.65
   2   8   9    0.78    0.57
   2   8   9    0.17    0.58
   2  -8   9    0.17    0.55
   2  -8  10    1.24    0.62
   2   8  10    2.09    0.75
  -2   8 -10    1.40    0.73
   2   8  10    1.75    0.70
   2   8  10    1.49    0.64
   2   8  10    1.12    0.56
   2   8  11    0.78    0.41
  -2   8 -11    0.11    0.44
  -2   9  11    6.94    1.09
  -2  -9  11    8.21    1.15
   2   9 -11    6.68    1.15
  -2   9  11    6.78    1.00
  -2   9  10   19.96    2.25
   2   9 -10   16.03    2.15
  -2   9  10   15.10    1.88
   2   9  -9    6.61    1.43
  -2  -9   9    7.02    1.29
  -2   9   9    7.73    1.51
   2   9  -8    1.03    0.64
   2   9  -8    3.12    1.06
  -2   9   8    2.02    0.70
  -2   9   8    0.86    0.84
  -2   9   7   33.86    3.19
   2   9  -7   21.77    3.24
   2   9  -7   24.00    2.82
   2   9  -7   28.81    3.76
   2   9  -7   21.07    2.65
   2   9  -7   27.10    2.56
  -2   9   7   29.21    3.01
  -2   9   7   34.41    2.67
  -2   9   6   31.53    2.69
   2   9  -6   27.63    3.49
   2   9  -6   28.65    3.68
   2   9  -6   30.31    3.06
   2   9  -6   29.14    3.03
   2   9  -6   33.84    2.88
  -2   9   6   35.15    3.20
  -2   9   6   39.26    2.89
  -2   9   5    5.02    0.86
   2   9  -5    2.60    0.72
   2   9  -5    5.30    1.36
   2   9  -5    2.64    0.86
   2   9  -5    4.38    1.02
  -2   9   5    4.06    0.93
  -2   9   5    2.82    1.11
  -2   9   5    4.11    0.85
   2  -9  -4   73.65    5.81
   2   9  -4   72.01    4.95
   2   9  -4   62.37    5.13
  -2   9   4   58.62    5.56
   2   9  -4   63.93    5.39
   2   9  -4   62.93    5.61
  -2   9   4   75.43    5.20
  -2  -9   4   73.74    5.77
  -2   9   4   79.11    5.66
  -2   9   4   81.31    4.95
  -2  -9   3   54.89    4.62
  -2   9   3   63.33    4.23
  -2   9   3   50.24    4.54
   2   9  -3   54.45    4.42
   2   9  -3   55.22    4.68
  -2  -9   2   24.69    2.61
   2   9  -2   30.98    2.71
  -2   9   2   27.78    2.75
   2   9  -2   25.82    2.77
  -2  -9   1   10.41    1.48
   2   9  -1   16.81    1.78
  -2   9   1   14.90    1.77
   2   9  -1   13.14    1.85
  -2   9   0    1.29    0.62
   2   9   0    2.20    0.70
   2   9   0    1.89    0.65
  -2   9   0    2.31    0.78
  -2   9  -1   16.69    2.03
   2   9   1   15.20    2.11
  -2   9  -1   14.30    1.87
  -2   9  -2   98.42    6.88
   2   9   2   93.21    6.95
   2   9   2   92.28    6.71
  -2   9  -2   93.38    6.68
  -2   9  -3   38.38    3.56
   2   9   3   39.15    3.49
   2   9   3   40.56    3.26
   2   9   3   43.14    3.12
   2   9   3   35.11    3.05
   2  -9   4  123.25   10.44
   2   9   4  137.60    6.85
  -2   9  -4  111.08    6.96
   2   9   4   99.51    7.14
  -2   9  -4   98.62    7.44
   2   9   4   99.23    7.50
   2   9   4   93.11    6.92
   2   9   4   79.09    7.00
   2   9   4   81.63    6.63
   2   9   4  100.65    6.96
   2   9   4   99.44    6.69
   2  -9   5   20.33    3.81
   2   9   5   14.32    2.00
  -2   9  -5   20.39    2.07
   2   9   5   15.33    2.24
   2   9   5   13.12    1.97
   2   9   5   16.13    1.98
   2   9   5   14.23    1.75
   2   9   5   17.71    2.03
   2   9   5   16.48    1.76
   2   9   6    0.20    0.72
   2   9   6    3.15    0.96
   2  -9   6    2.89    1.89
  -2   9  -6    2.35    0.81
  -2   9  -6    2.36    0.80
   2   9   7   23.19    2.79
   2   9   7   23.02    2.62
   2  -9   7   21.71    3.07
  -2   9  -7   28.05    2.71
  -2   9  -7   28.66    2.75
   2   9   8    0.36    0.61
  -2   9  -8    1.83    0.85
   2   9   8    0.55    0.69
   2  -9   8    0.22    0.98
   2   9   9    8.59    1.23
   2   9   9    9.13    1.42
  -2   9  -9    6.21    1.23
   2   9   9    5.57    1.19
  -2   9 -10    1.56    0.69
   2   9  10    1.08    0.49
   2   9  10    1.30    0.56
  -2   9 -11    5.76    0.89
  -2  10  11    3.45    0.66
  -2  10  11    4.13    0.82
   2  10 -11    3.54    0.80
  -2  10  10    1.68    0.61
  -2  10  10    0.62    0.69
   2  10 -10    0.34    0.55
  -2  10   9    0.29    0.47
  -2  10   9   -0.39    0.70
   2  10  -9    0.83    0.88
   2  10  -8   42.15    3.53
   2  10  -8   38.64    3.90
   2  10  -8   34.91    3.63
  -2  10   8   52.71    4.26
  -2  10   8   49.72    3.61
   2  10  -7   11.94    1.57
   2  10  -7   13.34    1.95
   2  10  -7    9.54    1.65
  -2  10   7   14.32    1.64
  -2  10   7   13.20    2.03
  -2  10   6    0.91    0.52
   2  10  -6    1.22    0.98
  -2  10   6    1.39    0.93
   2  10  -6    0.19    0.57
   2  10  -6    0.93    0.72
   2  10  -6    0.69    0.58
  -2  10   6   -0.25    1.08
  -2  10   6    0.60    0.55
  -2  10   6    0.78    0.57
  -2  10   5   91.60    6.33
   2  10  -5   92.11    6.50
   2  10  -5   79.68    6.68
   2  10  -5   77.71    6.63
  -2  10   5  116.03    7.22
   2  10  -5   98.90    7.62
  -2  10   5  107.97    7.46
  -2  10   5  100.73    6.94
  -2  10   5  113.86    6.65
   2 -10  -4  120.82    8.44
   2  10  -4  106.03    7.28
   2  10  -4   95.04    7.43
   2  10  -4  101.27    8.13
  -2  10   4   92.86    7.99
  -2  10   4  105.48    7.15
  -2  10   4  122.92    7.72
  -2  10   4  122.84    8.15
  -2 -10   4  118.64    8.40
  -2  10   4  126.85    7.38
   2  10  -3    8.62    1.14
   2  10  -3    8.15    1.24
   2  10  -3    7.65    1.53
   2  10  -3    6.56    1.26
  -2  10   3    8.40    1.52
  -2  10   3    8.98    1.17
  -2 -10   3    7.39    1.46
  -2  10   3   12.12    1.74
  -2  10   3    7.14    1.24
  -2  10   3    9.21    1.17
   2  10  -3    9.36    1.11
  -2 -10   2  126.92    9.74
   2  10  -2  155.94   10.17
  -2  10   2  158.29   10.07
  -2 -10   1   10.64    1.54
   2  10  -1   14.36    1.97
  -2  10   1   17.18    1.97
   2  10   0  154.14    9.38
  -2  10   0  132.22    9.71
  -2  10  -1    0.58    0.56
   2  10   1    0.21    0.69
  -2  10  -1   -0.54    0.65
   2  10   2   58.22    3.78
  -2  10  -2   46.76    4.19
  -2  10  -2   43.25    4.20
   2  10   2   53.11    4.48
   2  10   2   57.97    3.62
   2  10   2   49.92    3.76
   2  10   2   41.29    3.69
  -2  10  -3   10.57    1.35
   2  10   3   11.53    1.32
   2  10   3    8.22    1.53
  -2  10  -3    7.52    1.50
   2  10   3   13.07    1.96
   2  10   3    8.65    1.52
   2  10   3    8.65    1.35
   2  10   3    6.73    1.42
   2  10   3   11.06    1.22
   2  10   3    8.60    1.25
   2  10   3    7.68    1.16
   2  10   3    9.81    1.40
   2 -10   4   45.34    5.94
   2  10   4   58.77    3.47
  -2  10  -4   51.81    3.70
   2  10   4   44.50    3.85
  -2  10  -4   35.82    3.86
   2  10   4   38.56    3.99
   2  10   4   36.65    3.50
   2  10   4   31.84    3.61
   2  10   4   42.95    3.13
   2  10   4   41.45    3.59
   2  10   4   40.06    3.38
   2  10   4   43.38    3.37
   2 -10   5   96.74    8.15
  -2  10  -5  100.15    6.02
   2  10   5   75.83    5.95
  -2  10  -5   80.34    6.39
   2  10   5   77.43    6.26
   2  10   5   77.80    5.83
   2  10   5   61.60    5.80
   2  10   5   68.90    5.44
   2  10   5   83.67    5.51
   2  10   5   70.95    5.73
  -2  10  -6    1.75    0.82
   2  10   6    0.56    0.65
   2 -10   6    1.48    1.61
   2  10   6    1.26    0.89
  -2  10  -7   84.20    6.11
  -2  10  -7   89.25    6.16
   2  10   7   74.61    6.03
   2 -10   7   77.79    6.76
   2  10   7   80.42    6.27
  -2  10  -8   -0.17    0.56
  -2  10  -8   -0.18    0.68
   2  10   8    0.17    0.62
   2 -10   8   -0.22    0.95
   2  10   8    0.39    0.72
   2  10   9    4.08    0.98
  -2  10  -9    4.34    1.05
   2 -10  10    0.28    0.36
  -2  10 -10    0.74    0.54
   2  10  10    1.00    0.50
   2  10  10    0.42    0.43
   2  11 -11    4.52    0.77
  -2  11  11    3.86    0.73
   2  11 -10    4.27    0.97
  -2  11  10    4.22    0.96
  -2  11  10    4.56    0.82
   2  11  -9    1.52    0.86
  -2  11   9    1.96    0.96
  -2  11   9    3.35    0.75
   2  11  -8    0.68    0.55
   2  11  -8    1.48    0.87
   2  11  -8    1.51    0.78
  -2  11   8    1.23    0.89
  -2  11   8    1.72    0.66
   2  11  -7    0.29    0.56
   2  11  -7    0.42    0.71
   2  11  -7    0.20    0.75
  -2  11   7    1.27    0.64
  -2  11   7    0.43    0.83
  -2  11   6   41.50    3.38
   2  11  -6   41.72    3.56
  -2  11   6   57.96    4.37
   2  11  -6   36.81    3.79
   2  11  -6   35.59    3.69
  -2  11   6   53.50    4.56
  -2  11   6   54.59    3.77
   2  11  -5    3.61    0.89
   2  11  -5    2.17    0.90
   2  11  -5    4.29    1.06
  -2  11   5    4.80    1.27
   2  11  -5    5.61    1.56
  -2  11   5    2.78    0.78
  -2  11   5    5.12    1.16
  -2  11   5    3.14    1.22
  -2  11   5    5.23    0.98
   2  11  -4   12.03    1.49
   2  11  -4    9.22    1.48
   2  11  -4   13.53    2.12
  -2  11   4    8.98    1.91
  -2  11   4   13.19    1.46
  -2 -11   4   12.65    2.11
  -2  11   4   14.04    2.09
  -2  11   4   13.35    1.54
   2  11  -3    0.81    0.55
   2  11  -3    0.72    0.58
   2  11  -3    0.51    0.60
   2  11  -3    0.25    0.68
   2  11  -3   -0.12    0.64
  -2  11   3   -0.24    0.57
  -2  11   3    0.92    0.62
  -2  11   3   -0.21    0.77
  -2 -11   3    0.50    0.83
  -2  11   3    0.16    0.57
  -2  11   3    0.56    0.49
   2  11  -3    0.95    0.55
   2  11  -2    4.19    1.33
   2  11  -2    4.02    1.03
   2  11  -2    5.55    1.03
  -2  11   2    4.58    1.16
  -2  11   2    5.58    0.97
   2  11  -2    5.60    1.06
  -2 -11   2    3.71    1.06
   2  11  -2    6.25    0.95
  -2  11   2    4.20    0.98
   2  11  -1    4.23    1.19
   2  11  -1    2.86    0.90
  -2  11   1    3.10    1.07
   2  11  -1    4.69    0.92
  -2  11   1    6.00    0.95
   2  11  -1    5.71    1.10
  -2 -11   1    1.91    0.79
  -2  11   1    4.29    0.75
  -2  11   1    5.02    1.04
  -2  11   1    2.57    0.74
   2  11  -1    5.69    0.84
   2  11   0   34.20    2.41
   2  11   0   27.00    3.03
  -2  11   0   23.60    2.55
  -2  11   0   24.37    2.83
   2  11   0   23.64    2.50
   2  11   0   29.02    2.22
  -2  11   0   22.78    2.33
   2  11   0   28.65    2.34
   2  11   0   30.16    2.38
   2  11   0   29.54    2.45
  -2  11   0   29.42    2.31
   2  11   1    0.28    0.62
  -2  11  -1   -0.16    0.55
  -2  11  -1    0.86    0.70
   2  11   1    0.38    0.65
   2  11   1    0.44    0.67
   2  11   1    0.80    0.52
   2  11   1    0.21    0.49
  -2  11  -1   -0.18    0.40
   2  11   1   -0.25    0.45
  -2  11  -1   -0.11    0.47
   2  11   1    0.09    0.57
   2  11   2  276.40   18.49
  -2  11  -2  269.94   18.35
  -2  11  -2  276.30   18.78
   2  11   2  311.76   18.89
   2  11   2  321.52   17.85
   2  11   2  269.64   17.80
   2  11   2  305.22   18.05
   2  11   2  244.50   17.96
   2  11   3   92.22    5.18
  -2  11  -3   87.37    5.43
   2  11   3   64.85    5.51
  -2  11  -3   56.03    5.59
   2  11   3   63.32    5.50
   2  11   3   76.28    5.94
   2  11   3   74.71    4.90
   2  11   3   70.79    5.31
   2  11   3   60.28    5.04
   2  11   3   73.03    5.10
   2 -11   4   42.73    5.15
   2  11   4   51.90    3.21
  -2  11  -4   45.86    3.51
   2  11   4   34.94    3.53
  -2  11  -4   37.10    3.84
   2  11   4   39.25    3.88
   2  11   4   39.92    3.43
   2  11   4   36.51    2.88
   2  11   4   30.70    3.04
   2  11   4   37.79    3.11
   2  11   4   30.90    3.22
   2 -11   5  116.66    8.97
  -2  11  -5  112.64    7.21
   2  11   5   94.33    7.25
  -2  11  -5   91.67    7.59
   2  11   5   83.49    7.31
   2  11   5  101.88    7.15
   2  11   5   93.24    6.80
   2  11   5   94.65    7.03
   2  11   5  108.88    6.80
   2 -11   6    0.34    1.29
  -2  11  -6    0.18    0.63
   2  11   6    0.18    0.66
   2  11   6    0.15    0.56
   2  11   6   -0.21    0.75
  -2  11  -7   20.84    2.36
   2  11   7   19.60    2.32
   2 -11   7   26.12    3.19
   2  11   7   22.25    2.61
  -2  11  -8    0.34    0.70
  -2  11  -8   -0.16    0.57
   2  11   8    1.39    0.76
   2 -11   8   -0.20    0.92
   2  11   8   -0.18    0.69
   2  11   9    0.36    0.54
   2  11   9    0.13    0.46
  -2  11  -9    0.43    0.57
   2 -11  10    0.64    0.37
  -2  11 -10    1.32    0.55
   2  11  10    1.33    0.45
   2  11  10    0.96    0.43
   2  12 -10    0.24    0.43
  -2  12  10   -0.23    0.44
   2  12  -9    4.02    1.03
  -2  12   9    2.22    0.84
  -2 -12   9    2.87    1.39
  -2  12   9    3.57    0.74
   2  12  -8    1.78    0.75
   2  12  -8    2.35    0.98
   2  12  -8    2.15    0.72
  -2  12   8    4.00    1.15
  -2  12   8    4.39    0.89
  -2  12   7    2.27    1.00
   2  12  -7    1.43    0.77
   2  12  -7    0.96    0.70
  -2  12   7    0.84    0.62
   2  12  -7    1.53    0.68
   2  12  -6    2.84    0.82
   2  12  -6    2.57    1.01
   2  12  -6    2.25    0.94
  -2  12   6    2.28    0.98
   2  12  -6    3.81    0.97
  -2  12   6    4.20    1.34
  -2  12   6    3.42    0.91
   2  12  -5    5.13    1.02
   2  12  -5    2.29    0.94
   2  12  -5    7.09    1.66
   2  12  -5    5.44    1.12
  -2  12   5    4.50    0.95
  -2  12   5    3.96    1.30
  -2  12   5    6.35    1.10
   2  12  -4   43.74    3.52
   2  12  -4   31.76    3.43
   2  12  -4   37.66    4.26
  -2  12   4   41.07    4.29
  -2  12   4   46.72    3.47
  -2 -12   4   38.55    4.43
  -2  12   4   63.45    4.73
  -2  12   4   51.99    3.65
   2  12  -4   48.15    3.66
   2  12  -3   27.47    3.00
   2  12  -3   34.31    3.78
   2  12  -3   34.25    3.36
  -2  12   3   36.67    3.79
  -2  12   3   36.81    2.98
  -2  12   3   51.95    4.11
  -2 -12   3   30.76    3.74
  -2  12   3   36.59    3.34
   2  12  -3   41.69    3.02
   2  12  -3   42.53    3.24
   2  12  -2   11.91    2.09
   2  12  -2   14.60    1.97
  -2  12   2   15.11    2.26
   2  12  -2   16.25    1.95
  -2  12   2   18.33    1.78
  -2 -12   2   14.81    2.13
  -2  12   2   15.87    1.98
  -2  12   2   19.54    1.72
   2  12  -2   15.91    1.82
   2  12  -2   20.57    1.81
   2  12  -1    3.21    0.91
  -2  12   1    4.45    1.08
   2  12  -1    4.31    1.00
  -2  12   1    5.08    1.25
  -2  12   1    4.83    0.94
   2  12  -1    4.29    1.05
  -2 -12   1    3.72    1.02
  -2  12   1    3.19    0.85
  -2  12   1    5.24    0.85
  -2  12   1    4.75    1.07
   2  12  -1    6.03    0.98
   2  12   0   17.45    1.57
  -2  12   0   14.36    1.86
  -2  12   0   13.08    2.03
   2  12   0   14.05    1.81
   2  12   0   14.51    1.42
   2  12   0   12.76    1.57
  -2  12   0    9.91    1.48
   2  12   0   15.45    1.56
   2  12   0   13.61    1.50
  -2  12   0   11.29    1.67
  -2  12   0   11.15    1.36
   2  12   1   14.73    1.43
  -2  12  -1    7.73    1.42
  -2  12  -1    9.70    1.72
   2  12   1   11.80    1.75
   2  12   1    9.11    1.49
   2  12   1   10.16    1.23
  -2  12  -1   11.19    1.30
   2  12   1    8.26    1.31
   2  12   1   11.84    1.38
  -2  12  -1    8.83    1.32
   2  12   1   11.65    1.39
   2  12   2   49.21    3.03
   2  12   2   31.39    3.33
  -2  12  -2   32.94    3.28
  -2  12  -2   29.62    3.44
   2  12   2   31.55    3.41
   2  12   2   36.60    2.77
   2  12   2   30.90    2.77
  -2  12  -2   40.35    2.92
   2  12   2   35.81    3.13
   2  12   2   27.41    2.87
   2  12   2   42.99    3.07
  -2  12  -3    9.12    1.38
   2  12   3   10.28    1.28
   2  12   3   11.94    1.80
  -2  12  -3    9.01    1.77
   2  12   3    5.70    1.50
   2  12   3    9.36    1.66
   2  12   3    8.54    1.20
   2  12   3    7.51    1.20
   2  12   3    7.88    1.25
   2  12   3    7.63    1.38
  -2  12  -3    9.85    1.24
   2 -12   4   51.67    5.23
  -2  12  -4   58.42    4.27
   2  12   4   54.27    4.56
  -2  12  -4   41.26    4.52
   2  12   4   48.85    4.52
   2  12   4   51.69    3.70
   2  12   4   40.30    3.79
   2  12   4   57.62    3.97
   2  12   4   50.38    4.17
   2 -12   5   11.17    2.44
   2  12   5   10.66    1.81
  -2  12  -5   14.04    1.77
   2  12   5   10.93    1.90
   2  12   5   10.88    1.60
   2  12   5    8.58    1.25
   2  12   5   10.10    1.36
   2  12   5   10.57    1.66
   2  12   5    8.53    1.36
   2 -12   6   72.86    5.92
   2  12   6   64.88    5.19
  -2  12  -6   72.91    5.09
   2  12   6   56.83    5.09
   2  12   6   53.22    4.70
   2  12   6   54.32    4.52
   2  12   6   64.67    4.47
  -2  12  -7    6.74    1.27
   2  12   7    7.55    1.29
   2 -12   7    6.42    1.56
   2  12   7    5.43    1.39
  -2  12  -8   11.99    1.52
   2  12   8    9.57    1.38
   2  12   8   12.59    1.58
   2 -12   8    7.69    1.48
   2  12   8   10.14    1.59
   2  12   9    4.53    0.92
   2  12   9    3.84    0.76
   2  12   9    3.91    0.81
  -2  12  -9    2.86    0.72
  -2  13  10    0.09    0.41
   2  13 -10    0.09    0.37
   2  13  -9    0.42    0.49
   2 -13  -9   -0.16    0.69
  -2 -13   9   -0.38    0.93
  -2  13   9   -0.14    0.55
  -2  13   9    0.36    0.34
  -2  13   8    1.02    0.76
  -2  13   8    0.47    0.51
   2  13  -8    1.55    0.73
  -2  13   7   -0.96    0.83
   2  13  -7    0.38    0.63
   2  13  -7   -0.18    0.64
  -2  13   7    1.32    0.67
   2  13  -6   -0.19    0.67
   2  13  -6    0.15    0.73
  -2  13   6   -0.24    0.98
  -2  13   6    0.14    0.54
  -2  13   6    0.20    0.70
  -2  13   5   19.06    2.53
  -2  13   5   15.55    1.82
   2  13  -5   17.92    1.94
   2  13  -4    3.37    0.97
   2  13  -4    3.02    1.22
   2  13  -4    3.62    1.01
  -2  13   4    2.46    0.82
  -2 -13   4    4.41    1.41
  -2  13   4    1.97    1.19
  -2  13   4    4.53    0.94
  -2 -13   3   18.31    2.43
   2  13  -3    6.91    1.41
   2  13  -3    9.70    1.94
   2  13  -3   11.95    1.79
  -2  13   3   15.20    2.33
   2  13  -3   11.84    1.59
  -2  13   3   12.07    1.53
  -2  13   3   19.51    2.50
  -2 -13   3   11.19    2.06
  -2  13   3   11.35    1.76
   2  13  -3   13.62    1.50
  -2  13   2   57.84    4.40
   2  13  -2   57.59    4.11
   2  13  -2   60.35    3.96
  -2  13   2   48.01    3.74
   2  13  -2   46.51    4.74
  -2  13   2   52.49    4.33
   2  13  -2   45.72    4.21
  -2  13   2   43.46    4.55
   2  13  -2   47.11    4.13
  -2  13   2   48.12    3.83
  -2 -13   2   37.31    4.31
  -2  13   2   70.57    5.07
   2 -13  -2   59.13    5.75
  -2 -13   2   63.84    5.05
  -2  13   1   -0.11    0.46
  -2  13   1   -0.17    0.56
   2  13  -1    0.78    0.66
  -2  13   1   -0.14    0.63
  -2  13   1    0.36    0.65
   2  13  -1   -0.34    0.66
  -2  13   1   -0.76    0.89
   2  13  -1    0.13    0.68
   2  13  -1   -0.31    0.72
  -2  13   1    0.11    0.57
  -2 -13   1    0.23    0.49
  -2 -13   1    1.07    1.10
  -2  13   0   42.94    3.20
  -2  13   0   47.62    3.74
   2  13   0   42.48    3.36
   2  13   0   41.66    3.22
  -2  13   0   33.58    3.19
   2  13   0   37.20    3.10
  -2  13   0   36.30    3.54
  -2  13   0   31.78    3.74
   2  13   0   35.03    3.41
   2  13   0   50.01    3.14
  -2 -13   0   50.78    4.57
   2  13   1    1.54    0.71
  -2  13  -1    1.30    0.80
  -2  13  -1   -0.25    0.65
   2  13   1   -0.35    0.68
   2  13   1   -0.14    0.46
  -2  13  -1    0.13    0.55
  -2  13  -1    0.22    0.48
   2  13   1    0.34    0.56
   2  13   1    0.11    0.72
   2  13   1   -0.16    0.66
   2  13   1    0.60    0.70
  -2  13  -2   20.16    2.92
   2  13   2   29.25    3.03
   2  13   2   26.76    2.99
   2  13   2   29.30    2.39
   2  13   2   25.24    2.56
  -2  13  -2   30.55    2.50
   2  13   2   29.36    2.77
   2  13   2   30.76    2.55
   2  13   3   32.79    3.32
  -2  13  -3   29.21    3.01
  -2  13  -3   25.24    3.28
   2  13   3   30.50    3.21
   2  13   3   30.57    3.31
   2  13   3   31.62    2.58
   2  13   3   29.17    2.80
  -2  13  -3   34.01    2.71
   2  13   3   35.60    2.78
   2  13   3   32.45    3.00
   2  13   4   14.40    2.06
  -2  13  -4   11.77    1.66
   2  13   4   10.74    1.99
   2  13   4   10.93    1.40
   2  13   4   10.65    1.65
   2  13   4   10.94    1.56
   2  13   4   11.22    1.42
   2  13   5   29.99    3.22
  -2  13  -5   31.14    2.99
   2  13   5   29.19    3.25
   2 -13   5   33.60    3.65
   2  13   5   28.13    2.75
   2  13   5   28.42    2.90
   2  13   5   34.10    2.68
   2  13   6    1.26    0.96
  -2  13  -6    0.87    0.70
   2  13   6    1.05    0.79
   2  13   6    0.56    0.54
   2  13   6    1.15    0.58
   2 -13   6    0.97    1.03
  -2  13  -7   24.72    2.45
   2  13   7   22.02    2.33
   2 -13   7   25.33    2.69
   2  13   7   20.69    2.49
   2  13   8    1.36    0.69
   2  13   8    1.14    0.59
  -2  13  -8    0.77    0.55
   2  13   9    0.61    0.48
   2  13   9    0.36    0.40
  -2  13  -9   -0.27    0.35
  -2  14   9    0.34    0.49
  -2 -14   9    0.14    0.66
  -2  14   9    0.08    0.30
   2  14  -9    0.33    0.47
  -2  14   8    0.44    0.52
  -2  14   8    0.10    0.39
   2  14  -8    0.29    0.56
  -2  14   7   27.24    2.61
  -2  14   7   22.99    2.13
   2  14  -6    0.36    0.67
  -2  14   6   -0.90    1.07
  -2  14   6   -0.13    0.54
   2  14  -6    0.14    0.65
  -2  14   5   74.04    5.49
  -2  14   5   63.95    4.50
   2  14  -5   65.03    4.60
   2  14  -4    0.17    0.60
   2  14  -4    0.44    0.73
  -2  14   4    0.12    0.61
  -2  14   4    0.25    0.90
  -2  14   4    0.55    0.58
  -2  14   3    8.62    1.50
   2  14  -3    9.50    1.45
  -2  14   3    9.62    1.88
   2  14  -3    8.21    1.24
  -2  14   3    5.88    1.13
  -2  14   2   17.61    2.24
   2  14  -2   16.64    2.20
   2  14  -2   16.88    2.10
  -2  14   2   14.98    1.82
  -2 -14   2   12.20    2.21
  -2  14   2   25.03    2.87
   2  14  -2   19.94    2.11
   2  14  -2   21.63    1.97
  -2  14   2   22.00    2.35
  -2  14   1    6.63    1.32
  -2  14   1    4.37    0.89
   2  14  -1    6.71    1.25
   2  14  -1    5.51    1.12
  -2  14   1    6.29    1.28
   2  14  -1    6.78    1.31
  -2  14   1    6.75    1.52
  -2  14   1    5.46    1.02
   2  14  -1    5.62    1.23
  -2 -14   1    3.23    1.15
  -2 -14   1    6.98    1.96
  -2  14   0   -0.11    0.51
  -2  14   0   -0.18    0.64
   2  14   0    0.24    0.76
  -2  14   0    0.42    0.64
   2  14   0    0.41    0.72
  -2  14   0   -0.19    0.74
  -2  14   0    0.27    0.58
  -2  14   0    0.47    0.73
   2  14   0    0.17    0.70
   2  14   0   -0.35    0.62
  -2 -14   0    0.37    1.20
  -2  14  -1   17.33    2.32
  -2  14  -1   17.09    2.51
   2  14   1   16.57    2.30
   2  14   1   21.83    1.89
   2  14   1   19.18    1.98
  -2  14  -1   17.71    1.99
  -2  14  -1   23.15    2.04
  -2  14  -1   17.69    2.25
   2  14   1   21.62    2.03
   2  14   2   15.90    2.14
   2  14   2   12.59    2.01
  -2  14  -2   16.21    1.70
   2  14   2   13.62    1.76
   2  14   2   14.06    1.63
   2  14   2   17.00    1.99
   2  14   2   15.76    1.60
  -2  14  -2   12.35    1.85
   2  14   3   46.76    4.54
   2  14   3   54.16    4.82
   2  14   3   50.95    4.27
  -2  14  -3   64.04    4.23
   2  14   3   58.48    4.53
   2  14   3   54.87    4.14
   2  14   3   54.93    4.01
   2  14   3   59.22    4.89
  -2  14  -3   59.65    4.62
   2  14   4   -0.22    0.78
  -2  14  -4   -0.17    0.56
   2  14   4   -0.23    0.85
   2  14   4   -0.10    0.64
   2  14   4    0.30    0.49
   2  14   4    0.35    0.50
   2  14   4   -0.17    0.64
   2  14   5    0.86    0.83
  -2  14  -5    0.34    0.59
   2  14   5    0.21    0.78
   2 -14   5    0.21    0.86
   2  14   5    0.65    0.52
   2  14   5    0.33    0.62
   2  14   5    1.01    0.58
   2  14   6   -0.39    0.86
  -2  14  -6    0.32    0.58
   2  14   6   -0.19    0.69
   2  14   6   -0.39    0.51
   2  14   6    0.19    0.40
   2 -14   6    0.20    0.83
  -2  14  -7    9.28    1.36
   2  14   7   11.01    1.37
   2  14   7   12.27    1.64
  -2  14  -8    0.33    0.41
   2  14   8    0.13    0.54
   2  14   8   -0.20    0.39
  -2  15   9   -0.09    0.35
  -2 -15   9   -0.19    0.53
  -2  15   9   -0.18    0.24
  -2  15   8   -0.12    0.50
  -2 -15   8    0.21    0.96
  -2  15   8   -0.09    0.35
  -2  15   7    1.78    0.75
  -2  15   7    0.65    0.44
  -2 -15   7    3.21    2.02
  -2  15   6    0.35    0.62
   2  15  -6    0.38    0.66
  -2  15   6    0.12    0.53
   2  15  -5    1.86    0.84
   2  15  -5    4.98    1.07
  -2  15   5    2.84    0.95
  -2  15   5    4.82    1.40
  -2  15   5    3.96    0.90
   2  15  -4    0.33    0.56
  -2  15   4    0.36    0.64
   2  15  -4    0.58    0.64
  -2  15   4   -0.24    0.99
  -2  15   4    0.13    0.55
  -2  15   3   43.15    3.92
   2  15  -3   45.53    4.23
   2  15  -3   54.09    3.99
   2  15  -3   69.77    4.46
  -2  15   3   77.51    5.42
  -2  15   3   54.81    4.54
   2  15  -2   -0.17    0.79
  -2  15   2   -0.12    0.71
   2  15  -2    0.29    0.73
  -2  15   2    0.19    0.64
   2  15  -2    0.58    0.71
  -2  15   2    0.24    1.03
  -2  15   2   -0.19    0.71
  -2  15   1   16.35    1.93
   2  15  -1   19.82    2.35
   2  15  -1   20.18    2.07
  -2  15   1   19.56    2.42
   2  15  -1   24.69    2.31
  -2  15   1   28.63    2.93
  -2  15   1   22.80    2.52
   2  15  -1   19.26    2.33
  -2  15   0    8.51    1.41
   2  15   0    7.29    1.39
  -2  15   0    6.89    1.13
   2  15   0    8.31    1.30
  -2  15   0    8.90    1.52
   2  15   0    7.55    1.23
  -2  15   0    5.75    1.19
  -2  15   0    6.90    1.41
  -2  15  -1    4.32    1.09
   2  15   1    5.74    1.29
  -2  15  -1    1.78    0.78
  -2  15  -1    3.59    1.11
   2  15   1    5.29    1.16
  -2  15  -1    2.94    0.82
   2  15   1    4.26    0.92
  -2  15  -1    5.55    1.26
  -2  15  -2   38.65    3.29
   2  15   2   28.76    3.27
   2  15   2   32.55    3.29
   2  15   2   36.08    3.15
  -2  15  -2   31.91    2.75
  -2  15  -2   37.51    3.34
   2  15   2   30.43    2.63
  -2  15  -2   33.76    3.23
   2  15   3   18.41    2.29
   2  15   3   17.24    2.35
  -2  15  -3   19.56    1.93
   2  15   3   20.70    2.27
   2  15   3   19.08    1.88
   2  15   3   15.80    1.78
  -2  15  -3   22.31    2.38
   2  15   4    2.13    0.98
  -2  15  -4    2.34    0.84
   2  15   4    2.95    1.09
   2  15   4    3.68    0.99
   2  15   4    2.06    0.69
   2  15   5   26.03    3.03
  -2  15  -5   31.79    2.96
   2  15   5   31.54    2.90
   2  15   5   31.84    3.23
   2  15   6   -0.33    0.63
  -2  15  -6    0.14    0.52
   2 -15   6   -0.15    0.69
   2  15   6   -0.18    0.61
  -2  15  -7    1.19    0.57
   2  15   7    2.70    0.80
   2  15   8    0.22    0.30
   2  15   8    0.20    0.43
  -2  15  -8   -0.17    0.34
  -2  16   8    1.93    0.47
  -2 -16   8    2.25    0.86
  -2  16   7   -0.18    0.36
  -2 -16   7    0.26    1.20
   2  16  -6    4.61    0.93
  -2  16   6    3.06    0.74
  -2  16   6    5.14    1.09
   2  16  -5   11.73    1.47
  -2  16   5    8.90    1.29
  -2  16   5   11.68    1.86
   2  16  -4   11.95    1.60
  -2  16   4   16.98    2.28
  -2  16   4   12.87    1.78
   2  16  -3   10.14    1.65
   2  16  -3   11.66    1.42
   2  16  -3   14.38    1.72
  -2  16   3    8.77    1.60
   2  16  -2   12.59    1.78
   2  16  -2   12.25    1.54
   2  16  -2   12.26    1.65
  -2  16   2   13.75    1.90
  -2  16   2   16.94    2.31
  -2  16   2   11.62    1.82
   2  16  -1    7.19    1.51
  -2  16   1   10.09    1.38
   2  16  -1   12.67    1.60
  -2  16   1   11.61    1.74
   2  16  -1   10.63    1.43
  -2  16   1   16.35    2.19
  -2  16   1   11.46    1.80
  -2  16   0    0.47    0.67
  -2  16   0    0.75    0.65
   2  16   0    0.54    0.63
  -2  16   0    0.18    0.72
  -2  16   0    0.39    0.71
  -2  16  -1   13.96    1.79
   2  16   1   11.42    1.87
  -2  16  -1   16.00    1.95
   2  16   1   11.46    1.62
  -2  16  -1   11.70    1.43
  -2  16  -1   10.17    1.46
   2  16   1   11.66    1.38
  -2  16  -1   12.99    1.85
   2  16   2    0.82    0.83
  -2  16  -2    2.79    0.96
   2  16   2    1.91    0.91
   2  16   2    0.78    0.64
  -2  16  -2    1.69    0.59
  -2  16  -2    0.87    0.64
  -2  16  -2    0.36    0.63
   2  16   2    1.67    0.73
  -2  16  -2    1.60    0.87
  -2  16  -3    5.07    1.19
   2  16   3    6.11    1.21
  -2  16  -3    5.86    0.99
  -2  16  -3    5.81    1.27
  -2  16  -3    5.63    1.28
   2  16   3    8.40    1.53
   2  16   3    5.85    1.28
   2  16   4    6.39    1.34
   2  16   4    5.76    1.14
  -2  16  -4    7.42    1.27
   2  16   4    5.82    1.27
   2  16   5    0.17    0.65
  -2  16  -5    0.93    0.69
  -2  16  -5    0.14    0.49
   2  16   5   -0.17    0.62
   2  16   6    7.15    1.19
   2  16   6    6.81    1.22
  -2  16  -6    5.75    1.01
   2  16   7   -0.11    0.47
  -2  16  -7    0.19    0.40
  -2 -17   7    4.30    1.13
  -2  17   7    3.59    0.63
  -2  17   6    0.39    0.50
  -2 -17   6    0.26    1.28
   2  17  -6    1.16    0.52
  -2  17   6    0.54    0.39
  -2  17   5   15.27    1.86
   2  17  -5   12.98    1.52
  -2  17   5   12.23    1.42
   2  17  -4    5.38    1.02
  -2  17   4    6.27    1.43
  -2  17   4    6.40    1.19
   2  17  -3    2.73    0.91
   2  17  -3    4.32    1.02
  -2  17   3    4.46    1.27
  -2  17   3    3.81    1.06
   2  17  -2   14.65    1.95
   2  17  -2   19.01    1.97
  -2  17   2   15.89    2.07
  -2  17   2   18.27    2.09
  -2  17   1    0.17    0.61
   2  17  -1    0.39    0.58
  -2  17   1    2.43    0.98
  -2  17   1   -0.18    0.73
  -2  17   1    1.00    0.76
   2  17   0   21.13    2.45
  -2  17   0   22.21    2.29
  -2  17   0   21.38    2.35
   2  17   0   19.89    2.12
   2  17   0   18.63    2.01
  -2  17   0   21.99    2.40
  -2  17  -1   -0.15    0.68
   2  17   1    0.18    0.67
   2  17   1    0.57    0.63
  -2  17  -1    0.17    0.62
  -2  17  -1    0.17    0.60
   2  17   2    7.53    1.42
  -2  17  -2    6.49    1.28
   2  17   2    4.84    1.19
   2  17   2    7.84    1.27
  -2  17  -2    6.84    1.27
  -2  17  -2    6.56    1.27
  -2  17  -3    0.14    0.69
   2  17   3    0.62    0.71
   2  17   3   -0.73    0.69
   2  17   3    0.13    0.54
  -2  17  -3    0.91    0.59
   2  17   3    0.95    0.82
  -2  17  -3   -0.46    0.61
   2  17   4    5.62    1.08
  -2  17  -4    8.61    1.28
  -2  17  -4    8.54    1.33
   2  17   4    8.26    1.41
   2  17   5    0.68    0.58
  -2  17  -5    1.05    0.56
  -2  17  -5    0.77    0.60
   2  17   5   -0.14    0.61
   2  17   6    4.11    0.83
  -2  17  -6    2.49    0.63
   2  17   6    3.31    0.77
  -2  18   6    0.29    0.43
  -2 -18   6    0.30    0.74
   2  18  -6   -0.20    0.34
  -2  18   6    0.13    0.27
   2  18  -6    0.43    0.41
  -2  18   5   15.66    1.75
   2  18  -5   17.05    1.55
   2  18  -5   12.16    1.49
  -2  18   4    2.97    0.86
   2  18  -4    2.82    0.72
  -2  18   4    3.04    0.99
  -2  18   4    0.97    0.55
   2  18  -3    4.40    1.11
   2  18  -3    4.50    0.93
  -2  18   3    6.57    1.41
  -2  18   3    4.50    1.01
   2  18  -2    0.66    0.78
   2  18  -2    0.23    0.56
  -2  18   2    0.92    0.82
  -2  18   2    0.77    0.65
  -2  18   2    0.53    0.63
   2  18  -1    0.51    0.72
   2  18  -1   -0.12    0.52
   2  18  -1   -0.34    0.59
  -2  18   1    0.18    0.73
  -2  18   1    0.15    0.56
  -2  18   0   28.97    2.66
   2  18   0   27.81    2.84
   2  18   0   29.63    2.60
  -2  18   0   29.29    2.78
   2  18   0   27.02    2.46
  -2  18   0   33.74    2.89
  -2  18  -1    1.35    0.72
   2  18   1    0.97    0.74
   2  18   1    0.98    0.65
  -2  18  -1    1.93    0.75
  -2  18  -1    1.65    0.76
   2  18   2   24.83    2.58
  -2  18  -2   28.79    2.55
   2  18   2   24.35    2.51
   2  18   2   25.71    2.34
  -2  18  -2   25.77    2.48
  -2  18  -2   23.37    2.42
   2  18   3    0.31    0.56
  -2  18  -3    0.25    0.61
   2  18   3    0.11    0.46
  -2  18  -3    0.13    0.50
   2  18   3    0.16    0.69
  -2  18  -3   -0.13    0.57
  -2  18  -4    2.56    0.71
  -2  18  -4    2.80    0.77
   2  18   4    2.33    0.77
  -2  18  -5    1.90    0.57
   2  18   5    1.46    0.59
  -2  18  -5    3.04    0.67
   2  19  -5   -0.13    0.34
  -2  19   5    0.28    0.39
   2  19  -4    1.96    0.54
  -2  19   4    1.87    0.68
  -2  19   3    9.20    1.31
   2  19  -3    7.86    1.21
   2  19  -3    8.16    1.08
  -2  19   3    9.85    1.45
  -2  19   2    2.69    0.82
   2  19  -2    3.06    0.85
  -2  19   2    3.74    1.00
   2  19  -2    2.72    0.69
   2  19  -1    0.69    0.67
   2  19  -1   -0.19    0.45
  -2  19   1    0.59    0.59
  -2  19   1    0.29    0.60
  -2  19   0    2.06    0.71
   2  19   0    1.10    0.73
  -2  19   0    1.62    0.65
  -2  19  -1    0.56    0.57
   2  19   1    0.26    0.59
  -2  19  -1    0.61    0.50
   2  19   1    0.10    0.42
  -2  19  -1    0.25    0.57
  -2  19  -2   -0.32    0.50
   2  19   2   -0.23    0.52
   2  19   2   -0.09    0.39
  -2  19  -2   -0.23    0.45
   2  19   2    0.14    0.60
  -2  19  -2   -0.12    0.49
   2  19   3    4.26    0.89
  -2  19  -3    4.39    0.85
  -2  19  -3    4.50    0.83
   2  19   3    5.80    1.03
  -2  19  -4    0.83    0.44
   2  19   4    0.92    0.54
  -2  19  -4    0.80    0.50
   2  20  -3    1.10    0.44
  -2  20   3    1.69    0.55
   2  20  -2    1.07    0.53
  -2  20   2    0.76    0.58
  -2  20   1   15.84    1.57
   2  20  -1   16.54    1.70
   2  20   0    0.31    0.49
  -2  20   0   -0.37    0.46
   2  20   0    1.22    0.69
  -2  20  -1    9.11    1.18
   2  20   1    9.13    1.22
  -2  20  -1   11.15    1.28
  -2  20  -2    0.08    0.45
   2  20   2    0.41    0.55
  -2  20  -3    2.57    0.58
  -2  20  -3    2.57    0.56
   3   0 -12    1.43    0.74
   3   0 -11    1.62    0.91
   3   0 -10   -1.13    0.79
   3   0 -10    1.31    0.92
   3   0  -9  298.12   17.97
   3   0  -9  269.96   18.61
   3   0  -8   -0.29    0.65
   3   0  -8   -0.25    0.59
  -3   0   7   56.61    5.00
   3   0  -7   68.65    6.33
   3   0  -7   72.89    5.57
  -3   0   7   69.05    4.81
   3   0  -7   65.00    5.23
   3   0  -7   62.46    4.70
   3   0  -6   -0.33    0.71
   3   0  -6    0.60    0.48
  -3   0   6   -0.16    0.48
  -3   0   5  577.43   35.79
   3   0  -5  653.56   37.25
   3   0  -4    0.19    0.58
   3   0  -4    0.44    0.78
  -3   0   4    0.26    0.51
   3   0  -4    0.11    0.41
  -3   0   4   -0.21    0.48
  -3   0   3 1175.77   68.23
   3   0  -3 1170.55   68.08
  -3   0   3 1133.67   68.07
   3   0  -3 1175.81   68.64
   3   0  -2    0.38    0.53
  -3   0   2   -0.10    0.47
   3   0  -2    0.27    0.32
  -3   0   2   -0.07    0.34
   3   0  -1  267.76   15.89
  -3   0   1  262.29   16.33
  -3   0   1  267.75   15.95
  -3   0   0   -0.11    0.51
   3   0   0   -0.11    0.45
   3   0   0    0.10    0.46
  -3   0  -1   62.57    4.53
  -3   0  -1   60.40    4.25
   3   0   1   65.21    4.44
  -3   0  -2    0.48    0.35
  -3   0  -2    0.09    0.39
  -3   0  -3   49.96    3.81
  -3   0  -3   52.96    3.73
   3   0   3   49.34    4.05
  -3   0  -4   -0.14    0.35
   3   0   4   -0.21    0.49
  -3   0  -5   22.67    2.58
  -3   0  -5   32.03    2.67
   3   0   5   30.03    3.32
  -3   0  -6    0.22    0.56
   3   0   6    0.66    0.50
   3   0   6   -0.70    0.83
   3   0   6   -0.15    0.54
   3   0   7  179.54   12.25
   3   0   7  167.00   11.61
   3   0   7  179.64   13.46
   3   0   7  198.41   11.97
   3   0   8    0.50    0.80
   3   0   8    0.36    0.60
   3   0   8   -0.18    0.64
  -3   0  -8   -0.36    0.65
   3   0   9    6.11    1.24
   3   0   9    6.86    1.44
   3   0  10    0.20    0.57
   3   0  11    0.41    0.58
   3   0  11   -0.55    0.50
   3  -1 -12    5.60    1.17
   3   1 -12    5.69    1.17
   3   1 -11   11.29    1.90
   3  -1 -11   13.08    1.99
   3   1 -10   11.71    2.05
   3  -1 -10   12.62    2.03
   3   1 -10   12.52    1.68
   3  -1 -10   13.44    1.76
  -3  -1  10   11.75    1.57
   3  -1  -9    1.27    0.93
   3   1  -9    2.95    1.25
  -3  -1   9    0.13    0.57
   3   1  -9    2.54    0.90
   3  -1  -9    2.43    0.79
   3   1  -8   35.29    3.65
   3  -1  -8   32.26    3.47
   3   1  -8   31.16    4.14
   3  -1  -8   32.06    4.15
  -3  -1   8   33.66    2.79
   3   1  -8   33.50    2.95
   3  -1  -8   32.88    3.54
   3  -1  -8   33.46    2.97
   3  -1  -7   39.80    3.63
   3   1  -7   36.22    3.56
   3   1  -7   24.35    3.72
  -3  -1   7   29.08    3.14
   3  -1  -7   31.89    4.03
   3   1  -7   42.39    2.95
  -3  -1   7   32.68    2.79
  -3  -1   7   36.67    3.00
  -3   1   7   39.18    3.03
   3  -1  -7   40.15    3.51
   3   1  -7   32.38    2.88
   3  -1  -7   32.35    2.91
  -3   1   6    9.01    1.43
  -3  -1   6    8.98    1.40
   3   1  -6   11.74    2.16
   3  -1  -6    8.70    1.86
   3  -1  -5  310.37   18.56
   3   1  -5  313.15   18.34
  -3  -1   5  287.12   18.42
  -3   1   5  273.03   18.40
   3  -1  -5  324.02   19.65
   3   1  -5  313.84   19.58
  -3  -1   4   28.39    2.64
  -3   1   4   32.82    2.71
   3  -1  -4   27.99    2.51
   3  -1  -4   30.29    2.84
  -3   1   4   33.75    2.62
   3   1  -4   28.18    3.04
   3  -1  -4   31.83    3.25
  -3  -1   4   30.65    2.56
  -3   1   3  273.27   16.77
  -3  -1   3  268.41   16.79
   3  -1  -3  267.59   16.64
   3   1  -3  279.72   17.28
   3  -1  -3  269.78   17.00
  -3   1   3  280.83   16.69
  -3  -1   3  282.63   16.68
  -3   1   2   13.35    1.42
   3  -1  -2   14.18    1.29
  -3  -1   2   11.27    1.40
   3  -1  -2   12.49    1.49
  -3  -1   2   12.93    1.27
  -3   1   2   11.66    1.26
   3   1  -1  644.18   38.04
  -3   1   1  649.54   37.98
   3  -1  -1  644.63   37.90
  -3   1   1  636.37   38.36
  -3  -1   1  643.29   38.28
   3   1  -1  654.35   37.84
   3   1  -1  641.52   38.43
  -3  -1   1  650.61   37.92
   3  -1  -1  629.86   38.25
   3   1   0  392.51   22.27
   3  -1   0  368.85   21.97
  -3   1   0  361.19   22.47
  -3  -1   0  377.98   22.49
   3  -1   0  368.75   22.21
   3   1   0  374.77   22.47
   3  -1   0  369.36   22.51
   3   1   0  360.78   22.47
   3  -1   0  379.62   22.42
  -3   1  -1  348.05   20.02
  -3  -1  -1  319.66   19.93
   3  -1   1  311.90   19.54
   3  -1   1  330.06   19.88
   3   1   1  339.30   19.83
  -3  -1  -2    0.71    0.38
  -3   1  -2    0.46    0.37
   3   1   2    0.61    0.33
  -3   1  -2    0.21    0.36
  -3   1  -2    1.54    0.65
  -3   1  -3   43.46    3.33
  -3  -1  -3   44.98    3.14
  -3   1  -3   39.27    3.12
   3   1   3   39.03    3.45
   3  -1   3   37.74    3.36
  -3   1  -4   49.21    3.92
   3  -1   4   49.10    4.26
   3   1   4   51.03    4.35
  -3   1  -5  150.39   10.26
   3   1   5  132.43   10.70
   3  -1   5  140.78   10.79
  -3   1  -6    5.30    1.15
  -3   1  -6    3.80    1.08
   3   1   6    2.70    0.85
   3  -1   6    4.13    1.02
   3   1   6    2.33    1.14
   3  -1   6    1.35    1.00
   3  -1   6    4.11    0.81
   3   1   6    3.67    0.89
  -3   1  -7   29.50    3.43
   3   1   7   29.98    3.97
   3   1   7   29.37    2.84
   3  -1   7   26.09    2.60
   3  -1   7   27.43    3.84
   3  -1   7   27.33    2.99
   3  -1   7   34.74    3.17
   3   1   7   29.27    2.76
   3  -1   8    0.45    0.58
   3   1   8    0.77    0.82
   3   1   8   -0.19    0.66
   3  -1   8    0.41    0.82
   3   1   8    0.17    0.53
  -3   1  -8    1.24    0.82
   3  -1   9    4.18    1.14
   3   1   9    4.08    1.17
   3  -1   9    7.32    1.39
   3   1   9    2.56    0.83
  -3   1  -9    8.13    1.34
   3   1  10    0.20    0.55
   3  -1  10   -0.19    0.60
   3  -1  11   -0.14    0.52
   3   1  11    0.14    0.51
   3  -1  11    0.13    0.42
   3   1  11    0.28    0.45
   3   2 -12    2.07    0.78
   3  -2 -12    1.36    0.75
  -3  -2  12    2.94    0.76
   3  -2 -11    3.28    1.13
   3   2 -11    2.79    1.02
  -3  -2  11    1.12    0.77
   3   2 -10   12.15    2.14
   3  -2 -10   16.03    2.29
   3  -2 -10   15.35    1.93
   3   2 -10   15.60    1.87
  -3  -2  10   15.32    1.80
   3  -2  -9    2.66    1.09
   3   2  -9    3.68    1.24
  -3  -2   9    3.63    0.92
   3  -2  -9    2.16    0.90
   3   2  -9    2.86    0.88
   3   2  -8   -0.39    0.92
   3  -2  -8    0.36    0.93
   3   2  -8    0.24    0.70
   3  -2  -8   -0.45    0.79
  -3  -2   8    0.50    0.59
   3   2  -8    0.15    0.51
   3  -2  -8    0.61    0.55
   3  -2  -8    1.57    0.95
  -3   2   7    2.42    0.76
  -3  -2   7    2.31    0.76
  -3  -2   7    1.73    0.67
   3   2  -7    4.05    1.08
   3  -2  -7    2.82    0.95
  -3  -2   7    2.11    0.80
   3   2  -7    2.01    0.67
   3  -2  -7    1.61    0.65
   3  -2  -7    2.45    0.89
   3  -2  -7    2.57    1.17
   3   2  -7    1.36    1.05
  -3   2   6   22.50    2.19
   3   2  -6   22.97    2.99
  -3  -2   6   19.08    2.23
   3  -2  -6   24.94    3.04
   3  -2  -5   58.21    4.26
  -3  -2   5   49.62    4.12
   3   2  -5   53.15    4.79
   3  -2  -5   58.62    4.90
   3  -2  -4  183.21   11.50
  -3  -2   4  177.12   11.60
  -3   2   4  186.48   11.57
  -3  -2   4  181.03   11.49
   3   2  -4  187.33   12.13
   3  -2  -4  175.83   12.15
   3  -2  -3  196.80   12.24
  -3  -2   3  198.22   12.34
  -3   2   3  203.97   12.29
  -3  -2   3  199.64   12.26
   3  -2  -3  189.75   12.42
   3   2  -3  194.99   12.83
   3   2  -2 2592.50  153.79
  -3  -2   2 2635.28  153.82
   3  -2  -2 2655.93  153.64
  -3   2   2 2689.07  153.79
   3  -2  -2 2656.60  153.74
   3  -2  -2 2645.59  153.92
   3   2  -2 2573.86  154.13
   3  -2  -1    5.85    0.86
   3  -2  -1    5.40    0.73
  -3  -2   1    4.93    0.86
  -3   2   1    6.92    1.06
   3   2  -1    6.19    1.04
   3  -2  -1    5.25    0.89
   3   2   0  236.72   14.61
   3   2   0  237.39   14.66
   3  -2   0  243.09   14.78
   3   2   0  235.46   14.76
   3  -2   0  246.82   14.66
  -3   2   0  244.93   14.78
  -3  -2   0  235.67   14.72
   3  -2   0  239.17   14.51
   3   2   0  234.35   14.39
  -3   2  -1  311.29   18.18
  -3  -2  -1  269.80   18.03
   3  -2   1  300.59   17.77
   3  -2   1  306.72   18.06
   3   2   1  291.33   17.90
  -3   2  -2  474.73   29.13
  -3  -2  -2  519.70   29.11
   3   2   2  481.49   28.89
  -3   2  -2  479.86   29.37
  -3   2  -2  493.05   29.55
   3   2   3   79.10    6.42
   3  -2   3   91.86    6.48
  -3   2  -3   99.84    6.51
  -3   2  -3   99.28    6.26
   3   2   4   29.61    3.02
   3  -2   4   32.15    3.02
  -3   2  -4   30.55    2.81
   3   2   5   78.17    6.35
   3  -2   5   74.47    6.24
  -3   2  -5   71.56    5.88
  -3   2  -5   89.88    5.85
  -3   2  -6   17.40    2.11
   3  -2   6   13.97    2.04
  -3   2  -6   15.46    2.16
   3   2   6   17.00    2.00
   3   2   6   17.39    2.56
   3  -2   6   18.27    2.58
   3  -2   7    8.00    2.06
   3   2   7   12.98    1.95
   3   2   7    8.01    1.51
   3   2   7    9.72    2.19
   3  -2   7   14.10    2.07
  -3   2  -7   11.95    1.91
   3   2   7   10.67    1.79
  -3   2  -7   11.29    2.04
   3   2   8    6.39    1.44
   3   2   8    4.49    1.25
   3  -2   8    5.28    1.37
  -3   2  -8    4.52    1.13
   3   2   9    3.46    1.06
  -3   2  -9    2.42    0.92
   3  -2   9    1.70    0.95
   3   2  10    1.52    0.75
   3   2  10    3.02    0.97
  -3   2 -10    1.79    0.75
   3  -2  10    1.56    0.78
   3   2  11    0.13    0.50
   3  -2  11   -0.40    0.51
   3   2  11   -0.14    0.45
  -3  -3  12    6.35    1.03
   3  -3 -12    3.23    0.94
   3   3 -12    4.00    0.97
   3   3 -11   14.73    2.21
   3  -3 -11   14.40    2.14
  -3   3  11   17.97    2.07
  -3  -3  10    1.93    0.78
   3  -3 -10    3.07    0.92
   3   3 -10    3.94    0.96
   3   3 -10    1.78    0.93
   3  -3 -10    0.94    0.77
  -3  -3   9   24.42    2.32
   3   3  -9   21.82    2.78
   3  -3  -9   22.73    2.75
   3   3  -9   22.57    2.39
   3  -3  -9   21.45    2.39
   3  -3  -8    2.38    1.37
   3   3  -8    2.18    1.12
  -3  -3   8    2.60    0.81
   3   3  -8    2.80    0.79
   3  -3  -8    2.06    0.85
   3  -3  -8    1.90    1.03
   3   3  -8    1.80    0.91
   3  -3  -8    2.32    0.88
   3   3  -7    8.75    1.50
   3  -3  -7   12.48    1.67
  -3   3   7    6.63    1.09
  -3  -3   7   11.35    1.39
  -3  -3   7   10.80    1.40
   3   3  -7    6.21    1.65
   3  -3  -7    5.85    1.51
   3   3  -7   12.13    1.42
   3  -3  -7    9.17    1.61
  -3  -3   7    6.85    1.39
  -3  -3   6  214.13   14.18
   3   3  -6  217.68   14.82
   3  -3  -6  222.58   14.75
   3  -3  -6  230.42   14.29
  -3   3   6  218.23   13.84
   3  -3  -5   67.55    5.08
  -3  -3   5   67.71    5.11
   3   3  -5   70.27    5.58
   3  -3  -5   71.61    5.60
   3  -3  -4  472.99   27.68
  -3  -3   4  460.31   27.73
  -3   3   4  463.23   27.66
  -3  -3   4  448.36   27.67
   3   3  -4  455.56   28.06
   3  -3  -4  451.95   28.18
   3   3  -3   10.93    1.51
   3   3  -3    7.06    1.18
   3   3  -3    7.55    1.11
   3  -3  -3    4.39    0.87
  -3  -3   3   10.89    1.22
   3  -3  -3    6.96    1.02
  -3   3   3    8.31    1.06
   3   3  -2  225.02   14.24
   3   3  -2  221.62   14.05
  -3   3   2  222.99   13.53
  -3   3   2  229.33   13.82
  -3  -3   2  228.52   13.92
   3  -3  -2  228.48   13.80
   3  -3  -2  222.33   13.88
   3   3  -1   99.27    6.97
  -3   3   1  108.71    7.09
   3  -3  -1  105.55    6.86
   3   3  -1  103.81    7.13
   3  -3  -1  110.63    6.89
   3   3   0  611.70   34.91
   3   3   0  575.68   34.60
  -3   3   0  579.73   34.98
   3  -3   0  586.60   34.71
   3  -3   0  593.58   34.92
   3   3   0  568.50   34.75
   3   3   0  597.95   34.97
   3   3   1  265.19   15.76
  -3   3  -1  271.34   15.60
   3  -3   1  250.85   15.67
   3   3   1  250.07   15.54
  -3   3  -1  259.24   15.84
   3  -3   1  237.90   15.42
   3   3   1  260.83   15.54
   3   3   1  254.24   15.34
  -3   3  -2   35.37    2.85
  -3   3  -2   39.57    3.15
  -3   3  -2   36.23    3.21
   3   3   2   35.64    2.92
   3   3   2   40.05    2.76
  -3   3  -3    4.06    0.77
  -3   3  -3    3.72    0.87
  -3   3  -3    4.56    1.05
   3   3   3    3.87    0.73
  -3   3  -4  292.15   17.71
   3   3   4  268.84   17.69
   3  -3   4  281.01   17.69
  -3   3  -5  106.93    6.63
  -3   3  -5   82.40    6.65
   3   3   5   84.42    6.84
   3  -3   5   87.03    6.80
   3  -3   6   53.06    4.81
   3   3   6   47.60    4.70
   3   3   6   45.21    4.21
   3  -3   6   53.55    4.68
  -3   3  -6   65.66    4.67
   3   3   6   48.41    4.40
  -3   3  -6   51.89    4.68
  -3   3  -7    3.87    1.43
  -3   3  -7    3.92    1.03
  -3   3  -7    6.37    1.39
   3   3   7    4.92    1.25
   3   3   7    4.56    1.20
   3   3   7    2.59    0.97
   3  -3   7    2.88    1.18
   3   3   7    3.38    1.10
   3  -3   7    4.48    1.37
   3   3   8   20.85    2.51
   3   3   8   18.13    2.40
   3  -3   8   19.17    2.66
  -3   3  -8   20.88    2.28
   3   3   9    0.21    0.59
   3   3   9    2.41    0.90
  -3   3  -9    1.04    0.81
   3  -3   9    2.52    1.07
   3   3  10    1.23    0.69
  -3   3 -10    1.31    0.72
   3   3  10    0.17    0.65
   3  -3  10    2.38    0.87
   3   3  11    0.45    0.45
   3  -3  11    0.26    0.54
   3   3  11   -0.89    0.59
   3   3  11    0.62    0.50
  -3  -4  12   -0.12    0.45
  -3   4  12   -0.11    0.39
  -3  -4  11    3.96    0.98
   3   4 -11    4.13    1.18
   3  -4 -11    4.71    1.17
  -3   4  11    3.54    0.91
  -3  -4  10   14.94    1.82
   3   4 -10   14.70    1.80
   3  -4 -10   14.89    1.90
   3   4 -10   11.27    1.98
   3  -4 -10   13.41    2.03
  -3  -4   9   69.49    5.29
   3  -4  -9   75.20    5.61
   3   4  -9   83.85    5.62
   3   4  -9   67.10    5.85
   3  -4  -9   70.37    5.83
  -3  -4   8   46.62    3.53
   3  -4  -8   44.63    3.69
   3   4  -8   42.58    3.55
   3  -4  -8   40.77    4.30
   3   4  -8   35.81    3.73
  -3   4   7   40.85    3.09
  -3   4   7   34.19    2.98
  -3  -4   7   39.34    3.17
  -3   4   7   42.23    3.41
   3   4  -7   40.24    3.20
  -3  -4   7   36.46    3.62
   3   4  -7   30.60    3.74
  -3  -4   6    1.41    0.67
   3   4  -6    0.72    0.74
   3  -4  -6    2.50    0.99
   3   4  -6    1.79    0.65
   3  -4  -6    0.95    0.69
  -3   4   6    1.79    0.67
  -3  -4   6    2.47    0.85
  -3  -4   5  224.97   13.63
   3   4  -5  207.16   13.77
   3  -4  -5  195.49   13.67
  -3   4   5  205.06   13.21
   3  -4  -5  222.84   13.57
   3   4  -4   10.07    1.67
   3   4  -4    7.89    1.39
   3   4  -4    7.63    1.33
  -3  -4   4    9.88    1.32
   3  -4  -4    9.72    1.33
  -3   4   4    9.63    1.33
   3   4  -3  504.59   31.03
   3   4  -3  525.41   30.87
   3   4  -3  473.25   30.66
   3  -4  -3  513.14   30.59
   3  -4  -3  512.49   30.56
  -3  -4   3  531.25   30.56
  -3   4   3  514.72   30.42
   3   4  -2   79.80    5.63
   3   4  -2   74.56    5.52
  -3   4   2   77.54    5.07
  -3   4   2   79.79    5.19
   3  -4  -2   79.42    5.29
  -3  -4   2   76.47    5.25
   3  -4  -2   73.89    5.34
   3   4  -1  528.89   31.78
  -3  -4   1  525.83   31.33
   3  -4  -1  552.75   31.56
  -3   4   1  555.80   31.72
   3  -4  -1  539.18   31.68
   3   4  -1  485.46   31.44
   3   4  -1  533.05   31.81
   3   4   0  240.99   15.04
   3   4   0  253.23   14.72
   3  -4   0  239.87   14.80
  -3   4   0  256.62   15.05
   3  -4   0  244.72   14.90
   3   4   0  227.10   14.70
   3   4   0  232.28   14.94
   3   4   1   15.17    1.74
   3  -4   1   15.20    1.60
   3   4   1   13.38    1.44
  -3   4  -1   16.76    1.54
   3  -4   1   14.03    1.48
  -3   4  -1   17.07    1.79
   3   4   1   16.13    1.55
   3   4   1   15.97    1.42
  -3   4  -2  371.35   22.69
  -3   4  -2  379.14   23.08
   3  -4   2  362.91   22.63
  -3   4  -2  379.45   23.16
   3   4   2  393.48   22.88
   3   4   2  385.39   22.60
  -3   4  -3  108.38    8.18
  -3   4  -3  120.93    8.34
   3   4   3  114.70    8.00
   3   4   3  132.28    7.79
  -3   4  -4  475.35   27.63
  -3   4  -4  449.16   27.64
   3   4   4  451.11   27.40
   3   4   4  427.26   27.37
   3  -4   4  446.10   27.41
   3  -4   5    4.43    1.07
   3   4   5    3.51    0.86
   3   4   5    1.87    0.76
   3   4   5    4.27    1.06
   3  -4   5    2.50    0.74
   3  -4   5    1.13    0.87
  -3   4  -5    6.91    1.19
   3   4   5    3.60    1.04
  -3   4  -5    3.41    0.99
   3   4   6   20.86    2.33
   3   4   6   21.85    2.55
   3   4   6   22.46    2.75
   3  -4   6   25.57    2.86
  -3   4  -6   25.53    2.67
   3   4   6   21.16    2.57
  -3   4  -6   19.59    2.66
  -3   4  -7   16.25    2.48
  -3   4  -7   12.08    2.31
  -3   4  -7   15.87    1.93
  -3   4  -7   12.25    2.08
   3   4   7   13.35    2.06
   3   4   7   16.52    2.07
   3   4   7   13.48    2.11
   3  -4   7   20.16    2.60
   3   4   8    0.41    0.60
   3   4   8   -0.23    0.68
  -3   4  -8    0.51    0.73
   3  -4   8   -0.52    1.11
   3   4   9   -0.19    0.53
   3   4   9   -0.22    0.70
  -3   4  -9    0.17    0.60
   3   4   9   -0.38    0.69
   3  -4   9   -0.47    0.85
   3   4  10    0.16    0.44
  -3   4 -10    0.16    0.55
   3  -4  10   -0.18    0.67
   3   4  10    0.50    0.62
   3   4  11    1.57    0.58
  -3   4 -11    1.07    0.64
   3   4  11    1.39    0.57
   3  -4  11    2.09    0.72
   3   4  11    1.55    0.57
  -3  -5  12    1.38    0.60
  -3   5  12    0.31    0.39
  -3  -5  11    1.30    0.73
  -3   5  11    0.62    0.59
  -3  -5  10   15.41    1.93
   3   5 -10   18.07    1.96
   3  -5 -10   17.20    2.09
  -3  -5   9    4.81    1.06
   3   5  -9    5.93    1.17
   3  -5  -9    5.81    1.23
   3   5  -8   69.74    5.78
  -3  -5   8   70.91    5.14
   3   5  -8   74.58    5.30
   3  -5  -8   63.48    6.05
  -3   5   7   53.67    4.36
  -3  -5   7   63.04    4.52
   3   5  -7   64.37    4.59
   3   5  -7   59.29    5.04
  -3  -5   7   63.72    5.20
  -3   5   7   60.09    4.71
  -3   5   7   62.18    4.23
   3   5  -6   34.83    2.83
   3  -5  -6   31.16    3.21
   3   5  -6   32.92    3.22
  -3  -5   6   34.42    3.34
  -3   5   6   38.41    3.07
  -3  -5   6   30.19    2.79
  -3   5   6   34.54    2.77
   3   5  -5  254.32   16.06
   3   5  -5  234.97   15.78
  -3   5   5  256.37   15.41
   3  -5  -5  241.68   15.72
   3   5  -4    6.56    1.33
   3   5  -4    6.96    1.25
   3   5  -4    6.06    1.21
   3  -5  -4    7.09    1.20
   3   5  -3   96.01    6.70
   3   5  -3   95.79    6.61
   3  -5  -3   89.76    6.36
   3  -5  -3   90.36    6.32
  -3   5   2    6.45    0.94
   3   5  -2    8.00    1.26
   3   5  -2    7.15    1.25
  -3  -5   2    7.81    1.07
   3  -5  -2    9.01    1.20
  -3   5   1  169.87   10.32
   3   5  -1  161.81   10.81
   3   5  -1  178.34   10.44
  -3  -5   1  158.22   10.33
   3  -5  -1  170.13   10.61
  -3   5   1  168.51   10.63
   3   5  -1  154.19   10.66
   3   5   0   34.24    2.96
   3   5   0   32.60    2.59
   3   5   0   32.20    2.46
  -3   5   0   35.64    2.87
   3  -5   0   33.21    2.73
   3   5   0   27.61    2.66
   3   5   1  912.91   55.23
  -3   5  -1  927.92   54.80
   3  -5   1  931.67   55.03
  -3   5  -1  903.46   55.19
   3   5   1  921.40   54.93
   3   5   1  977.18   54.78
  -3   5  -2  133.02    8.57
   3   5   2  135.89    8.55
   3   5   2  135.20    8.76
  -3   5  -2  138.40    9.04
   3  -5   2  129.76    8.66
   3   5   3  171.89    9.86
   3   5   3  145.44   10.02
  -3   5  -3  152.37   10.38
  -3   5  -3  141.27   10.26
   3   5   4   96.89    6.97
  -3   5  -4   94.34    7.15
  -3   5  -4  104.23    7.30
  -3   5  -5   29.44    3.13
  -3   5  -5   35.86    3.38
   3   5   5   27.56    2.59
   3   5   5   25.68    2.76
  -3   5  -5   22.79    2.38
  -3   5  -5   37.33    3.01
   3   5   5   32.02    3.05
   3  -5   5   30.35    2.79
   3  -5   5   31.85    2.99
  -3   5  -6   50.31    4.63
  -3   5  -6   46.38    4.53
   3   5   6   48.95    3.94
   3   5   6   44.68    4.13
  -3   5  -6   49.93    3.88
  -3   5  -6   56.54    4.39
   3   5   6   37.48    4.04
   3  -5   6   51.09    4.03
   3  -5   6   47.28    4.33
  -3   5  -7   14.21    2.36
  -3   5  -7   14.14    1.73
   3   5   7    9.71    1.60
   3   5   7   10.19    1.83
  -3   5  -7   14.24    2.08
   3   5   7   10.70    1.83
   3  -5   7   13.25    2.11
   3   5   8    0.45    0.62
   3   5   8    0.19    0.51
  -3   5  -8    0.67    0.59
   3   5   8    0.38    0.78
   3  -5   8    1.25    0.97
   3   5   9    4.19    1.02
   3   5   9    5.33    1.26
  -3   5  -9    5.79    1.22
   3   5   9    6.80    1.33
   3  -5   9    3.62    1.24
   3   5  10   -0.14    0.44
  -3   5 -10   -0.32    0.64
   3  -5  10    0.18    0.59
   3   5  10    0.16    0.60
   3   5  11    0.29    0.33
  -3   5 -11    0.77    0.60
   3   5  11    0.10    0.38
   3   5  11   -0.11    0.46
  -3   6  12    5.00    0.84
  -3  -6  12    7.86    1.08
  -3   6  11   11.60    1.61
  -3  -6  11   14.93    1.73
  -3  -6  10    1.04    0.72
  -3   6  10    0.57    0.79
   3   6 -10    0.15    0.53
   3  -6 -10   -0.36    0.71
   3   6  -9   27.88    3.27
  -3  -6   9   30.76    2.86
   3   6  -9   34.89    3.03
   3  -6  -9   35.10    3.28
   3   6  -8   18.43    2.11
   3  -6  -8   21.41    2.89
   3   6  -8   18.57    2.47
   3   6  -8   20.36    3.16
  -3   6   8   22.60    2.49
  -3  -6   8   15.72    1.89
  -3   6   7   41.31    3.38
  -3  -6   7   42.85    3.45
   3   6  -7   49.12    3.62
   3   6  -7   47.23    4.03
  -3  -6   7   34.77    3.87
  -3   6   7   39.92    3.65
  -3   6   7   43.05    3.22
  -3   6   6    4.96    0.92
  -3  -6   6    6.02    1.02
   3   6  -6    6.25    1.24
   3   6  -6    3.58    1.15
   3  -6  -6    4.49    1.21
   3   6  -6    7.44    1.13
  -3   6   6    5.80    1.11
  -3  -6   6    4.62    1.19
  -3   6   6    5.37    0.88
   3   6  -5   13.83    2.04
   3  -6  -5   17.98    2.16
   3   6  -5   18.76    2.43
  -3   6   5   17.56    1.89
   3   6  -5   17.77    2.34
   3   6  -4   12.47    1.83
   3  -6  -4   14.43    1.83
   3   6  -4   12.21    1.85
  -3   6   4   17.18    1.68
   3   6  -4   13.64    1.97
   3   6  -3  223.16   14.97
   3  -6  -3  234.01   14.89
   3  -6  -3  242.23   14.91
  -3  -6   3  240.25   14.90
   3   6  -3  240.24   15.08
   3  -6  -2    4.57    1.00
   3   6  -2    5.23    1.04
  -3  -6   2    4.98    0.94
  -3   6   2    7.19    1.02
   3   6  -1    5.80    1.20
  -3   6   1    5.84    1.02
   3  -6  -1    5.40    1.21
  -3  -6   1    7.52    1.03
  -3   6   1    7.06    1.01
   3   6   0  144.63    9.80
   3  -6   0  150.63    9.80
  -3   6   0  148.94    9.54
  -3   6   0  143.00    9.13
   3   6   0  147.99    9.39
   3   6   0  143.56    9.14
  -3   6   0  145.39    9.24
  -3   6  -1  197.45   12.49
  -3   6  -1  202.28   12.94
   3  -6   1  215.22   13.16
   3   6   1  199.84   12.75
   3   6   1  214.51   12.59
   3   6   1  190.28   13.03
  -3   6  -2  478.15   28.93
   3  -6   2  478.40   29.36
  -3   6  -2  476.91   29.41
   3   6   2  462.23   29.45
   3   6   2  519.11   29.00
   3   6   2  480.65   29.19
  -3   6  -3  158.01   10.39
   3   6   3  149.06   10.07
  -3   6  -4    0.42    0.43
   3   6   4    0.18    0.57
  -3   6  -4    1.09    0.67
   3  -6   5  151.63    9.35
  -3   6  -5  122.91    9.44
  -3   6  -5  103.89    8.47
  -3   6  -5  119.83    8.63
   3   6   5  148.38    8.78
  -3   6  -5  160.74    9.27
   3   6   5  135.53    9.26
   3   6   5  140.51    8.49
  -3   6  -6   56.43    5.21
  -3   6  -6   63.47    4.51
  -3   6  -6   56.06    4.39
   3   6   6   56.54    4.71
  -3   6  -6   62.86    4.93
   3   6   6   50.39    4.73
   3  -6   6   57.28    4.69
   3  -6   6   54.52    4.68
   3   6   7    0.50    0.49
   3   6   7    2.12    0.90
   3   6   7    1.61    0.84
  -3   6  -7    1.91    0.83
   3  -6   7    1.96    0.87
   3   6   8    9.66    1.54
   3   6   8   11.73    1.81
   3   6   8   11.40    1.73
  -3   6  -8   13.59    1.75
   3  -6   8   12.56    1.92
   3   6   9   -0.48    0.58
   3   6   9    0.19    0.54
   3   6   9   -0.70    0.68
  -3   6  -9   -0.17    0.59
   3  -6   9   -0.20    0.82
   3   6  10    0.38    0.41
   3   6  10   -0.29    0.52
   3   6  10    0.14    0.49
  -3   6 -10   -1.08    0.69
   3   6  11    0.57    0.37
   3   6  11    0.59    0.36
   3   6  11    1.80    0.56
   3   6  11    0.63    0.43
  -3   6 -11    2.02    0.68
  -3   7  12    2.39    0.59
  -3  -7  12    5.28    0.82
  -3   7  11    1.45    0.66
  -3  -7  11    1.45    0.70
  -3   7  11    0.57    0.66
   3   7 -10    5.78    1.08
   3  -7 -10    5.08    1.22
  -3   7  10    3.39    1.13
  -3  -7  10    4.18    1.03
   3   7 -10    3.95    1.14
  -3  -7   9   10.62    1.51
   3  -7  -9   10.98    1.74
   3   7  -9   10.26    1.50
   3   7  -9   13.15    1.98
   3   7  -8   24.04    2.35
   3   7  -8   16.38    2.40
  -3   7   8   22.76    2.09
  -3  -7   8   20.29    2.14
  -3   7   7   18.24    1.99
  -3  -7   7   21.72    2.08
   3   7  -7   21.71    2.47
   3   7  -7   20.70    3.03
   3   7  -7   23.00    2.22
  -3  -7   7   17.31    2.52
   3   7  -7   15.46    2.57
  -3   7   7   20.58    2.38
  -3   7   7   20.64    1.94
  -3   7   6  227.54   14.16
  -3  -7   6  255.71   14.32
   3   7  -6  227.19   15.55
   3   7  -6  221.47   14.64
   3   7  -6  205.72   14.97
   3  -7  -6  233.23   15.20
   3   7  -6  257.71   14.41
   3   7  -6  219.28   15.30
  -3   7   6  242.04   14.58
  -3   7   6  236.66   14.00
  -3   7   5    5.12    0.90
   3   7  -5    2.80    1.07
   3   7  -5    4.22    1.05
   3   7  -5    2.88    0.95
   3   7  -5    6.18    1.36
   3   7  -5    3.30    0.75
   3  -7  -5    3.72    1.10
   3   7  -5    3.30    1.05
  -3   7   5    5.03    1.05
  -3   7   5    4.26    1.10
  -3   7   5    3.42    0.69
   3   7  -4  177.65   12.59
  -3   7   4  203.96   12.16
   3   7  -4  190.55   12.70
   3  -7  -4  189.73   12.64
  -3  -7   3   69.97    5.38
  -3   7   3   76.62    5.07
   3   7  -3   73.41    5.59
   3  -7  -3   71.98    5.45
   3  -7  -3   67.00    5.36
   3   7  -2  529.25   32.77
  -3  -7   2  528.12   32.44
  -3   7   2  540.55   32.34
   3  -7  -2  567.79   32.95
   3   7  -1    0.36    0.73
  -3  -7   1    1.73    0.59
   3   7  -1    0.73    0.49
  -3   7   1    1.58    0.63
   3  -7  -1    1.24    1.01
   3   7   0  561.66   35.46
   3   7   0  566.86   35.02
   3   7   0  578.28   34.77
  -3   7   0  615.57   34.99
   3  -7   0  617.84   36.06
   3   7   1  351.88   22.70
   3  -7   1  420.97   23.50
   3   7   1  356.93   22.35
   3   7   1  365.41   22.12
  -3   7  -1  362.39   22.23
   3  -7   2   15.39    2.17
   3   7   2   11.71    1.90
   3   7   2   18.06    1.72
   3   7   2   13.64    1.75
  -3   7  -2   15.25    1.69
   3   7   3   32.77    3.10
  -3   7  -3   36.22    3.01
   3  -7   4   62.01    5.10
   3   7   4   54.02    4.54
   3   7   4   61.24    4.17
  -3   7  -4   42.42    3.88
  -3   7  -4   65.20    4.41
   3   7   4   50.02    4.44
   3   7   4   55.37    4.53
   3   7   4   54.58    3.91
   3   7   4   57.02    4.24
   3  -7   5    0.70    0.96
  -3   7  -5    1.90    0.75
  -3   7  -5    0.90    0.62
   3   7   5    1.91    1.06
  -3   7  -5    1.26    0.68
   3   7   5    2.08    0.84
   3   7   5    0.85    0.51
   3   7   5    1.82    0.78
  -3   7  -6   14.34    2.31
  -3   7  -6   12.19    1.69
  -3   7  -6   15.06    1.76
  -3   7  -6   16.82    2.12
   3   7   6   10.82    1.87
   3  -7   6   11.16    1.97
  -3   7  -7    7.07    1.25
   3   7   7    5.37    1.30
   3   7   8    0.19    0.63
  -3   7  -8    0.17    0.61
   3  -7   8    0.19    0.59
   3   7   8    0.18    0.64
   3  -7   9    0.70    0.62
   3   7   9    1.32    0.74
  -3   7  -9    1.16    0.72
   3   7   9    0.86    0.56
   3   7   9    1.02    0.66
   3   7   9    1.44    0.76
   3   7  10    3.63    0.77
   3   7  10    5.79    1.03
   3   7  10    3.33    0.83
  -3   7 -10    3.68    0.94
   3   7  11    0.93    0.41
  -3   7 -11    0.63    0.47
  -3   8  11    0.81    0.51
  -3   8  11    0.53    0.57
  -3  -8  11    1.22    0.64
   3   8 -11    0.87    0.62
   3   8 -10   21.72    2.17
   3  -8 -10   24.30    2.56
  -3   8  10   23.57    2.58
  -3  -8  10   23.61    2.30
   3   8 -10   19.83    2.44
   3   8  -9    1.35    0.70
   3  -8  -9    2.07    0.88
  -3   8   9    3.08    1.17
  -3  -8   9    0.56    0.66
   3   8  -9    1.79    0.95
   3   8  -8   64.61    4.71
   3   8  -8   53.51    4.93
  -3   8   8   67.02    4.52
  -3  -8   8   53.50    4.40
  -3  -8   7   46.81    3.58
  -3   8   7   38.62    3.46
   3   8  -7   40.19    3.91
   3   8  -7   42.65    4.74
   3   8  -7   49.45    3.78
  -3  -8   7   41.84    4.32
  -3   8   7   45.64    4.00
  -3   8   7   50.21    3.56
  -3   8   6    3.30    0.83
   3   8  -6    4.45    1.10
   3   8  -6    7.07    1.33
   3   8  -6    5.00    1.35
   3   8  -6    5.33    0.99
  -3   8   6    4.80    1.12
  -3   8   6    4.09    0.84
  -3   8   5    3.64    0.81
   3   8  -5    3.27    0.77
   3  -8  -5    2.21    0.90
   3   8  -5    2.89    1.03
   3   8  -5    2.47    0.86
   3   8  -5    3.33    0.91
   3   8  -5    2.53    0.72
  -3   8   5    2.40    0.79
  -3   8   5    3.09    1.11
  -3   8   5    2.30    0.68
   3   8  -4   35.79    3.74
  -3   8   4   39.37    2.95
   3   8  -4   45.13    3.12
  -3   8   4   43.29    3.35
  -3   8   4   39.28    3.53
   3   8  -4   40.90    3.16
   3  -8  -4   38.05    3.77
  -3   8   3   48.53    4.24
  -3  -8   3   41.25    4.08
  -3   8   3   56.35    3.88
   3  -8  -3   56.06    4.49
   3   8  -3   54.02    4.45
   3  -8  -2  220.86   13.45
   3   8  -2  197.54   13.04
  -3  -8   2  180.70   12.64
   3   8  -2  198.20   12.26
  -3   8   2  201.14   12.69
   3  -8  -1  358.83   21.22
   3   8  -1  326.17   20.40
  -3  -8   1  282.13   19.80
   3   8  -1  337.03   19.67
  -3   8   1  341.61   20.05
   3  -8   0  146.72   10.25
   3   8   0  116.07    8.94
   3   8   0  133.79    8.42
  -3   8   0  128.68    8.62
   3  -8   1    4.10    1.78
   3   8   1    2.04    0.91
   3   8   1    2.34    0.79
   3   8   1    1.69    0.63
  -3   8  -1    1.70    0.70
   3  -8   2  298.02   18.34
   3   8   2  237.28   16.53
   3   8   2  303.53   16.46
   3   8   2  244.81   16.87
  -3   8  -2  250.97   16.44
  -3   8  -3   23.56    2.36
   3   8   3   20.87    2.40
   3   8   3   22.63    2.30
   3   8   3   23.49    2.03
   3   8   3   20.00    2.13
   3   8   4  174.83   11.75
  -3   8  -4  161.76   11.16
  -3   8  -4  188.91   11.54
   3   8   4  163.28   11.82
   3   8   4  177.89   11.55
   3   8   4  155.45   11.66
   3   8   4  184.46   11.12
   3   8   4  180.12   11.44
   3  -8   5    1.70    1.30
   3   8   5    1.06    0.83
  -3   8  -5    2.19    0.81
  -3   8  -5    2.96    0.92
   3   8   5    0.66    0.68
   3   8   5    2.02    0.82
   3   8   5    2.13    0.70
   3   8   5    0.98    0.71
  -3   8  -6    1.60    0.70
  -3   8  -6    2.53    0.80
  -3   8  -6    2.58    0.98
   3   8   6    1.64    0.92
   3   8   6    1.57    0.92
   3   8   6    3.19    1.16
   3  -8   6    1.52    1.24
  -3   8  -7    4.02    1.03
  -3   8  -7    5.55    1.16
   3   8   7    6.16    1.30
   3  -8   7    3.78    1.27
   3   8   8    2.25    0.90
  -3   8  -8    2.03    0.78
   3   8   8    1.16    0.67
  -3   8  -9   -0.32    0.56
   3   8   9    0.16    0.51
   3   8   9    0.47    0.63
   3   8  10    0.34    0.42
  -3   8 -10    1.50    0.67
  -3   9  11   -0.24    0.57
  -3   9  11    0.40    0.42
  -3  -9  11    0.86    0.52
   3   9 -11    0.26    0.54
  -3   9  10   15.24    1.94
   3  -9 -10   14.01    1.84
   3   9 -10   14.54    1.61
  -3   9  10   14.49    1.72
  -3  -9  10   14.99    1.71
   3   9 -10   12.18    1.84
  -3   9   9    0.20    0.81
   3   9  -9    0.43    0.78
  -3  -9   9   -0.27    0.50
  -3   9   9   -0.12    0.48
   3   9  -9    0.14    0.52
   3  -9  -9   -0.83    0.78
   3   9  -8   66.49    5.73
  -3  -9   8   70.76    5.25
  -3   9   8   80.84    5.36
   3   9  -8   73.79    5.43
   3   9  -7    9.89    1.67
   3   9  -7   11.26    1.50
  -3   9   7   11.91    1.44
  -3   9   7    7.97    1.28
  -3   9   6  104.29    7.01
   3   9  -6   97.98    8.10
   3   9  -6   90.33    7.35
   3   9  -6   82.67    7.31
   3   9  -6  119.29    7.31
  -3   9   6  112.56    7.57
  -3   9   6  120.66    7.11
  -3   9   5  129.35    7.82
   3   9  -5  126.57    7.95
   3  -9  -5  116.66    8.89
   3   9  -5  100.30    8.02
   3   9  -5   97.80    8.13
   3   9  -5  112.00    8.75
  -3   9   5  131.49    8.23
  -3   9   5  115.82    8.55
  -3   9   5  125.58    7.72
  -3   9   4   10.99    1.27
   3   9  -4    7.68    1.18
   3  -9  -4    9.51    1.74
   3   9  -4    7.46    1.40
   3   9  -4    8.29    1.36
   3   9  -4    9.18    1.71
   3   9  -4    9.07    1.19
  -3   9   4   12.39    1.32
  -3   9   4    7.29    1.42
  -3   9   4   10.78    1.42
  -3   9   4    9.86    1.16
   3   9  -3   12.56    1.93
  -3   9   3   12.23    1.61
  -3   9   3    8.23    1.54
   3   9  -3   12.21    1.28
  -3  -9   3   11.07    1.69
  -3   9   3    9.17    1.49
   3   9  -3   11.13    1.30
   3  -9  -3    9.27    1.73
  -3   9   2    0.72    0.53
  -3  -9   2   -0.35    0.51
   3   9  -2    0.86    0.63
   3  -9  -2    0.27    0.86
   3   9  -1   16.18    1.59
  -3   9   1   13.64    1.78
   3  -9  -1   18.65    2.75
   3   9   0  179.57   12.53
   3   9   0  194.15   11.87
  -3   9   0  178.71   12.12
   3  -9   0  203.05   14.24
   3   9   1  110.47    8.31
   3  -9   1  123.55   10.51
   3   9   1  110.19    7.98
   3   9   1  129.49    7.82
  -3   9  -1  106.51    7.90
  -3   9  -2   60.68    4.84
   3   9   2   60.99    4.90
   3   9   2   64.04    5.25
   3  -9   2   78.72    7.16
   3   9   2   58.25    5.16
   3   9   2   58.03    4.59
   3   9   2   58.85    4.90
   3   9   2   76.63    4.38
   3   9   2   47.21    4.37
   3   9   2   66.95    4.47
   3   9   3   -0.19    0.75
   3   9   3   -0.47    0.75
  -3   9  -3    0.12    0.52
  -3   9  -3   -0.36    0.56
   3   9   3   -0.24    0.83
   3   9   3   -0.19    0.77
   3   9   3    0.16    0.48
   3   9   3    0.20    0.55
   3   9   3    1.08    0.56
   3   9   3   -0.29    0.62
   3   9   3    0.33    0.47
   3   9   3   -0.14    0.49
   3  -9   4   -0.35    1.68
   3   9   4    1.00    0.70
   3   9   4    0.24    0.75
  -3   9  -4    0.14    0.64
   3   9   4    0.98    0.79
   3   9   4    0.17    0.61
   3   9   4   -0.64    0.72
   3   9   4    0.12    0.51
   3   9   4    0.30    0.49
   3   9   4    0.32    0.66
   3  -9   5    0.96    1.49
   3   9   5    0.43    0.86
  -3   9  -5    1.25    0.71
   3   9   5    0.25    0.84
   3   9   5    1.38    0.81
   3   9   5    1.89    0.86
   3   9   5    2.07    0.90
   3   9   5    1.41    0.67
   3  -9   6   12.83    2.31
  -3   9  -6    9.98    1.61
   3   9   6   12.99    1.85
   3   9   6   11.22    1.49
   3   9   6   12.03    1.93
  -3   9  -7    7.95    1.35
  -3   9  -7    7.32    1.30
   3  -9   7    5.19    1.55
   3   9   7    6.78    1.40
  -3   9  -8   12.89    1.75
  -3   9  -8   13.57    1.76
   3   9   8   14.64    1.90
   3   9   8   11.07    1.70
  -3   9  -9   14.25    1.77
   3   9   9   12.23    1.62
   3   9   9   12.27    1.61
  -3   9 -10    0.85    0.55
   3   9  10    1.08    0.47
   3   9  10    1.68    0.56
   3  -9  10    1.00    0.45
  -3  10  11    2.17    0.54
   3  10 -11    2.44    0.68
  -3  10  11    2.82    0.69
  -3  10  10    0.12    0.43
  -3  10  10    0.31    0.56
   3  10 -10    1.00    0.69
   3 -10 -10   -0.16    0.68
   3  10 -10   -0.21    0.45
   3  10  -9   31.30    2.91
   3  10  -9   30.55    3.26
  -3  10   9   37.18    2.94
   3  10  -8   23.92    2.39
   3  10  -8   18.59    2.52
  -3  10   8   27.24    2.37
  -3  10   8   21.16    2.68
  -3  10   7   46.34    3.85
   3  10  -7   31.68    3.39
   3  10  -7   27.12    3.22
   3  10  -7   43.08    3.35
  -3  10   7   42.11    3.21
  -3  10   7   33.18    2.97
  -3  10   6    9.08    1.29
   3  10  -6   12.41    2.15
   3  10  -6    9.03    1.58
   3  10  -6    7.18    1.45
   3  10  -6   11.06    1.51
  -3  10   6    8.01    1.49
  -3  10   6   12.00    1.48
  -3  10   5    1.90    0.68
   3  10  -5    0.38    0.55
   3  10  -5    0.54    0.68
   3  10  -5   -0.29    0.79
   3  10  -5    1.78    0.68
   3 -10  -5    0.89    0.82
  -3  10   5    1.21    0.67
  -3  10   5    0.48    0.96
  -3  10   5    2.06    0.73
  -3  10   4   32.17    2.62
   3  10  -4   27.43    2.64
   3 -10  -4   35.71    3.71
   3  10  -4   31.44    2.98
   3  10  -4   25.48    2.85
   3  10  -4   30.58    3.48
  -3  10   4   38.79    2.76
  -3 -10   4   32.79    3.51
  -3  10   4   31.63    3.22
  -3  10   4   32.68    2.61
   3  10  -3   52.08    3.91
   3  10  -3   40.07    4.04
   3  10  -3   51.70    4.76
   3  10  -3   58.15    3.85
  -3  10   3   44.60    4.41
  -3  10   3   68.01    4.05
  -3 -10   3   45.82    4.47
  -3  10   3   55.79    4.46
  -3  10   3   45.78    4.15
   3  10  -3   58.03    3.84
   3 -10  -2  221.17   13.88
   3  10  -2  197.12   12.15
   3  10  -2  216.75   13.35
   3  10  -2  208.32   12.02
   3  10  -2  157.92   12.26
   3  10  -2  216.67   12.10
  -3  10   2  205.03   12.56
  -3 -10   2  143.72   12.40
  -3  10   2  204.02   12.67
   3 -10  -1    0.73    1.17
   3  10  -1   -0.23    0.46
   3  10  -1   -0.14    0.52
   3  10  -1    0.09    0.48
  -3  10   1   -0.14    0.58
  -3  10   0   61.50    5.10
   3  10   0   61.26    5.34
   3 -10   0   75.60    7.03
   3  10   0   56.27    4.84
   3  10   0   64.89    4.77
   3  10   0   67.23    4.79
   3  10   0   66.14    4.41
  -3  10   0   59.94    4.72
   3  10   0   69.79    4.50
   3  10   1  115.40    7.99
  -3  10  -1  112.53    8.54
   3  10   1  111.83    8.47
   3  10   1  103.66    8.71
   3 -10   1  141.37   11.37
   3  10   1  124.10    8.71
   3  10   1  121.37    8.86
   3  10   1  113.69    8.17
   3  10   1  144.18    8.43
   3  10   1  136.02    7.92
   3  10   1  130.38    8.10
   3  10   1  127.32    7.91
  -3  10  -2   11.87    1.80
   3  10   2   10.59    1.50
   3  10   2   11.19    1.73
   3 -10   2   15.19    3.20
   3  10   2   10.89    1.99
   3  10   2    9.61    1.84
   3  10   2   11.99    1.87
   3  10   2   10.63    1.50
   3  10   2   14.86    1.41
   3  10   2    9.04    1.60
   3  10   2   11.65    1.42
   3  10   2   10.76    1.45
   3  10   3  127.80    9.52
   3  10   3  171.16    9.25
  -3  10  -3  142.87    9.18
   3  10   3  132.09    9.98
   3  10   3  129.99    9.59
   3  10   3  135.86    9.33
   3  10   3  126.18    9.60
   3  10   3  168.41    8.94
   3  10   3  145.32    9.33
   3  10   3  108.13    9.00
   3  10   3  134.15    9.03
   3 -10   4    7.23    2.22
   3  10   4    7.02    1.46
   3  10   4   12.76    1.49
  -3  10  -4    9.51    1.44
   3  10   4    6.28    1.58
   3  10   4   10.55    1.76
   3  10   4    6.64    1.35
   3  10   4    7.73    1.56
   3  10   4    8.22    1.40
   3  10   4    8.90    1.36
   3  10   4    8.37    1.26
   3 -10   5   56.92    5.34
   3  10   5   47.86    4.52
   3  10   5   50.05    4.83
   3  10   5   42.89    4.52
   3  10   5   54.24    4.46
   3  10   5   48.06    4.13
   3  10   5   55.66    4.43
   3  10   5   54.88    4.11
   3 -10   6   76.25    6.43
  -3  10  -6   89.00    5.83
   3  10   6   74.35    5.76
   3  10   6   70.34    5.30
   3  10   6   69.01    5.86
  -3  10  -7    1.34    0.75
   3  10   7    1.84    0.88
   3 -10   7    1.40    1.02
   3  10   7    1.47    0.85
   3  10   8    9.97    1.58
   3  10   8   15.78    1.89
  -3  10  -8   12.17    1.70
  -3  10  -8   16.19    1.84
   3  10   9    0.52    0.49
  -3  10  -9    0.28    0.53
  -3  10 -10    0.90    0.48
   3 -10  10   -0.08    0.26
   3  10  10    0.82    0.40
   3  10  10    0.40    0.37
   3  11 -11    0.09    0.33
  -3  11  10    0.68    0.42
   3  11 -10    0.87    0.63
   3 -11 -10    1.11    0.64
  -3  11  10    0.13    0.57
   3  11  -9    2.54    0.71
  -3  11   9    2.99    0.93
   3  11  -9    1.49    0.80
  -3  11   9    2.11    0.68
   3  11  -8   10.91    1.51
  -3  11   8   11.47    1.83
   3  11  -8    9.89    1.73
  -3  11   8   13.75    1.58
   3  11  -7   16.04    2.18
   3  11  -7   12.69    1.98
   3  11  -7   15.09    1.90
  -3  11   7   21.32    2.52
  -3  11   7   16.58    1.79
  -3  11   7   21.87    2.06
   3  11  -6   73.64    5.96
   3  11  -6   53.72    5.59
  -3  11   6  108.28    6.51
   3  11  -6   83.52    5.74
  -3  11   6   94.51    5.75
  -3  11   6   72.71    5.39
  -3  11   5   20.16    1.97
   3  11  -5   20.26    2.39
   3  11  -5   13.49    2.09
   3  11  -5   22.38    3.00
   3  11  -5   22.74    2.23
  -3  11   5   19.35    1.98
  -3  11   5   23.79    2.88
  -3  11   5   24.68    2.18
   3  11  -4   28.23    2.91
   3  11  -4   24.11    2.78
   3  11  -4   26.54    3.40
   3  11  -4   30.78    2.74
   3 -11  -4   32.33    3.67
  -3  11   4   35.47    2.75
  -3 -11   4   24.38    3.27
  -3  11   4   31.40    3.38
  -3  11   4   37.53    2.79
   3  11  -4   33.92    2.63
   3  11  -3    9.86    1.59
   3  11  -3   13.17    2.14
   3  11  -3   13.23    1.55
  -3  11   3   17.30    1.70
  -3 -11   3   11.05    1.92
  -3  11   3   14.57    2.05
   3  11  -3   12.92    1.43
   3  11  -2   48.38    4.59
   3 -11  -2   52.58    4.96
  -3  11   2   50.47    4.25
   3  11  -2   55.18    3.69
  -3  11   2   44.89    3.98
   3  11  -2   54.21    3.84
  -3  11   2   59.05    3.82
  -3  11   1   16.11    1.73
   3  11  -1   13.67    1.98
   3 -11  -1   18.96    3.08
   3  11  -1   17.04    1.80
  -3  11   1   16.33    1.95
   3  11  -1   20.55    1.78
  -3  11   1   17.88    1.67
   3  11   0   87.59    5.64
  -3  11   0   81.97    5.97
   3  11   0   64.40    6.23
   3 -11   0   88.17    7.82
   3  11   0   70.55    5.87
   3  11   0   83.74    5.86
   3  11   0   86.13    5.85
   3  11   0   84.70    5.44
  -3  11   0   75.65    5.81
   3  11   0   84.53    5.53
  -3  11  -1   82.20    6.87
   3  11   1  101.96    6.35
   3  11   1   82.10    6.72
   3  11   1   78.18    7.06
   3 -11   1   95.32    8.69
   3  11   1   87.17    7.03
   3  11   1   91.94    6.95
   3  11   1   82.21    6.41
   3  11   1  107.24    6.19
   3  11   1   94.34    6.17
   3  11   1   97.32    6.33
  -3  11  -2   42.87    4.33
   3  11   2   62.39    4.02
   3  11   2   47.13    4.35
   3  11   2   45.58    4.58
   3 -11   2   63.61    6.47
   3  11   2   50.25    4.68
   3  11   2   49.28    4.44
   3  11   2   41.66    3.93
   3  11   2   62.00    3.81
   3  11   2   45.31    3.92
   3  11   2   52.01    3.90
   3  11   3    8.61    1.69
   3  11   3   12.43    1.52
  -3  11  -3   10.46    1.45
   3  11   3   10.69    1.94
   3  11   3    9.60    1.74
   3  11   3   10.49    1.56
   3  11   3   12.77    1.40
   3  11   3   10.97    1.61
   3  11   3    9.72    1.37
   3  11   3    9.36    1.38
   3 -11   4   -0.59    1.32
   3  11   4    1.28    0.90
   3  11   4    1.59    0.74
  -3  11  -4    0.64    0.60
   3  11   4   -1.32    1.12
   3  11   4    1.29    0.96
   3  11   4    0.09    0.72
   3  11   4    0.55    0.61
   3  11   4    0.47    0.72
   3  11   4    0.26    0.61
   3  11   4    0.91    0.64
   3  11   4    0.87    0.73
   3 -11   5   26.55    3.39
   3  11   5   28.47    3.11
  -3  11  -5   33.06    2.93
   3  11   5   24.05    3.10
   3  11   5   33.07    3.07
   3  11   5   25.09    2.60
   3  11   5   29.73    2.65
   3  11   5   28.07    2.87
   3 -11   6    4.40    1.49
  -3  11  -6    5.14    1.17
   3  11   6    5.39    1.17
   3  11   6    4.72    0.97
   3  11   6    2.81    1.18
   3  11   7   30.98    3.02
   3  11   7   33.99    3.10
  -3  11  -7   39.75    3.21
   3  11   7   24.85    3.04
  -3  11  -8    4.56    0.95
   3  11   8    4.84    1.03
   3  11   8    4.32    0.95
   3  11   8    3.77    1.05
   3  11   9    7.02    1.05
  -3  11  -9    8.76    1.17
   3 -12 -10    2.99    0.80
  -3  12  10    0.89    0.59
   3  12 -10    1.93    0.65
  -3  12   9   -0.15    0.60
   3 -12  -9    0.35    0.69
  -3  12   9    0.10    0.43
   3  12  -9    0.33    0.60
  -3  12   8   12.46    1.77
   3  12  -8    8.36    1.33
  -3  12   8   11.31    1.40
   3  12  -8    8.86    1.56
  -3  12   7   44.51    3.74
   3  12  -7   40.33    3.24
  -3  12   7   35.69    3.04
   3  12  -7   36.27    3.13
   3  12  -6    0.30    0.58
   3  12  -6    0.20    0.71
   3  12  -6    0.38    0.64
  -3  12   6    0.20    0.71
   3  12  -6   -1.06    0.83
  -3  12   6    0.14    0.51
  -3  12   6    0.11    0.46
   3  12  -5   51.25    4.21
   3  12  -5   46.91    4.43
   3  12  -5   40.95    4.22
  -3  12   5   53.62    4.07
  -3  12   5   71.85    5.44
  -3  12   5   65.63    4.35
   3  12  -5   65.05    4.45
   3 -12  -4   21.13    2.93
   3  12  -4   16.64    1.96
   3  12  -4   13.84    2.00
   3  12  -4   19.22    2.84
  -3  12   4   17.96    1.92
  -3  12   4   21.73    2.70
  -3  12   4   22.45    2.08
   3  12  -4   21.89    1.99
   3  12  -4   20.47    2.13
   3  12  -3   11.96    1.44
   3  12  -3    9.78    1.97
  -3  12   3   16.62    1.69
   3  12  -3   13.12    1.66
  -3 -12   3    9.32    1.87
  -3  12   3   15.79    2.18
   3 -12  -3    9.49    1.96
  -3  12   2   28.70    2.96
   3  12  -2   36.19    2.76
   3  12  -2   31.76    2.80
  -3  12   2   35.96    2.81
  -3  12   2   40.06    3.51
   3 -12  -2   38.24    4.02
   3  12  -1    0.54    0.83
   3  12  -1    1.37    0.75
  -3  12   1    0.78    0.61
   3  12  -1    0.17    0.69
   3 -12  -1    0.71    1.09
  -3  12   1    1.52    0.55
  -3  12   1    0.84    0.63
   3  12  -1    1.63    0.69
   3  12   0   26.67    2.13
  -3  12   0   18.77    2.26
   3  12   0   16.47    2.51
   3 -12   0   18.07    3.11
  -3  12   0   22.32    2.05
   3  12   0   21.69    2.23
   3  12   0   21.79    1.90
  -3  12   0   22.64    1.96
  -3  12   0   22.51    2.32
   3  12   0   22.55    2.03
  -3  12   0   12.70    1.83
   3  12   1   75.56    4.58
   3  12   1   49.78    4.84
   3  12   1   45.15    4.96
  -3  12  -1   59.91    4.87
   3 -12   1   57.44    6.16
   3  12   1   60.09    5.10
   3  12   1   56.18    5.08
   3  12   1   50.99    4.53
   3  12   1   71.46    4.36
  -3  12  -1   65.40    4.40
   3  12   1   58.54    4.34
   3  12   1   63.96    4.48
   3  12   2   89.05    7.19
   3 -12   2   96.51    8.64
   3  12   2   88.19    7.20
   3  12   2   84.29    7.34
   3  12   2   83.98    6.78
   3  12   2  101.40    6.49
   3  12   2   99.02    6.93
   3  12   2  103.43    6.73
   3  12   3    5.74    1.41
  -3  12  -3    6.60    1.17
   3  12   3    7.97    1.21
   3  12   3    7.40    1.64
   3  12   3    4.56    1.29
   3  12   3    6.56    1.09
   3  12   3    6.38    1.22
   3  12   3    6.06    1.15
   3  12   3    3.73    0.96
   3  12   3    4.70    1.15
   3  12   4   32.64    3.38
  -3  12  -4   36.95    3.14
   3  12   4   28.43    3.24
   3  12   4   27.74    3.37
   3  12   4   32.35    3.13
   3  12   4   33.11    2.61
   3  12   4   24.35    2.72
   3  12   4   33.03    3.11
   3  12   4   28.52    2.74
   3 -12   5   11.58    2.06
   3  12   5    7.44    1.63
  -3  12  -5   12.13    1.68
   3  12   5   12.38    2.02
   3  12   5   10.38    1.61
   3  12   5   11.92    1.66
   3  12   5    8.48    1.55
   3  12   5   10.62    1.44
   3 -12   6    1.11    0.90
   3  12   6    1.47    0.90
  -3  12  -6    3.55    0.98
   3  12   6    1.80    1.06
   3  12   6    2.94    0.94
   3  12   6    2.77    0.82
   3  12   6    2.63    0.80
  -3  12  -7    3.54    0.97
   3  12   7    4.41    0.97
   3  12   7    4.28    0.98
   3  12   7    3.72    1.11
  -3  12  -8    0.77    0.55
   3  12   8    0.36    0.46
   3  12   8    0.73    0.59
   3  12   8   -0.26    0.42
   3 -12   9    0.27    0.38
   3  12   9    0.18    0.39
   3  12   9   -0.08    0.34
  -3  13  10   -0.53    0.46
   3  13 -10   -0.09    0.39
  -3  13   9    1.23    0.49
  -3 -13   9    0.41    0.91
   3 -13  -9    1.97    0.81
  -3  13   9    1.43    0.66
   3  13  -9    1.39    0.62
  -3  13   8    2.13    0.81
   3  13  -8    0.52    0.58
  -3  13   8    2.59    0.72
  -3  13   7   -0.19    0.68
   3  13  -7    0.97    0.70
   3  13  -7    0.95    0.69
  -3  13   7    2.21    0.68
   3  13  -6   11.46    1.78
  -3  13   6   11.44    1.54
   3  13  -6   15.16    1.78
  -3  13   5   25.64    3.08
  -3  13   5   27.24    2.46
   3  13  -5   29.64    2.64
  -3  13   5   20.52    2.20
   3  13  -4    0.45    0.71
  -3  13   4   -0.24    0.64
  -3  13   4    0.76    0.96
   3  13  -4    0.35    0.63
  -3  13   4    0.67    0.55
   3  13  -3   25.15    2.13
   3  13  -3   22.98    2.26
   3  13  -3   15.63    2.61
  -3  13   3   17.91    1.99
  -3  13   3   23.79    2.86
  -3 -13   3   14.79    2.38
   3 -13  -3   19.78    2.84
  -3  13   2    6.57    1.03
  -3  13   2    6.95    1.37
   3  13  -2   10.50    1.29
   3  13  -2    7.76    1.27
  -3  13   2    6.10    1.09
   3  13  -2    4.93    1.18
  -3 -13   2    2.46    0.94
  -3  13   2    8.65    1.69
   3 -13  -2    5.06    1.58
   3  13  -1    5.62    1.57
  -3  13   1    5.12    1.25
   3  13  -1    5.72    1.13
  -3  13   1    6.50    1.12
   3  13  -1    4.06    1.18
   3 -13  -1    3.44    1.53
  -3  13   1    5.13    0.91
  -3  13   1    3.94    1.09
   3  13  -1    7.76    1.11
   3  13   0  137.20    7.17
  -3  13   0   92.62    7.45
   3  13   0   76.84    7.68
   3 -13   0   92.17    8.44
   3  13   0  101.06    7.29
   3  13   0  119.78    6.95
  -3  13   0  105.68    7.01
  -3  13   0   96.62    7.39
   3  13   0  102.18    7.02
   3  13   1   31.01    2.30
  -3  13  -1   18.97    2.42
   3 -13   1   17.95    3.06
   3  13   1   21.05    2.67
   3  13   1   22.18    2.71
   3  13   1   20.31    2.33
   3  13   1   26.90    2.18
  -3  13  -1   22.34    2.14
  -3  13  -1   22.37    2.48
   3  13   1   24.68    2.22
   3  13   1   20.45    2.11
   3  13   2   16.90    1.62
   3  13   2    9.06    1.79
   3 -13   2   10.61    2.32
   3  13   2    8.73    1.80
   3  13   2    9.49    1.78
   3  13   2   12.04    1.64
   3  13   2   11.50    1.42
   3  13   2   10.06    1.42
   3  13   2   10.55    1.60
  -3  13  -2   14.29    1.55
   3  13   3   89.60    7.40
   3  13   3   89.97    7.37
   3  13   3   94.65    7.62
   3  13   3   90.12    7.07
   3  13   3   99.78    6.65
  -3  13  -3  112.66    6.88
   3  13   3   96.65    7.13
   3  13   3   96.58    6.82
   3  13   4    6.72    1.51
  -3  13  -4    8.88    1.39
   3  13   4    8.03    1.68
   3  13   4    8.13    1.60
   3  13   4    6.86    1.13
   3  13   4    6.45    1.28
   3  13   4    8.23    1.22
   3  13   4    8.85    1.48
   3 -13   5   10.18    1.72
   3  13   5   11.66    1.89
  -3  13  -5   15.10    1.83
   3  13   5   14.03    2.05
   3  13   5   10.35    1.32
   3  13   5    8.15    1.47
   3  13   5   14.52    1.83
   3  13   5   10.76    1.60
   3  13   5   13.61    1.51
   3 -13   6   -0.18    0.79
  -3  13  -6    0.48    0.60
   3  13   6   -0.20    0.68
   3  13   6   -0.16    0.58
   3  13   6   -0.20    0.73
   3  13   6    0.41    0.52
   3  13   6    0.16    0.51
   3  13   7    2.70    0.90
   3  13   7    5.09    0.98
   3  13   7    4.90    1.00
  -3  13  -7    3.55    0.89
  -3  13  -8    6.78    1.04
   3  13   8    6.65    0.97
   3  13   8    6.67    1.02
   3  13   8    6.28    1.10
   3  13   9    2.61    0.52
  -3  14   9    2.48    0.54
   3 -14  -9    3.52    0.84
  -3  14   9    1.96    0.64
   3  14  -9    1.71    0.62
  -3 -14   9    2.04    0.95
   3  14  -8   -0.43    0.50
  -3  14   8    0.14    0.57
  -3  14   8    0.10    0.38
   3  14  -7    0.25    0.62
  -3  14   7    0.71    0.46
   3  14  -7    0.50    0.62
   3  14  -6   10.68    1.46
  -3  14   6    6.81    1.15
   3  14  -5    3.11    0.98
  -3  14   5    1.00    1.01
  -3  14   5    3.36    0.84
  -3  14   5    1.94    0.75
  -3  14   4   55.79    4.67
   3  14  -4   50.52    3.60
   3  14  -4   48.36    3.80
  -3  14   3   35.13    3.47
  -3  14   3   39.47    3.89
   3  14  -3   38.80    3.25
   3  14  -3   37.36    3.04
  -3  14   3   34.69    3.02
  -3  14   2  191.63   12.51
  -3  14   2  189.24   11.90
   3  14  -2  167.32   12.08
  -3  14   2  168.41   11.71
  -3  14   2  184.39   12.38
   3  14  -2  193.82   12.09
   3  14  -2  204.11   11.94
  -3  14   1    0.24    0.66
   3  14  -1   -0.28    0.71
  -3  14   1   -0.38    0.68
  -3  14   1    0.45    0.52
   3  14  -1   -0.48    0.77
  -3  14   1    0.79    0.79
  -3  14   0   24.99    2.88
   3  14   0   36.96    2.60
   3  14   0   28.31    3.08
   3  14   0   30.59    2.45
   3  14   0   29.83    2.59
  -3  14   0   27.40    2.49
  -3  14   0   24.73    2.80
  -3  14  -1   38.31    3.70
   3  14   1   36.25    3.78
   3  14   1   34.09    3.72
   3  14   1   39.93    3.13
  -3  14  -1   44.06    3.34
  -3  14  -1   42.12    3.72
   3  14   1   40.40    3.28
   3  14   1   39.92    3.28
   3  14   2    0.68    0.91
   3  14   2    1.69    0.96
   3  14   2    1.46    0.65
   3  14   2    1.67    0.80
  -3  14  -2    2.28    0.72
  -3  14  -2    0.54    0.63
   3  14   2    1.44    0.77
   3  14   2    1.36    0.94
   3  14   3   23.10    2.82
   3  14   3   26.27    3.03
  -3  14  -3   33.99    2.59
   3  14   3   28.29    2.50
   3  14   3   25.54    2.70
   3  14   3   30.02    2.80
   3  14   3   26.76    2.36
   3  14   3   27.05    3.06
   3  14   4   -0.22    0.88
  -3  14  -4   -0.16    0.51
   3  14   4    0.23    0.73
   3  14   4   -0.58    0.78
   3  14   4    0.37    0.64
   3  14   4    0.16    0.54
   3  14   4    0.35    0.57
   3  14   4   -0.50    0.70
   3  14   5    0.41    0.85
  -3  14  -5    1.26    0.65
   3  14   5    0.21    0.81
   3  14   5    1.82    0.78
   3  14   5    0.11    0.45
   3  14   5    1.24    0.74
   3  14   6    6.20    1.30
  -3  14  -6    4.08    0.96
   3  14   6    5.00    1.17
   3  14   6    5.06    1.01
   3  14   6    4.92    0.84
   3  14   6    4.76    0.95
   3  14   7    3.39    0.74
   3  14   7    3.04    0.78
  -3  14  -7    3.35    0.79
   3  14   7    2.95    0.88
   3  14   8    0.51    0.38
   3  14   8    0.61    0.48
  -3  14  -8   -0.19    0.37
  -3 -15   8    1.54    1.21
  -3  15   8    0.08    0.35
  -3  15   7    4.13    0.81
   3  15  -7    4.84    0.94
  -3  15   6   -0.15    0.59
  -3  15   6    0.59    0.51
   3  15  -6    0.76    0.69
  -3  15   5    0.70    0.66
   3  15  -5    1.95    0.84
  -3  15   5    2.77    1.08
  -3  15   5    1.88    0.69
  -3  15   4    0.19    0.71
   3  15  -4    0.15    0.73
  -3  15   4    0.72    0.97
   3  15  -4    0.22    0.60
  -3  15   4    0.23    0.56
  -3  15   3    9.38    1.71
  -3  15   3   10.92    1.52
   3  15  -3   14.18    1.76
   3  15  -3   15.29    1.64
  -3  15   2   -0.20    0.75
   3  15  -2   -0.14    0.76
  -3  15   2    0.48    0.69
  -3  15   2   -0.23    0.88
  -3  15   2    0.38    0.67
   3  15  -2    0.12    0.67
  -3  15   1   21.49    2.16
   3  15  -1   21.42    2.62
  -3  15   1   19.39    2.42
   3  15  -1   25.06    2.35
   3  15  -1   25.21    2.25
  -3  15   1   22.62    2.15
  -3  15   1   23.21    2.67
  -3  15   0    0.32    0.76
   3  15   0    0.21    0.76
  -3  15   0    0.23    0.52
  -3  15   0   -0.19    0.63
   3  15   0    1.06    0.70
   3  15   0    0.18    0.57
  -3  15   0    0.60    0.78
   3  15   1   19.47    2.39
  -3  15  -1   17.11    2.13
  -3  15  -1   16.66    1.83
   3  15   1   17.41    2.07
   3  15   1   16.50    1.80
   3  15   1   18.40    1.76
  -3  15  -1   17.04    2.21
   3  15   2    9.77    1.73
   3  15   2   11.09    1.80
  -3  15  -2    9.77    1.37
   3  15   2    9.72    1.36
  -3  15  -2   14.67    1.83
   3  15   2   11.45    1.61
   3  15   2   11.58    1.35
  -3  15  -2   13.19    1.80
   3  15   3    0.43    0.72
   3  15   3    0.38    0.75
   3  15   3    0.11    0.53
   3  15   3    1.45    0.84
  -3  15  -3    0.34    0.53
  -3  15  -3    0.83    0.76
   3  15   3    1.30    0.76
   3  15   3    1.29    0.84
   3  15   4    2.47    1.03
  -3  15  -4    2.06    0.76
   3  15   4    2.05    0.98
   3  15   4    1.58    0.70
   3  15   4    2.96    0.74
   3  15   4    1.53    0.78
   3  15   5    7.35    1.38
  -3  15  -5    6.83    1.17
   3  15   5    7.83    1.46
   3  15   5    6.45    0.96
   3  15   6   -0.15    0.59
   3  15   6    0.16    0.59
  -3  15  -6    0.13    0.49
   3  15   7    2.29    0.74
  -3  15  -7    1.75    0.60
  -3  16   8    1.97    0.45
  -3 -16   8    0.55    0.74
   3  16  -7    3.39    0.70
  -3  16   7    2.32    0.60
  -3 -16   7    3.30    1.69
  -3  16   6    9.48    1.40
  -3  16   6    6.04    1.12
  -3  16   6    7.93    1.08
   3  16  -6   10.03    1.27
  -3  16   5   16.51    2.06
  -3  16   5   16.84    1.81
   3  16  -4    0.80    0.70
   3  16  -4    0.20    0.59
  -3  16   4    0.22    0.91
  -3  16   4    0.34    0.67
  -3  16   3   14.18    1.55
   3  16  -3   12.21    1.62
   3  16  -3    8.45    1.33
  -3  16   3   13.57    2.06
  -3  16   3   13.79    1.87
  -3  16   2    1.70    0.70
   3  16  -2    0.94    0.74
   3  16  -2    1.22    0.71
   3  16  -2    0.34    0.69
  -3  16   2    0.21    0.78
  -3  16   2    1.72    0.98
  -3  16   1    3.56    0.91
   3  16  -1    5.11    1.27
   3  16  -1    5.13    1.07
  -3  16   1    3.86    1.08
   3  16  -1    5.83    1.10
  -3  16   1    5.61    1.30
  -3  16   0    1.83    0.80
   3  16   0    0.20    0.70
  -3  16   0    2.27    0.74
  -3  16   0    2.00    0.87
   3  16   0    2.26    0.83
   3  16   0    1.11    0.63
  -3  16   0    2.12    0.88
  -3  16  -1   15.58    2.01
   3  16   1   12.47    1.96
  -3  16  -1   16.26    1.71
  -3  16  -1   15.83    2.00
   3  16   1   15.91    1.92
   3  16   1   13.86    1.53
  -3  16  -1   18.69    2.13
   3  16   2    0.59    0.74
  -3  16  -2   -0.48    0.72
   3  16   2   -0.37    0.77
   3  16   2    0.31    0.65
  -3  16  -2   -0.66    0.58
  -3  16  -2    0.17    0.60
   3  16   2    1.06    0.66
  -3  16  -2   -0.34    0.70
   3  16   3    4.06    1.05
  -3  16  -3    5.32    1.17
   3  16   3    3.96    1.09
   3  16   3    2.49    0.88
  -3  16  -3    4.03    0.82
  -3  16  -3    3.36    0.96
   3  16   3    3.85    0.85
   3  16   3    5.00    1.21
   3  16   4    0.90    0.79
   3  16   4    2.29    0.80
   3  16   4    0.90    0.73
   3  16   5   -0.78    0.66
  -3  16  -5    0.12    0.58
  -3  16  -5   -0.36    0.45
   3  16   5    0.16    0.61
   3  16   6    2.58    0.74
   3 -16   6    3.07    0.65
   3  16   6    2.03    0.75
  -3  16  -6    2.79    0.69
   3 -16   7    3.04    0.58
   3  16   7    3.40    0.68
  -3  16  -7    3.49    0.65
  -3 -17   7    2.68    1.13
   3  17  -7    1.59    0.45
  -3  17   7    1.41    0.40
  -3  17   6    0.12    0.48
  -3  17   6    0.08    0.34
   3  17  -6   -0.26    0.46
  -3  17   5    0.26    0.57
   3  17  -5    1.15    0.60
   3  17  -4    0.59    0.69
  -3  17   4    1.35    0.78
  -3  17   4    0.57    0.83
   3  17  -3    0.37    0.62
   3  17  -3    0.77    0.60
  -3  17   3   -0.20    0.96
  -3  17   3    0.82    0.66
   3  17  -2    0.86    0.73
   3  17  -2    0.74    0.70
   3  17  -2    0.31    0.58
  -3  17   2    1.15    0.83
  -3  17   2   -0.35    0.58
  -3  17   1    3.22    0.79
   3  17  -1    3.60    0.89
  -3  17   1    1.06    0.75
  -3  17   0    1.95    0.78
   3  17   0    0.90    0.79
   3  17   0    1.54    0.76
  -3  17   0    1.83    0.86
  -3  17   0    3.62    1.05
  -3  17  -1    4.76    1.08
   3  17   1    5.27    1.21
   3  17   1    3.06    0.85
  -3  17  -1    4.30    1.04
   3  17   1    3.75    0.81
  -3  17  -1    3.22    0.96
   3  17   2    0.35    0.63
  -3  17  -2    0.14    0.67
   3  17   2    0.49    0.75
   3  17   2    0.54    0.61
  -3  17  -2    0.10    0.44
  -3  17  -2    0.30    0.56
  -3  17  -2   -0.15    0.61
  -3  17  -3    6.66    1.19
   3  17   3    4.53    1.07
   3  17   3    5.01    1.08
  -3  17  -3    6.11    1.10
   3  17   3    3.65    0.87
   3  17   4    3.81    1.02
  -3  17  -4    5.43    1.01
   3  17   4    3.34    0.78
   3  17   4    3.91    0.99
   3  17   5    0.38    0.49
  -3  17  -5    0.49    0.56
   3  17   5    0.73    0.56
   3  17   6    0.55    0.50
  -3  17  -6    0.37    0.32
   3  17   6    0.37    0.41
   3 -17   6    0.13    0.27
  -3  18   6   -0.09    0.41
   3  18  -6    0.32    0.35
  -3  18   5    1.06    0.61
   3  18  -5    1.50    0.55
  -3  18   5    1.29    0.54
   3  18  -4    6.15    0.95
  -3  18   4    5.71    1.03
  -3  18   3    4.94    1.03
  -3  18   3    5.11    1.18
   3  18  -3    5.61    0.96
   3  18  -2   25.38    2.66
  -3  18   2   27.23    2.70
  -3  18   2   32.77    2.76
  -3  18   2   34.52    3.01
   3  18  -2   29.77    2.51
   3  18  -1    0.31    0.62
  -3  18   1    0.70    0.61
   3  18  -1    1.31    0.63
   3  18  -1    0.62    0.50
  -3  18   0    7.76    1.19
   3  18   0    6.54    1.25
  -3  18   0    6.69    1.23
   3  18   0    8.88    1.23
  -3  18   0    7.10    1.22
  -3  18  -1   -0.25    0.65
   3  18   1    0.15    0.62
  -3  18  -1    0.28    0.56
   3  18   1    0.35    0.50
  -3  18  -1   -0.81    0.57
  -3  18  -2    0.48    0.60
   3  18   2    0.87    0.62
   3  18   2    0.55    0.61
  -3  18  -2    0.64    0.59
   3  18   2    0.78    0.58
  -3  18  -2    0.37    0.51
   3  18   3    0.55    0.57
  -3  18  -3    1.45    0.67
   3  18   3    1.31    0.54
  -3  18  -3    0.65    0.47
   3  18   4    0.72    0.56
  -3  18  -4    0.28    0.49
  -3  18  -5    7.56    0.90
   3  18   5    6.93    0.94
  -3  19   5   -0.08    0.39
   3  19  -5   -0.06    0.30
  -3  19   4    0.53    0.46
   3  19  -4    0.22    0.38
  -3  19   3    0.36    0.53
   3  19  -3    1.09    0.49
   3  19  -3   -0.16    0.44
   3  19  -2   -0.12    0.56
  -3  19   2   -0.41    0.51
   3  19  -2   -0.25    0.47
   3  19  -2   -0.18    0.45
   3  19  -1    0.12    0.54
  -3  19   1    0.34    0.46
   3  19  -1    0.29    0.40
   3  19  -1    0.16    0.39
   3  19   0    1.25    0.67
  -3  19   0    1.26    0.61
   3  19   0    0.57    0.48
  -3  19  -1    0.29    0.49
   3  19   1    1.06    0.63
  -3  19  -1    0.66    0.58
   3  19   1    1.38    0.55
  -3  19  -2    3.38    0.76
  -3  19  -2    1.70    0.60
  -3  19  -2    3.06    0.69
   3  19   2    2.46    0.60
   3  19   2    3.77    0.87
  -3  19  -3    7.53    1.00
   3  19   3    6.46    0.99
  -3  19  -3    6.36    0.89
  -3  19  -4    0.80    0.41
   3  20  -2   -0.16    0.39
  -3  20   2   -0.07    0.33
   3  20  -1    0.27    0.47
  -3  20   1    0.64    0.43
   3  20  -1    0.34    0.35
   3  20   0    0.27    0.41
  -3  20   0    0.08    0.35
   3  20   0    0.43    0.55
   3  20   0    0.47    0.35
  -3  20  -1    1.06    0.46
   3  20   1    1.25    0.53
  -3  20  -1    1.73    0.52
   3  20   1    0.95    0.39
   4   0 -12    2.97    0.72
   4   0 -11   -0.14    0.47
   4   0 -11   -0.23    0.66
   4   0 -10   25.84    2.55
   4   0 -10   22.32    2.97
   4   0  -9   -0.16    0.64
   4   0  -9   -0.30    0.95
   4   0  -8   81.68    5.36
   4   0  -8   70.97    6.31
  -4   0   8   71.96    5.39
   4   0  -8   66.07    5.26
  -4   0   7    0.71    0.67
   4   0  -7    0.58    0.97
   4   0  -7    0.40    0.42
  -4   0   7   -0.21    0.77
   4   0  -7    0.79    0.52
   4   0  -6  128.75    9.43
  -4   0   6  109.49    8.39
  -4   0   6  118.48    8.14
   4   0  -6  125.38    8.08
   4   0  -6  131.89    7.97
   4   0  -5    1.80    1.03
  -4   0   5    1.32    0.78
  -4   0   5    0.46    0.67
  -4   0   4   13.20    1.69
  -4   0   4   14.94    1.64
   4   0  -4   11.46    1.84
   4   0  -3   -0.19    0.56
  -4   0   3    0.28    0.52
   4   0  -3    0.10    0.40
  -4   0   3    0.11    0.44
   4   0  -2    2.69    0.86
   4   0  -2    2.41    0.53
  -4   0   2    2.71    0.83
  -4   0   2    1.87    0.55
  -4   0   1    0.14    0.56
   4   0  -1    0.63    0.59
   4   0  -1    0.72    0.61
  -4   0   0  250.14   15.91
   4   0   0  257.41   15.91
   4   0   0  252.98   15.85
  -4   0  -1    1.17    0.69
   4   0   1    0.14    0.57
  -4   0  -2  558.74   34.95
  -4   0  -2  591.58   34.58
  -4   0  -3   -0.20    0.62
  -4   0  -3    0.13    0.42
  -4   0  -4  127.91    9.21
  -4   0  -5   -0.28    0.66
   4   0   5    0.11    0.34
   4   0   5    0.15    0.47
   4   0   5   -0.18    0.49
  -4   0  -6   13.38    2.46
   4   0   6   14.11    1.86
   4   0   6   14.93    2.09
  -4   0  -7   -0.39    0.93
   4   0   7   -0.92    0.70
   4   0   8   -0.25    0.64
  -4   0  -8    3.32    1.20
   4   0   9   -0.22    0.72
  -4   0  -9    1.19    0.86
   4   0  10    0.35    0.58
   4   0  11    0.33    0.46
   4   1 -12    2.77    0.68
   4  -1 -12    1.62    0.60
   4   1 -11    0.28    0.55
   4  -1 -11    0.43    0.55
   4   1 -11   -0.46    0.67
   4  -1 -11   -0.22    0.73
  -4  -1  10    7.09    1.19
   4   1 -10    7.39    1.31
   4  -1 -10    7.68    1.36
   4   1 -10    7.18    1.70
   4  -1 -10    6.77    1.59
  -4  -1   9    7.22    1.22
   4   1  -9   11.69    1.56
   4  -1  -9    8.95    1.42
   4  -1  -9    8.74    1.84
   4   1  -9    8.33    1.85
  -4  -1   8    0.15    0.62
  -4   1   8   -0.15    0.60
  -4  -1   8    0.25    0.62
   4   1  -8    0.59    0.91
   4  -1  -8    0.85    0.78
  -4  -1   8   -0.24    0.58
   4   1  -8    0.90    0.60
   4  -1  -8    0.15    0.67
   4   1  -7   99.17    7.80
   4  -1  -7   98.58    7.70
  -4  -1   7   86.28    7.10
   4   1  -7  100.08    8.44
  -4  -1   7  101.69    6.84
  -4  -1   7   84.18    6.53
  -4   1   7   97.73    6.75
   4  -1  -7   90.50    6.67
   4   1  -7  101.78    6.74
   4   1  -7  109.63    6.67
   4  -1  -7  106.92    6.64
   4   1  -6   13.85    1.40
  -4  -1   6   11.03    1.46
  -4   1   6   11.59    1.49
   4   1  -6   13.44    2.42
   4   1  -6    9.75    1.31
   4  -1  -6   10.24    1.38
  -4  -1   6   10.09    1.60
   4   1  -5  340.68   21.98
   4  -1  -5  333.79   21.30
  -4  -1   5  332.63   20.81
  -4  -1   5  348.41   21.14
  -4   1   5  330.77   21.01
   4  -1  -5  359.43   20.93
  -4   1   5  320.69   20.78
   4  -1  -4    1.54    0.68
   4   1  -4    1.49    0.94
  -4   1   4    1.98    0.74
  -4  -1   4    1.42    0.71
   4  -1  -4    1.67    0.58
  -4   1   4    2.12    0.72
  -4  -1   4    1.44    0.59
   4  -1  -3  258.70   15.61
  -4   1   3  261.88   15.87
  -4  -1   3  247.31   15.84
   4   1  -3  247.28   16.39
   4  -1  -3  254.88   16.13
  -4  -1   3  254.26   15.61
  -4   1   3  249.59   15.62
   4   1  -2   30.04    2.95
  -4  -1   2   32.45    2.43
   4  -1  -2   27.01    2.32
  -4   1   2   29.53    2.73
  -4   1   2   29.03    2.41
  -4  -1   1    1.70    0.76
  -4   1   1    1.76    0.71
   4   1  -1    1.38    0.74
   4  -1  -1    1.91    0.63
   4   1  -1    2.42    0.74
   4  -1  -1    3.70    0.88
  -4   1   0  156.30   10.56
  -4  -1   0  154.17   10.56
   4  -1   0  159.89   10.62
   4   1   0  166.28   10.56
   4   1   0  166.15   10.57
   4  -1   0  168.96   10.54
  -4   1  -1    8.69    1.40
  -4  -1  -1    6.71    1.26
   4  -1   1    8.01    1.26
   4   1   1    5.22    1.08
  -4   1  -2    0.76    0.76
  -4  -1  -2    0.88    0.62
  -4  -1  -2    0.76    0.54
  -4   1  -2    0.52    0.44
  -4   1  -3    1.06    0.75
  -4  -1  -3    0.95    0.74
  -4  -1  -3    2.03    0.63
  -4   1  -3    1.48    0.55
  -4   1  -4  157.49    9.70
  -4  -1  -4  112.82    9.00
  -4   1  -5   28.76    3.17
  -4  -1  -5   15.90    2.44
   4  -1   5   18.62    1.90
   4   1   5   18.42    2.05
   4  -1   5   22.07    2.36
   4  -1   5   24.74    2.34
   4   1   5   21.07    2.37
  -4   1  -6   71.64    6.69
   4  -1   6   89.51    6.17
   4  -1   6   80.95    5.56
   4   1   6   76.58    5.68
   4  -1   6   89.96    6.14
   4   1   6   76.52    6.22
  -4   1  -7   21.74    3.25
  -4  -1  -7   14.77    2.74
   4  -1   7   19.96    2.40
   4   1   7   16.94    2.49
   4  -1   7   20.34    2.44
   4  -1   8   -0.45    0.69
   4   1   8   -0.26    0.76
  -4   1  -8    1.14    0.83
   4  -1   9   22.08    2.71
   4   1   9   23.56    2.89
   4   1  10   11.43    1.55
   4   1  10    7.75    1.43
   4  -1  10    7.73    1.35
   4  -1  11    0.99    0.56
   4   1  11    2.01    0.62
   4   2 -12    1.67    0.54
   4  -2 -12    2.59    0.70
   4   2 -11    1.81    0.96
   4  -2 -11    1.04    0.79
   4   2 -11    1.89    0.72
   4  -2 -11    3.30    0.96
  -4  -2  11    1.25    0.66
   4   2 -10    3.51    1.20
   4  -2 -10    0.25    0.72
   4   2 -10    2.34    0.82
   4  -2 -10    1.46    0.71
  -4  -2  10    1.33    0.66
   4   2  -9   15.07    2.46
   4  -2  -9   13.34    2.25
  -4  -2   9   16.34    1.85
   4  -2  -9   13.61    1.89
   4  -2  -8   41.50    4.09
   4   2  -8   36.20    4.05
   4   2  -8   31.72    4.61
  -4  -2   8   41.81    4.06
  -4   2   8   48.27    3.59
  -4  -2   8   41.48    3.36
  -4  -2   8   40.52    3.48
   4  -2  -8   39.87    3.48
   4   2  -8   40.81    3.44
   4  -2  -8   43.16    4.21
   4   2  -7   33.33    3.74
   4  -2  -7   38.20    3.85
   4   2  -7   45.54    3.22
  -4  -2   7   37.28    3.69
   4   2  -7   39.78    4.81
  -4  -2   7   43.13    3.37
  -4   2   7   42.39    3.30
  -4  -2   7   34.42    3.12
   4   2  -7   39.77    3.22
   4  -2  -7   30.46    3.45
   4  -2  -7   37.83    3.26
   4   2  -6   68.75    5.76
   4  -2  -6   65.85    5.67
   4   2  -6   69.80    6.76
  -4  -2   6   67.10    5.50
  -4  -2   6   69.30    5.17
  -4   2   6   73.36    5.16
   4   2  -6   71.85    5.07
   4  -2  -6   71.88    5.16
   4   2  -6   82.68    5.06
   4  -2  -6   73.21    4.98
  -4  -2   5  282.83   18.29
  -4   2   5  300.45   18.28
   4  -2  -5  297.25   18.12
   4   2  -5  272.63   19.27
  -4  -2   5  287.32   18.12
   4  -2  -4   73.33    5.30
  -4  -2   4   71.60    5.44
  -4   2   4   76.83    5.43
   4   2  -4   73.10    6.14
  -4  -2   4   73.89    5.32
   4  -2  -3   77.84    5.32
  -4   2   3   77.05    5.43
  -4  -2   3   72.30    5.45
   4   2  -3   80.75    6.10
   4  -2  -3   80.01    5.69
  -4  -2   3   71.52    5.26
   4  -2  -2  355.42   20.86
  -4   2   2  340.38   21.26
   4   2  -2  333.09   21.52
  -4  -2   2  342.77   20.80
   4  -2  -2  349.60   21.23
   4  -2  -1  220.45   13.04
  -4  -2   1  216.44   13.44
  -4   2   1  201.52   13.47
   4  -2  -1  219.71   13.33
   4  -2  -1  208.55   13.59
   4   2  -1  207.66   13.46
   4   2  -1  207.60   13.60
   4  -2  -1  210.55   13.38
   4  -2   0    1.10    0.51
  -4   2   0    2.27    0.78
  -4  -2   0    1.37    0.68
   4  -2   0    1.50    0.69
   4   2   0    1.36    0.67
   4   2   0    1.83    0.65
   4   2   0    1.20    0.66
   4  -2   1 1439.36   82.25
   4   2   1 1445.75   82.11
  -4   2  -1 1394.13   82.38
  -4  -2  -1 1325.77   82.32
   4   2   1 1378.81   81.80
  -4   2  -2    9.21    1.53
  -4  -2  -2    5.49    1.13
  -4   2  -2    8.33    1.21
  -4   2  -3  403.92   22.10
  -4   2  -3  427.57   22.57
  -4   2  -3  408.79   21.81
  -4   2  -4    0.39    0.60
  -4   2  -4    1.46    0.89
  -4  -2  -4    0.80    0.61
  -4   2  -5   29.08    2.74
   4   2   5   21.83    2.56
   4   2   5   27.28    2.59
  -4   2  -5   27.36    2.89
  -4   2  -5   23.18    3.03
   4  -2   5   24.98    2.69
  -4   2  -6   41.12    3.56
  -4   2  -6   28.70    3.37
  -4   2  -6   35.35    3.91
   4  -2   6   28.42    2.68
   4  -2   6   33.96    3.40
   4   2   6   29.74    3.28
   4   2   7  104.19    7.50
   4  -2   7  103.77    6.63
   4   2   8   12.22    2.02
   4  -2   8   13.49    2.14
  -4   2  -8   16.06    2.04
   4   2   9   19.37    2.66
  -4   2  -9   30.66    2.76
   4   2  10    2.54    0.83
   4   2  10    1.95    0.81
  -4   2 -10    2.77    0.85
   4  -2  11    0.22    0.48
   4   2  11    0.80    0.45
   4   2  11    0.54    0.43
   4  -3 -12    2.66    0.66
   4   3 -12    1.11    0.50
  -4  -3  12    3.09    0.72
   4   3 -11   -0.21    0.69
   4   3 -11    0.13    0.51
   4  -3 -11    0.14    0.54
  -4  -3  11    0.77    0.68
   4   3 -10   10.18    1.82
   4  -3 -10    6.31    1.48
   4   3 -10    9.27    1.45
   4  -3 -10   11.05    1.55
  -4  -3  10    9.07    1.36
   4   3  -9   22.57    2.96
   4  -3  -9   23.52    2.91
  -4  -3   9   30.24    2.59
   4  -3  -9   24.40    2.58
   4   3  -9   26.08    2.60
  -4   3   8    0.97    0.66
  -4  -3   8    0.84    0.68
   4   3  -8    0.99    0.80
   4  -3  -8    0.46    0.60
   4   3  -8    1.84    1.26
  -4  -3   8    0.50    0.69
   4   3  -8    1.22    0.63
   4  -3  -8    1.97    0.83
   4  -3  -8    1.11    0.81
  -4  -3   7    4.46    1.00
  -4  -3   7    5.39    1.07
  -4   3   7    5.04    0.99
   4   3  -7    3.81    1.11
   4  -3  -7    3.17    1.01
   4   3  -7    4.22    0.88
   4   3  -7    3.53    1.50
  -4  -3   7    2.50    0.99
  -4   3   7    4.36    1.09
   4   3  -7    5.00    0.97
   4  -3  -7    4.06    0.95
   4  -3  -6   38.13    3.68
   4   3  -6   39.76    3.76
  -4  -3   6   39.74    3.77
   4   3  -6   40.86    4.83
   4   3  -6   52.19    3.39
  -4   3   6   40.14    3.32
  -4  -3   6   42.65    3.42
   4   3  -6   44.40    3.38
   4  -3  -6   41.36    3.78
  -4  -3   5    7.13    1.36
  -4   3   5    9.54    1.53
  -4  -3   5   11.75    1.69
   4  -3  -5    9.29    1.44
   4   3  -5   10.04    2.15
  -4  -3   4    1.92    0.69
  -4  -3   4    2.06    0.77
  -4   3   4    1.30    0.62
   4  -3  -4    1.86    0.69
   4   3  -4    1.08    0.92
   4  -3  -3  364.73   22.83
  -4   3   3  393.66   22.92
  -4  -3   3  383.77   23.01
   4   3  -3  363.38   23.57
  -4  -3   3  373.73   22.83
   4  -3  -2  133.92    8.88
  -4   3   2  138.89    9.24
[truncated: 254,292 more chars]
