# Supplementary material for: Crystal structure and Hirshfeld surface analysis of two organic salts based on 1,3,4-thia­diazole derivatives
Source: Acta Crystallogr E Crystallogr Commun. 2023 Jan 12;79(Pt 2):85–9. doi: 10.1107/S2056989022012154 (PMC9912469; doi:10.1107/S2056989022012154)
Supplement: Supplementary file 2 [file e-79-00085-Isup2.hkl]

data_I                                                                         
_shelx_title ' exp_841ezotova11.05_a.res in P2(1)/n'                            
_shelx_refln_list_code          4                                               
_shelx_F_calc_maximum      197.69                                               
_exptl_crystal_F_000       364.00                                               
_reflns_d_resolution_high  0.8151                                               
                                                                                
loop_                                                                           
 _space_group_symop_operation_xyz                                               
 'x, y, z'                                                                      
 '-x+1/2, y+1/2, -z+1/2'                                                        
 '-x, -y, -z'                                                                   
 'x-1/2, -y-1/2, z-1/2'                                                         
                                                                                
_cell_length_a     6.4215                                                       
_cell_length_b    18.1227                                                       
_cell_length_c     7.2155                                                       
_cell_angle_alpha  90.000                                                       
_cell_angle_beta  113.095                                                       
_cell_angle_gamma  90.000                                                       
                                                                                
_shelx_F_squared_multiplier     1.000                                           
                                                                                
loop_                                                                           
 _refln_index_h                                                                 
 _refln_index_k                                                                 
 _refln_index_l                                                                 
 _refln_F_squared_calc                                                          
 _refln_F_squared_meas                                                          
 _refln_F_squared_sigma                                                         
 _refln_observed_status                                                         
   2   0   0        101.00        116.49         2.88 o                         
   4   0   0         13.78         21.02         1.84 o                         
   6   0   0        201.65        203.44         8.71 o                         
   1   1   0        862.52        891.04         8.59 o                         
   2   1   0       1236.57       1196.76        12.05 o                         
   3   1   0         52.77         58.18         1.71 o                         
   4   1   0         62.89         73.59         2.44 o                         
   5   1   0         68.22         75.33         2.52 o                         
   6   1   0         90.76         81.78         7.37 o                         
   7   1   0          0.35          0.47         0.25 o                         
   0   2   0       1821.50       1569.78        20.22 o                         
   1   2   0        426.12        420.35         3.90 o                         
   2   2   0         22.96         18.13         0.73 o                         
   3   2   0        170.95        190.58         3.41 o                         
   4   2   0        461.75        447.37         6.19 o                         
   5   2   0         16.63         18.34         1.11 o                         
   6   2   0         35.73         34.61         5.28 o                         
   7   2   0          0.50          0.43         0.24 o                         
   1   3   0         66.72         55.62         0.80 o                         
   2   3   0        386.61        400.76         4.86 o                         
   3   3   0        256.41        297.43         4.56 o                         
   4   3   0         13.67         12.22         0.89 o                         
   5   3   0        254.84        257.13         6.04 o                         
   6   3   0        351.26        370.84        12.78 o                         
   7   3   0         54.02         45.59         1.35 o                         
   0   4   0       1686.29       1650.73        21.74 o                         
   1   4   0        594.11        556.79         3.90 o                         
   2   4   0       3201.05       3469.12        30.04 o                         
   3   4   0         97.65         87.79         3.10 o                         
   4   4   0        132.35        123.94         3.86 o                         
   5   4   0         18.37         17.98         1.49 o                         
   6   4   0        251.95        267.54         7.27 o                         
   7   4   0          1.11          1.48         0.65 o                         
   1   5   0         12.26          4.65         0.71 o                         
   2   5   0       2632.60       2692.24        35.98 o                         
   3   5   0        395.16        352.26        19.61 o                         
   4   5   0         14.73         19.93         2.48 o                         
   5   5   0        601.31        592.33        17.78 o                         
   6   5   0         79.60         90.24         3.88 o                         
   7   5   0          2.25          1.20         0.54 o                         
   0   6   0       2570.24       2612.84        28.12 o                         
   1   6   0       1516.77       1565.44        15.38 o                         
   2   6   0        506.31        527.10         7.37 o                         
   3   6   0        754.95        739.00        17.79 o                         
   4   6   0        259.70        243.93         6.84 o                         
   5   6   0        112.24        123.04         6.94 o                         
   6   6   0          1.51          0.82         0.52 o                         
   1   7   0        730.49        742.07         8.16 o                         
   2   7   0        689.03        716.96         9.64 o                         
   3   7   0         75.20        101.90         4.95 o                         
   4   7   0         36.77         37.32         2.01 o                         
   5   7   0        441.60        430.58        14.49 o                         
   6   7   0         12.90         15.62         1.56 o                         
   0   8   0        147.80        152.20         3.46 o                         
   1   8   0        143.14        172.02         3.36 o                         
   2   8   0         12.43         16.93         1.03 o                         
   3   8   0        309.20        311.23         6.20 o                         
   4   8   0         44.29         43.81         2.21 o                         
   5   8   0        117.20        124.88         4.99 o                         
   6   8   0         42.10         53.73         3.95 o                         
   1   9   0        652.88        683.22         9.26 o                         
   2   9   0       1442.02       1576.62        23.38 o                         
   3   9   0         20.01         21.38         1.75 o                         
   4   9   0        127.77        131.18         4.01 o                         
   5   9   0        126.77        127.83         5.01 o                         
   6   9   0          0.25          0.39         0.70 o                         
   0  10   0       1576.27       1865.94        26.36 o                         
   1  10   0        956.41        968.29        12.53 o                         
   2  10   0         20.39         20.52         1.29 o                         
   3  10   0        366.17        368.19        10.57 o                         
   4  10   0        407.33        428.97        10.20 o                         
   5  10   0         80.99         83.03         3.90 o                         
   6  10   0          6.18          7.69         1.41 o                         
   1  11   0         18.06         13.58         0.99 o                         
   2  11   0         88.36         88.76         2.28 o                         
   3  11   0         41.19         40.52         2.56 o                         
   4  11   0         91.63         93.14         6.22 o                         
   5  11   0        213.75        228.91         5.47 o                         
   6  11   0         18.20         17.36         1.85 o                         
   0  12   0         11.52         10.53         1.63 o                         
   1  12   0         14.71         16.79         1.49 o                         
   2  12   0         17.83         21.69         1.30 o                         
   3  12   0       1186.73       1185.05        20.20 o                         
   4  12   0         62.50         53.19         4.66 o                         
   5  12   0        234.03        235.35         6.70 o                         
   6  12   0         26.10         24.52         1.91 o                         
   1  13   0        332.83        362.94        11.64 o                         
   2  13   0         63.05         63.13         2.69 o                         
   3  13   0          0.52          0.29         0.78 o                         
   4  13   0         15.80         18.56         2.75 o                         
   5  13   0         37.65         36.08         2.05 o                         
   0  14   0        108.45        104.93         5.71 o                         
   1  14   0        229.72        219.97         6.49 o                         
   2  14   0        506.30        505.81        11.74 o                         
   3  14   0        331.00        332.40         8.62 o                         
   4  14   0         11.37         12.11         1.52 o                         
   5  14   0          4.49          4.66         0.81 o                         
   1  15   0       1485.42       1455.09        19.55 o                         
   2  15   0         61.79         71.10         3.42 o                         
   3  15   0         25.08         33.02         2.46 o                         
   4  15   0          0.61          1.51         0.63 o                         
   5  15   0         61.94         72.62         3.96 o                         
   0  16   0        111.11        119.54         6.43 o                         
   1  16   0         20.12         17.93         1.74 o                         
   2  16   0          0.02          0.37         0.37 o                         
   3  16   0        357.51        373.09        13.10 o                         
   4  16   0          0.12         -0.02         0.33 o                         
   5  16   0         76.98         71.90         2.12 o                         
   1  17   0          0.56          0.97         0.51 o                         
   2  17   0         25.77         32.66         1.97 o                         
   3  17   0        184.89        191.11        13.43 o                         
   4  17   0         14.26         15.36         1.27 o                         
   0  18   0         25.17         23.12         3.04 o                         
   1  18   0         18.68         23.79         2.50 o                         
   2  18   0          5.98          5.24         0.70 o                         
   3  18   0         23.55         24.38         1.42 o                         
   4  18   0         22.47         19.04         1.02 o                         
   1  19   0         15.94         18.51         1.21 o                         
   2  19   0        176.01        197.66         4.56 o                         
   3  19   0        110.73        107.92         2.96 o                         
   0  20   0        136.47        137.88         6.69 o                         
   1  20   0         18.27         19.51         1.16 o                         
   2  20   0          1.43          1.03         0.39 o                         
   3  20   0        115.48        104.09         4.07 o                         
   1  21   0        145.99        156.90         6.41 o                         
   2  21   0        104.63        108.35         4.57 o                         
   0  22   0         84.21         87.97         3.95 o                         
   1  22   0         28.87         27.89         2.09 o                         
  -7   0   1         32.01         26.52         1.82 o                         
  -5   0   1        610.51        577.44        12.43 o                         
  -3   0   1       1242.27       1209.77        25.49 o                         
  -1   0   1       5470.50       4648.82        41.90 o                         
   1   0   1       1383.59       1256.84        14.31 o                         
   3   0   1          1.05          0.94         0.79 o                         
   5   0   1        618.21        631.59        13.57 o                         
  -7   1   1         38.47         35.39         1.73 o                         
  -6   1   1         11.94          9.85         2.08 o                         
  -5   1   1        511.60        500.11         7.94 o                         
  -4   1   1       1116.48       1191.77        19.19 o                         
  -3   1   1       1333.68       1328.34        19.47 o                         
  -2   1   1        323.99        312.93         3.80 o                         
  -1   1   1         86.04         95.92         1.10 o                         
   0   1   1       1962.02       2010.34        21.74 o                         
   1   1   1       4682.56       4441.45        34.32 o                         
   2   1   1        495.09        485.94         6.28 o                         
   3   1   1       1289.83       1282.10        14.72 o                         
   4   1   1        655.62        688.74         9.60 o                         
   5   1   1          9.80         12.07         1.13 o                         
   6   1   1          1.54          2.20         0.56 o                         
  -7   2   1         31.90         32.76         1.63 o                         
  -6   2   1          0.22          1.98         0.66 o                         
  -5   2   1        121.23        119.52         3.00 o                         
  -4   2   1        703.86        712.10        16.57 o                         
  -3   2   1        767.47        739.34        14.03 o                         
  -2   2   1        396.14        380.88         4.48 o                         
  -1   2   1       5191.84       4709.06        42.59 o                         
   0   2   1          1.98         28.47         1.29 o                         
   1   2   1       7459.52       6749.65        62.74 o                         
   2   2   1         36.18         36.19         1.29 o                         
   3   2   1          1.26         -0.09         0.55 o                         
   4   2   1         12.00         11.40         0.76 o                         
   5   2   1        210.53        223.14         4.94 o                         
   6   2   1          7.95          8.18         1.10 o                         
  -7   3   1        110.88        111.95         3.15 o                         
  -6   3   1        252.61        264.62         5.99 o                         
  -5   3   1        485.66        482.29         9.14 o                         
  -4   3   1        302.32        302.71         5.13 o                         
  -3   3   1       1229.04       1286.67        18.99 o                         
  -2   3   1        683.43        731.58         7.74 o                         
  -1   3   1       1689.14       1586.98        14.82 o                         
   0   3   1        534.16        581.73         6.81 o                         
   1   3   1        154.29        139.48         3.85 o                         
   2   3   1        249.88        282.92         3.76 o                         
   3   3   1       1494.96       1547.24        19.23 o                         
   4   3   1        236.87        248.52         4.84 o                         
   5   3   1         38.67         36.01         1.66 o                         
   6   3   1         90.51         90.94         3.44 o                         
  -7   4   1        195.66        193.68         4.07 o                         
  -6   4   1          8.36          7.11         0.91 o                         
  -5   4   1          0.74          2.17         1.10 o                         
  -4   4   1         16.47         15.42         1.05 o                         
  -3   4   1        415.29        417.28         7.83 o                         
  -2   4   1        414.64        385.63         4.64 o                         
  -1   4   1         40.69         50.13         0.94 o                         
   0   4   1         16.36         15.26         0.64 o                         
   1   4   1         43.87         59.99         2.75 o                         
   2   4   1        336.74        329.71         4.29 o                         
   3   4   1         76.86         74.93         2.57 o                         
   4   4   1        161.47        160.59         3.73 o                         
   5   4   1        157.00        154.47         3.47 o                         
   6   4   1         52.39         48.71         1.94 o                         
  -7   5   1         54.52         53.71         2.48 o                         
  -6   5   1          4.45          7.40         1.73 o                         
  -5   5   1        629.05        636.60        18.56 o                         
  -4   5   1        260.59        270.81         6.29 o                         
  -3   5   1        541.09        600.80        14.46 o                         
  -2   5   1        621.63        666.79        10.48 o                         
  -1   5   1        310.09        322.26         5.52 o                         
   0   5   1         25.62         29.54         3.41 o                         
   1   5   1        294.34        305.97         8.32 o                         
   2   5   1       1690.48       1775.78        56.00 o                         
   3   5   1        759.40        782.68        29.49 o                         
   4   5   1         40.22         34.17         3.07 o                         
   5   5   1         37.79         38.91         4.36 o                         
   6   5   1          0.36          0.79         0.52 o                         
  -7   6   1          1.45          1.70         0.49 o                         
  -6   6   1          1.55          1.34         1.00 o                         
  -5   6   1        557.87        552.51        16.93 o                         
  -4   6   1         87.72         90.64         2.70 o                         
  -3   6   1        647.48        656.48        15.84 o                         
  -2   6   1       1902.47       2065.33        28.46 o                         
  -1   6   1        150.80        167.74         3.56 o                         
   0   6   1        158.48        155.47         3.35 o                         
   1   6   1        120.71         98.63         4.26 o                         
   2   6   1        635.09        655.61        16.73 o                         
   3   6   1         71.44         67.69         3.15 o                         
   4   6   1         35.80         30.07         1.86 o                         
   5   6   1        301.43        305.39         8.68 o                         
   6   6   1         13.12         11.55         1.22 o                         
  -7   7   1         31.28         28.86         1.81 o                         
  -6   7   1        136.15        129.78         6.85 o                         
  -5   7   1          6.13          4.25         1.47 o                         
  -4   7   1        333.39        322.12         5.73 o                         
  -3   7   1        270.08        281.18         8.85 o                         
  -2   7   1        967.96        998.30        21.36 o                         
  -1   7   1       3044.04       3152.34        34.04 o                         
   0   7   1       3363.77       3474.19        37.33 o                         
   1   7   1        934.58        974.25        21.74 o                         
   2   7   1          0.47          0.78         0.42 o                         
   3   7   1        513.67        539.16        11.07 o                         
   4   7   1        150.34        131.00         4.04 o                         
   5   7   1        112.99        112.93         6.57 o                         
   6   7   1         74.94         67.85         4.14 o                         
  -7   8   1          3.46          2.57         0.74 o                         
  -6   8   1         37.83         44.71         3.82 o                         
  -5   8   1        179.39        184.81         5.15 o                         
  -4   8   1         32.78         29.19         1.54 o                         
  -3   8   1        479.75        500.97        13.51 o                         
  -2   8   1       1044.25       1085.26        23.38 o                         
  -1   8   1          0.25          1.50         0.36 o                         
   0   8   1        340.64        348.27         5.92 o                         
   1   8   1        368.91        354.61         8.04 o                         
   2   8   1        894.17        924.83        25.50 o                         
   3   8   1          5.28          5.05         0.76 o                         
   4   8   1         58.95         60.40         5.94 o                         
   5   8   1        100.75        105.39         6.21 o                         
   6   8   1          2.69          1.77         0.87 o                         
  -6   9   1         16.64         13.77         2.10 o                         
  -5   9   1         92.50         98.89         3.67 o                         
  -4   9   1        611.87        597.25         8.72 o                         
  -3   9   1        373.65        396.20         7.18 o                         
  -2   9   1        109.84        123.02         5.14 o                         
  -1   9   1        465.95        487.18        12.01 o                         
   0   9   1         19.79         19.99         1.31 o                         
   1   9   1        320.54        358.44         5.96 o                         
   2   9   1         35.64         29.14         1.37 o                         
   3   9   1        274.84        279.06         6.01 o                         
   4   9   1        277.41        299.34        21.91 o                         
   5   9   1          0.66          1.01         0.86 o                         
   6   9   1        105.70        104.94         3.21 o                         
  -6  10   1        278.47        282.12         9.74 o                         
  -5  10   1          1.62          2.39         0.67 o                         
  -4  10   1        109.89        118.86         3.87 o                         
  -3  10   1         36.93         43.90         2.12 o                         
  -2  10   1        307.76        293.17         9.17 o                         
  -1  10   1        134.12        158.09         4.16 o                         
   0  10   1         13.34         14.66         1.20 o                         
   1  10   1         40.01         36.86         1.43 o                         
   2  10   1        153.33        149.98         3.81 o                         
   3  10   1         66.18         66.61         6.38 o                         
   4  10   1          3.07          1.66         0.95 o                         
   5  10   1          2.84          3.26         0.83 o                         
   6  10   1         97.59        100.96         4.21 o                         
  -6  11   1         32.68         37.15         2.96 o                         
  -5  11   1         17.63         18.24         1.53 o                         
  -4  11   1         63.63         67.11         3.72 o                         
  -3  11   1         75.68         75.94         3.54 o                         
  -2  11   1        193.87        200.51         4.02 o                         
  -1  11   1        449.17        500.75         9.70 o                         
   0  11   1       1145.94       1161.90        18.23 o                         
   1  11   1        602.22        674.06         8.88 o                         
   2  11   1        104.57        103.04         2.55 o                         
   3  11   1          6.57          8.74         2.68 o                         
   4  11   1         35.51         34.41         2.51 o                         
   5  11   1         45.15         43.05         2.46 o                         
  -6  12   1        170.41        160.85         4.33 o                         
  -5  12   1         92.42         91.72         4.17 o                         
  -4  12   1         12.78          7.47         1.28 o                         
  -3  12   1          7.66          7.99         0.98 o                         
  -2  12   1       1563.62       1554.56        20.13 o                         
  -1  12   1         25.60         33.93         1.29 o                         
   0  12   1        329.00        328.36         4.70 o                         
   1  12   1          9.96         12.05         0.97 o                         
   2  12   1       1262.00       1287.03        13.53 o                         
   3  12   1         43.44         43.89         4.14 o                         
   4  12   1         23.63         22.19         2.91 o                         
   5  12   1         75.25         77.55         3.10 o                         
  -6  13   1          3.64          3.97         0.85 o                         
  -5  13   1         33.77         37.95         5.11 o                         
  -4  13   1         58.78         66.92         3.65 o                         
  -3  13   1        222.71        229.80         7.48 o                         
  -2  13   1         28.03         38.52         2.06 o                         
  -1  13   1          6.90          9.59         1.02 o                         
   0  13   1       2242.68       2199.53        20.43 o                         
   1  13   1         23.29         25.44         2.01 o                         
   2  13   1        290.41        283.32         5.64 o                         
   3  13   1        102.54        100.52         6.32 o                         
   4  13   1          0.55          1.32         0.86 o                         
   5  13   1          2.62          2.38         0.79 o                         
  -5  14   1          1.53          1.90         1.02 o                         
  -4  14   1          8.11          8.63         1.33 o                         
  -3  14   1         22.79         20.12         2.07 o                         
  -2  14   1        423.86        418.12         8.32 o                         
  -1  14   1          0.39          2.32         2.85 o                         
   0  14   1        163.18        166.34         3.36 o                         
   1  14   1          6.06          6.05         0.89 o                         
   2  14   1        112.58        116.35         4.77 o                         
   3  14   1        103.37        102.81         6.28 o                         
   4  14   1        103.10        114.94         4.98 o                         
   5  14   1          0.09          0.38         0.44 o                         
  -5  15   1         75.07         73.22         3.03 o                         
  -4  15   1        232.60        256.96        14.41 o                         
  -3  15   1        154.45        173.96         6.09 o                         
  -2  15   1        185.25        185.27         7.09 o                         
  -1  15   1        184.38        193.42         6.04 o                         
   0  15   1        358.72        338.77         6.06 o                         
   1  15   1         31.26         35.66         2.08 o                         
   2  15   1          3.24          2.47         0.81 o                         
   3  15   1        156.09        172.37         7.97 o                         
   4  15   1         57.35         58.62         2.89 o                         
  -5  16   1         25.97         22.53         1.16 o                         
  -4  16   1          1.55          2.54         0.56 o                         
  -3  16   1        237.75        236.89         6.67 o                         
  -2  16   1         20.44         21.41         1.64 o                         
  -1  16   1        210.75        204.54         8.65 o                         
   0  16   1        115.36        105.81         4.28 o                         
   1  16   1        155.19        158.82         4.54 o                         
   2  16   1         73.36         75.00         3.39 o                         
   3  16   1         88.09         90.86         5.11 o                         
   4  16   1         28.94         27.62         1.41 o                         
  -4  17   1         65.18         75.06         2.12 o                         
  -3  17   1          1.54          0.79         0.49 o                         
  -2  17   1         82.35         86.99         3.90 o                         
  -1  17   1         49.88         59.74         2.65 o                         
   0  17   1        738.80        695.00        17.99 o                         
   1  17   1         26.32         33.15         1.98 o                         
   2  17   1          1.65          1.28         0.47 o                         
   3  17   1         14.57         14.92         1.12 o                         
   4  17   1         30.08         34.31         1.38 o                         
  -4  18   1          3.18          3.04         0.63 o                         
  -3  18   1         15.57         16.18         1.48 o                         
  -2  18   1        126.91        134.40         3.91 o                         
  -1  18   1         18.10         14.07         1.59 o                         
   0  18   1         16.69         17.31         1.92 o                         
   1  18   1         76.66         87.74         3.46 o                         
   2  18   1        134.03        142.40         3.86 o                         
   3  18   1          7.55          7.24         1.24 o                         
  -3  19   1        283.45        305.15        11.24 o                         
  -2  19   1         22.21         20.18         1.40 o                         
  -1  19   1         15.06         17.25         2.47 o                         
   0  19   1         56.20         52.11         2.44 o                         
   1  19   1          3.72          2.10         0.53 o                         
   2  19   1          5.35          6.83         0.94 o                         
   3  19   1        159.93        156.61         6.04 o                         
  -3  20   1          4.13          4.15         0.89 o                         
  -2  20   1          5.59          7.18         1.08 o                         
  -1  20   1         43.76         40.19         3.39 o                         
   0  20   1         19.98         18.92         1.34 o                         
   1  20   1         97.60         96.25         6.03 o                         
   2  20   1         11.20         10.91         1.53 o                         
  -2  21   1         24.10         22.69         1.38 o                         
  -1  21   1        118.34        114.11         5.20 o                         
   0  21   1         44.12         48.00         3.48 o                         
   1  21   1         15.47         14.10         2.16 o                         
  -1  22   1         17.31         17.84         1.69 o                         
   0  22   1          5.55          4.76         0.92 o                         
  -6   0   2         37.16         38.20         3.62 o                         
  -4   0   2         51.15         58.34         3.90 o                         
  -2   0   2        730.36        667.31        13.91 o                         
   0   0   2      39080.98      27173.81       344.34 o                         
   2   0   2        530.16        517.26        27.99 o                         
   4   0   2         31.84         36.89         2.63 o                         
   6   0   2        126.82        125.43         5.69 o                         
  -7   1   2         20.37         17.39         1.25 o                         
  -6   1   2        265.92        271.20         7.36 o                         
  -5   1   2        116.56        113.87         2.35 o                         
  -4   1   2         69.50         54.77         2.14 o                         
  -3   1   2        792.93        867.67         8.66 o                         
  -2   1   2        738.65        734.30         6.36 o                         
  -1   1   2        670.63        648.04         9.67 o                         
   0   1   2       8329.77       7555.79        68.35 o                         
   1   1   2        479.88        535.81         6.75 o                         
   2   1   2         94.79         63.35         7.59 o                         
   3   1   2          2.61          3.75         0.69 o                         
   4   1   2        149.85        147.93         3.74 o                         
   5   1   2          9.99         10.29         0.99 o                         
   6   1   2          0.92          0.69         0.56 o                         
  -7   2   2          2.98          3.31         0.61 o                         
  -6   2   2        109.68        107.85         4.32 o                         
  -5   2   2         55.65         52.98         1.47 o                         
  -4   2   2        589.46        600.25         7.87 o                         
  -3   2   2        589.35        655.80         6.92 o                         
  -2   2   2        810.69        754.43         7.87 o                         
  -1   2   2        348.02        344.81         5.63 o                         
   0   2   2        471.54        476.27         6.35 o                         
   1   2   2          7.06         10.30         0.80 o                         
   2   2   2         95.84        100.85         3.41 o                         
   3   2   2         13.51         14.42         0.94 o                         
   4   2   2         14.44         14.17         0.93 o                         
   5   2   2        102.56         98.55         2.85 o                         
   6   2   2         97.40         99.36         3.43 o                         
  -7   3   2         74.54         73.44         2.52 o                         
  -6   3   2        547.47        561.48         9.61 o                         
  -5   3   2         67.28         68.68         1.69 o                         
  -4   3   2        156.26        145.81         3.12 o                         
  -3   3   2        305.36        308.68         3.98 o                         
  -2   3   2          4.15          3.49         0.94 o                         
  -1   3   2          2.15          4.98         0.84 o                         
   0   3   2        335.58        356.96         5.00 o                         
   1   3   2         69.61         81.35         2.20 o                         
   2   3   2        143.18        146.62         3.40 o                         
   3   3   2         21.52         27.88         1.30 o                         
   4   3   2         95.61         96.21         2.12 o                         
   5   3   2         81.82         79.81         2.25 o                         
   6   3   2         21.61         25.07         1.63 o                         
  -7   4   2         23.60         21.72         1.16 o                         
  -6   4   2         20.37         17.28         1.39 o                         
  -5   4   2        370.68        373.17         4.75 o                         
  -4   4   2         55.36         48.90         1.65 o                         
  -3   4   2         40.72         50.57         1.45 o                         
  -2   4   2       5881.34       5915.20        62.26 o                         
  -1   4   2        378.03        332.85         8.87 o                         
   0   4   2        643.19        637.69         8.00 o                         
   1   4   2         10.46         10.61         0.78 o                         
   2   4   2         44.32         43.70         1.86 o                         
   3   4   2         68.69         66.31         2.00 o                         
   4   4   2          9.51          8.26         0.79 o                         
   5   4   2         31.95         33.58         1.42 o                         
   6   4   2        199.94        182.92         6.37 o                         
  -7   5   2          0.40          1.12         0.67 o                         
  -6   5   2        192.92        192.85         8.84 o                         
  -5   5   2       1034.11       1020.59        15.11 o                         
  -4   5   2        104.89        100.29         3.23 o                         
  -3   5   2       1024.79        993.98        15.56 o                         
  -2   5   2        648.01        625.08        11.87 o                         
  -1   5   2       1222.35       1196.43        17.30 o                         
   0   5   2        782.06        796.06        17.13 o                         
   1   5   2        441.49        429.94        11.56 o                         
   2   5   2       1161.53       1195.91        27.35 o                         
   3   5   2          1.23          0.59         0.51 o                         
   4   5   2        132.13        128.03         7.19 o                         
   5   5   2        100.23         98.76         3.99 o                         
   6   5   2          0.17          0.24         0.32 o                         
  -7   6   2         10.34         11.55         1.24 o                         
  -6   6   2        142.26        139.12         7.32 o                         
  -5   6   2         17.86         12.50         1.29 o                         
  -4   6   2        223.34        236.35         5.39 o                         
  -3   6   2        397.72        437.49         8.44 o                         
  -2   6   2         45.82         44.41         1.91 o                         
  -1   6   2       1822.78       1758.21        24.66 o                         
   0   6   2        636.96        658.74        15.12 o                         
   1   6   2         20.18         31.62         2.67 o                         
   2   6   2        720.71        714.98        18.77 o                         
   3   6   2        283.96        264.06         7.25 o                         
   4   6   2          7.84          5.99         1.64 o                         
   5   6   2        212.83        221.30         8.96 o                         
   6   6   2          7.51          8.55         0.83 o                         
  -7   7   2        104.83        105.46         3.56 o                         
  -6   7   2         27.95         30.42         2.81 o                         
  -5   7   2        255.74        248.48         6.03 o                         
  -4   7   2        175.37        154.74         3.71 o                         
  -3   7   2         84.27         70.31         2.81 o                         
  -2   7   2        649.62        653.89        15.01 o                         
  -1   7   2        165.09        149.61         3.80 o                         
   0   7   2        116.12        117.38         4.80 o                         
   1   7   2        290.05        273.58        13.54 o                         
   2   7   2         30.12         34.37         1.58 o                         
   3   7   2        332.35        327.25         8.47 o                         
   4   7   2        116.63        121.83         4.83 o                         
   5   7   2        117.01        121.44         6.25 o                         
  -7   8   2          1.93          2.07         0.71 o                         
  -6   8   2         29.71         26.64         2.15 o                         
  -5   8   2        721.55        737.23        10.47 o                         
  -4   8   2        135.88        129.11         3.41 o                         
  -3   8   2         38.78         38.46         2.18 o                         
  -2   8   2        433.60        452.86         8.49 o                         
  -1   8   2          3.28          2.48         0.85 o                         
   0   8   2         26.40         32.19         2.49 o                         
   1   8   2        321.33        332.38         7.50 o                         
   2   8   2        410.46        400.05         7.50 o                         
   3   8   2        144.42        130.93         4.97 o                         
   4   8   2          3.87          5.05         1.07 o                         
   5   8   2         11.03          9.85         1.79 o                         
  -7   9   2        304.28        296.84         6.02 o                         
  -6   9   2         12.49         13.70         1.53 o                         
  -5   9   2          0.18          0.81         0.41 o                         
  -4   9   2         26.06         19.14         1.14 o                         
  -3   9   2         73.87         69.82         3.13 o                         
  -2   9   2        695.24        719.27        17.05 o                         
  -1   9   2         18.81         19.39         1.52 o                         
   0   9   2         15.21         11.51         1.58 o                         
   1   9   2        699.90        711.08        13.96 o                         
   2   9   2        486.27        480.34         7.37 o                         
   3   9   2         39.04         38.14         2.12 o                         
   4   9   2        115.40        132.85         5.01 o                         
   5   9   2         84.38         85.32         3.39 o                         
  -6  10   2          0.47          0.82         0.73 o                         
  -5  10   2        278.49        287.44         5.61 o                         
  -4  10   2        431.89        439.90         8.20 o                         
  -3  10   2         47.87         41.22         1.78 o                         
  -2  10   2        424.64        435.06         8.90 o                         
  -1  10   2       1030.08       1024.33        23.31 o                         
   0  10   2        745.77        887.12        21.22 o                         
   1  10   2         35.68         35.57         1.31 o                         
   2  10   2         92.10         93.44         2.35 o                         
   3  10   2        254.31        257.05         7.33 o                         
   4  10   2         81.67         88.23         3.93 o                         
   5  10   2          1.76          1.73         0.45 o                         
  -6  11   2          0.17          0.33         0.36 o                         
  -5  11   2          9.38         12.25         1.99 o                         
  -4  11   2        485.66        481.93         9.66 o                         
  -3  11   2        735.08        718.68        12.76 o                         
  -2  11   2         86.99         77.21         2.70 o                         
  -1  11   2         93.83        101.40         3.04 o                         
   0  11   2        137.16        146.77         3.29 o                         
   1  11   2         71.84         68.36         2.09 o                         
   2  11   2         16.55         16.20         1.06 o                         
   3  11   2        158.80        164.24         5.93 o                         
   4  11   2          1.00          0.82         0.45 o                         
   5  11   2        156.71        165.01         3.79 o                         
  -6  12   2         72.68         73.82         3.20 o                         
  -5  12   2        544.83        582.25        18.43 o                         
  -4  12   2          0.20          0.98         0.51 o                         
  -3  12   2        804.60        801.86        10.71 o                         
  -2  12   2         29.81         36.08         1.87 o                         
  -1  12   2         43.77         41.57         2.46 o                         
   0  12   2         20.54         21.37         1.45 o                         
   1  12   2        230.16        242.08         4.32 o                         
   2  12   2          6.55          6.82         0.79 o                         
   3  12   2        296.05        285.14        11.29 o                         
   4  12   2         64.31         67.15         5.41 o                         
   5  12   2         15.24         15.80         1.59 o                         
  -6  13   2          4.50          4.17         1.05 o                         
  -5  13   2          1.60          1.37         0.61 o                         
  -4  13   2         29.81         31.14         2.02 o                         
  -3  13   2        283.40        290.09         8.11 o                         
  -2  13   2         33.97         31.55         1.97 o                         
  -1  13   2          0.13          0.93         0.47 o                         
   0  13   2         20.88         20.29         1.48 o                         
   1  13   2        230.27        237.55         5.32 o                         
   2  13   2         41.17         38.65         2.65 o                         
   3  13   2        189.72        186.26         7.77 o                         
   4  13   2          0.32          0.41         0.70 o                         
  -6  14   2          0.06          0.36         0.47 o                         
  -5  14   2         64.48         71.28         3.29 o                         
  -4  14   2          6.39          6.16         1.16 o                         
  -3  14   2         62.75         48.63         3.39 o                         
  -2  14   2        679.60        646.11        13.08 o                         
  -1  14   2        791.98        771.28        29.93 o                         
   0  14   2         69.58         69.49         4.67 o                         
   1  14   2         89.54         88.86         6.77 o                         
   2  14   2        116.72        118.19         4.69 o                         
   3  14   2        178.12        181.24         5.78 o                         
   4  14   2         11.83         13.39         1.80 o                         
  -5  15   2          0.36          2.95         0.96 o                         
  -4  15   2          2.66          4.98         0.99 o                         
  -3  15   2        248.11        264.29         7.63 o                         
  -2  15   2         10.22          8.92         1.37 o                         
  -1  15   2        540.60        509.12        16.06 o                         
   0  15   2          0.04          0.17         0.48 o                         
   1  15   2        927.06        929.51        22.88 o                         
   2  15   2        151.34        154.35         4.28 o                         
   3  15   2         60.10         58.02         2.99 o                         
   4  15   2          0.45          1.29         0.66 o                         
  -5  16   2        301.56        310.30         6.64 o                         
  -4  16   2          0.38         -0.22         0.39 o                         
  -3  16   2         44.55         38.44         3.88 o                         
  -2  16   2          2.24          2.18         0.77 o                         
  -1  16   2         30.64         23.40         2.98 o                         
   0  16   2         85.31         85.16         3.14 o                         
   1  16   2        201.02        190.48         4.89 o                         
   2  16   2         11.18         13.77         3.01 o                         
   3  16   2        236.37        251.42         5.01 o                         
   4  16   2          4.54          4.24         0.80 o                         
  -5  17   2          3.76          4.22         0.59 o                         
  -4  17   2          8.03          6.20         0.92 o                         
  -3  17   2        377.58        386.89        13.33 o                         
  -2  17   2         18.34         21.67         2.02 o                         
  -1  17   2         11.65         14.29         2.36 o                         
   0  17   2          0.11          0.62         0.55 o                         
   1  17   2          0.83          1.93         1.08 o                         
   2  17   2          5.97          7.69         1.11 o                         
   3  17   2          2.22          2.54         0.88 o                         
  -4  18   2         28.12         24.58         2.17 o                         
  -3  18   2         25.60         23.91         2.58 o                         
  -2  18   2         97.60        107.03         4.31 o                         
  -1  18   2         17.04         14.74         2.29 o                         
   0  18   2          6.25          5.73         1.50 o                         
   1  18   2          1.89          1.09         0.71 o                         
   2  18   2          7.77          8.94         1.59 o                         
   3  18   2         58.47         52.64         3.09 o                         
  -4  19   2         22.65         20.25         1.66 o                         
  -3  19   2        204.83        211.95         7.52 o                         
  -2  19   2         79.44         81.42         2.77 o                         
  -1  19   2          8.50          8.30         1.74 o                         
   0  19   2         82.47         85.15         5.08 o                         
   1  19   2         35.44         40.51         3.38 o                         
   2  19   2         54.77         51.82         3.36 o                         
  -3  20   2         10.44          8.88         1.21 o                         
  -2  20   2        133.52        141.48         4.37 o                         
  -1  20   2         69.87         64.08         4.05 o                         
   0  20   2         44.24         44.13         2.61 o                         
   1  20   2          6.90          7.05         1.31 o                         
   2  20   2         34.66         32.38         2.25 o                         
  -2  21   2        146.76        143.83         5.24 o                         
  -1  21   2         34.50         36.24         2.67 o                         
   0  21   2         33.25         32.51         2.50 o                         
   1  21   2        101.94         91.36         3.97 o                         
  -7   0   3         50.10         51.66         3.71 o                         
  -5   0   3          5.07          6.69         1.01 o                         
  -3   0   3       3086.34       3021.08        41.09 o                         
  -1   0   3        597.01        592.79         9.98 o                         
   1   0   3        171.30        193.53         7.78 o                         
   3   0   3        197.46        191.32         4.96 o                         
   5   0   3        110.80        115.11        10.68 o                         
  -7   1   3          4.02          4.93         0.84 o                         
  -6   1   3         19.66         18.73         2.27 o                         
  -5   1   3        968.12        951.50         9.03 o                         
  -4   1   3        283.14        313.97         7.53 o                         
  -3   1   3         42.41         46.33         1.44 o                         
  -2   1   3        111.61        108.95         3.31 o                         
  -1   1   3        647.88        593.99         8.02 o                         
   0   1   3        575.35        624.55        10.87 o                         
   1   1   3       3544.21       3813.21        52.68 o                         
   2   1   3        192.97        193.64         3.24 o                         
   3   1   3        184.51        167.84         3.85 o                         
   4   1   3        107.34         96.43         5.04 o                         
   5   1   3         34.08         38.17         1.96 o                         
  -7   2   3        205.90        207.25         5.58 o                         
  -6   2   3          0.06          0.01         0.48 o                         
  -5   2   3         25.81         27.98         1.06 o                         
  -4   2   3       1418.42       1411.36        12.62 o                         
  -3   2   3        734.71        704.28         9.53 o                         
  -2   2   3        450.00        475.26         8.94 o                         
  -1   2   3        140.78        162.52         3.44 o                         
   0   2   3         19.35         11.91         0.84 o                         
   1   2   3       1327.21       1432.98        34.31 o                         
   2   2   3          4.53          4.09         0.54 o                         
   3   2   3        199.27        199.88         3.80 o                         
   4   2   3         34.45         34.62         2.15 o                         
   5   2   3         50.85         52.77         1.97 o                         
  -7   3   3          0.03         -0.27         0.41 o                         
  -6   3   3        233.32        248.98         6.69 o                         
  -5   3   3        528.96        500.12         5.72 o                         
  -4   3   3         42.52         38.53         1.16 o                         
  -3   3   3          6.29         10.07         0.79 o                         
  -2   3   3        161.59        161.32         4.22 o                         
  -1   3   3        598.91        553.32         6.69 o                         
   0   3   3         94.68        105.16         2.58 o                         
   1   3   3        232.53        242.88         4.86 o                         
   2   3   3          0.26          0.26         0.24 o                         
   3   3   3        364.23        362.31         5.36 o                         
   4   3   3         27.83         28.62         1.54 o                         
   5   3   3         17.75         16.23         1.07 o                         
  -7   4   3        425.45        430.69         7.17 o                         
  -6   4   3          8.14          7.14         0.90 o                         
  -5   4   3        709.84        687.76         7.74 o                         
  -4   4   3         68.46         68.27         1.62 o                         
  -3   4   3        831.96        797.06        13.50 o                         
  -2   4   3         81.00         70.62         2.70 o                         
  -1   4   3          7.60          7.84         0.84 o                         
   0   4   3        108.94         98.90         2.23 o                         
   1   4   3          6.87          7.14         0.60 o                         
   2   4   3         18.39         18.70         1.07 o                         
   3   4   3        373.77        364.16         6.47 o                         
   4   4   3        128.72        130.28         3.23 o                         
   5   4   3         45.66         46.07         1.51 o                         
  -7   5   3          3.50          3.93         1.12 o                         
  -6   5   3         28.28         34.08         2.59 o                         
  -5   5   3        897.48        900.27        13.91 o                         
  -4   5   3         80.42         85.97         3.05 o                         
  -3   5   3          0.16          3.22         1.02 o                         
  -2   5   3          9.51          6.49         1.29 o                         
  -1   5   3        128.19        146.43         5.25 o                         
   0   5   3          5.87          3.67         0.89 o                         
   1   5   3        166.60        149.33         6.26 o                         
   2   5   3        640.53        592.49         8.40 o                         
   3   5   3        136.52        145.08         5.25 o                         
   4   5   3         10.82         12.36         2.18 o                         
   5   5   3         13.23         13.57         1.29 o                         
  -7   6   3         45.48         45.71         3.42 o                         
  -6   6   3          0.43         -0.30         0.50 o                         
  -5   6   3        251.24        228.72         5.79 o                         
  -4   6   3        764.51        768.12        10.24 o                         
  -3   6   3        670.30        678.78        11.99 o                         
  -2   6   3        478.88        452.15        12.93 o                         
  -1   6   3        882.34        937.82        20.64 o                         
   0   6   3        317.76        302.91         9.00 o                         
   1   6   3        101.45         88.58         4.85 o                         
   2   6   3          0.92          0.78         0.38 o                         
   3   6   3         54.07         61.85         3.39 o                         
   4   6   3         38.02         33.51         2.56 o                         
   5   6   3         30.46         32.53         1.89 o                         
  -7   7   3         11.05          9.62         1.54 o                         
  -6   7   3         61.30         55.70         4.41 o                         
  -5   7   3         67.34         79.23         3.23 o                         
  -4   7   3         82.12         79.03         3.74 o                         
  -3   7   3          4.31          4.75         0.66 o                         
  -2   7   3       1926.24       1751.38        37.40 o                         
  -1   7   3       1088.40       1127.35        24.85 o                         
   0   7   3        189.33        205.66         7.33 o                         
   1   7   3          0.32          0.37         0.32 o                         
   2   7   3        146.68        150.90         3.72 o                         
   3   7   3        144.08        146.31         5.34 o                         
   4   7   3          2.89          2.69         0.65 o                         
   5   7   3         96.31         97.47         4.52 o                         
  -7   8   3          3.79          4.75         1.07 o                         
  -6   8   3         73.37         69.33         4.83 o                         
  -5   8   3         27.29         24.66         1.56 o                         
  -4   8   3        264.64        256.85         5.10 o                         
  -3   8   3        923.04        912.55        14.99 o                         
  -2   8   3         87.86         89.07         5.08 o                         
  -1   8   3        362.49        405.94         8.46 o                         
   0   8   3        809.71        802.37        19.54 o                         
   1   8   3        221.92        212.62         4.26 o                         
   2   8   3        108.60        107.70         2.80 o                         
   3   8   3        131.88        129.84         5.00 o                         
   4   8   3         85.88         89.59         3.10 o                         
   5   8   3          5.06          5.12         1.01 o                         
  -7   9   3         16.99         18.26         1.85 o                         
  -6   9   3         45.16         42.32         3.58 o                         
  -5   9   3        205.47        217.58         4.79 o                         
  -4   9   3        160.41        146.24         5.28 o                         
  -3   9   3          3.76          5.21         0.74 o                         
  -2   9   3        423.89        418.74         7.46 o                         
  -1   9   3         53.29         50.89         2.12 o                         
   0   9   3          4.17          5.34         0.73 o                         
   1   9   3         24.81         28.04         1.48 o                         
   2   9   3        113.65        105.28         2.79 o                         
   3   9   3         18.66         20.17         1.56 o                         
   4   9   3          7.74          7.90         0.91 o                         
   5   9   3          7.11          7.23         1.07 o                         
  -7  10   3        182.16        179.77         5.87 o                         
  -6  10   3         83.68         79.45         4.75 o                         
  -5  10   3          9.00          8.30         1.00 o                         
  -4  10   3        383.83        384.64         7.70 o                         
  -3  10   3         39.12         40.91         2.95 o                         
  -2  10   3         54.00         42.53         1.99 o                         
  -1  10   3        331.20        338.42         6.39 o                         
   0  10   3         87.77         83.35         3.64 o                         
   1  10   3        151.78        148.18         4.17 o                         
   2  10   3          1.04          0.87         0.48 o                         
   3  10   3         69.37         66.14         2.40 o                         
   4  10   3          8.54          8.89         0.91 o                         
  -6  11   3        368.38        371.10         8.10 o                         
  -5  11   3          3.11          2.10         0.60 o                         
  -4  11   3        186.75        202.65         6.43 o                         
  -3  11   3         40.83         37.10         2.61 o                         
  -2  11   3        696.11        668.14        10.59 o                         
  -1  11   3         49.19         49.68         2.25 o                         
   0  11   3        139.37        139.58         3.38 o                         
   1  11   3        184.19        187.11         4.18 o                         
   2  11   3        291.31        292.72         9.39 o                         
   3  11   3          1.20          2.59         0.85 o                         
   4  11   3         38.58         37.43         1.70 o                         
  -6  12   3        111.22        111.99         5.46 o                         
  -5  12   3         36.70         35.57         2.47 o                         
  -4  12   3          2.63          0.69         0.60 o                         
  -3  12   3         10.89         12.96         1.60 o                         
  -2  12   3        232.47        221.79         6.48 o                         
  -1  12   3         16.73         16.15         2.23 o                         
   0  12   3        978.86        972.84        12.24 o                         
   1  12   3          1.72          1.80         0.47 o                         
   2  12   3        150.75        155.98         5.89 o                         
   3  12   3         19.66         19.82         1.45 o                         
   4  12   3          3.61          3.57         0.66 o                         
  -6  13   3         63.38         55.49         3.48 o                         
  -5  13   3         38.08         37.38         2.42 o                         
  -4  13   3         36.84         37.52         2.69 o                         
  -3  13   3        202.80        181.94         6.11 o                         
  -2  13   3        622.17        599.74        12.37 o                         
  -1  13   3          5.90          7.15         2.04 o                         
   0  13   3        298.26        301.21         5.77 o                         
   1  13   3         10.60          9.82         2.04 o                         
   2  13   3        360.52        354.17         8.84 o                         
   3  13   3         19.38         18.85         1.34 o                         
   4  13   3         27.25         24.58         1.91 o                         
  -6  14   3         80.28         83.72         3.92 o                         
  -5  14   3          7.42          4.92         1.66 o                         
  -4  14   3         91.96         98.97         4.32 o                         
  -3  14   3          8.21         11.43         1.51 o                         
  -2  14   3        114.51        103.37         6.33 o                         
  -1  14   3         11.48         12.74         2.24 o                         
   0  14   3        540.38        557.76        11.99 o                         
   1  14   3          0.12         -0.30         0.85 o                         
   2  14   3         11.80         13.05         2.25 o                         
   3  14   3        109.86        116.38         4.01 o                         
  -5  15   3         82.50         79.50         4.81 o                         
  -4  15   3        125.80        126.84         4.73 o                         
  -3  15   3         39.07         39.21         2.66 o                         
  -2  15   3        349.72        332.37        12.37 o                         
  -1  15   3        164.96        173.11         8.31 o                         
   0  15   3          6.67          5.86         1.09 o                         
   1  15   3          3.53          6.85         1.70 o                         
   2  15   3          5.22          5.49         1.48 o                         
   3  15   3         47.24         48.75         2.31 o                         
  -5  16   3          0.01         -0.15         0.43 o                         
  -4  16   3         56.44         64.03         4.19 o                         
  -3  16   3        183.64        166.75         8.11 o                         
  -2  16   3         46.31         43.12         3.99 o                         
  -1  16   3        114.94        114.15         6.48 o                         
   0  16   3        430.28        430.14        14.17 o                         
   1  16   3         48.02         54.70         4.38 o                         
   2  16   3          6.17          6.60         1.45 o                         
   3  16   3          3.37          2.86         0.97 o                         
  -4  17   3          2.80          3.17         0.90 o                         
  -3  17   3         47.00         38.67         3.57 o                         
  -2  17   3        125.72        133.58         6.93 o                         
  -1  17   3          4.91          6.71         1.53 o                         
   0  17   3        191.30        190.15         8.33 o                         
   1  17   3          0.04          1.17         0.80 o                         
   2  17   3         45.45         42.66         3.29 o                         
  -4  18   3        104.61         93.02         4.21 o                         
  -3  18   3         52.00         61.65         4.18 o                         
  -2  18   3          5.44          5.25         1.31 o                         
  -1  18   3          3.94          5.50         0.94 o                         
   0  18   3         65.96         61.70         4.20 o                         
   1  18   3         37.37         41.79         3.32 o                         
   2  18   3         24.62         23.36         2.13 o                         
  -3  19   3        114.40        118.05         4.92 o                         
  -2  19   3         68.64         68.08         4.15 o                         
  -1  19   3         20.32         22.35         2.46 o                         
   0  19   3          1.31          0.69         0.41 o                         
   1  19   3         29.69         27.30         1.67 o                         
  -2  20   3         16.58         15.34         1.71 o                         
  -1  20   3          1.52          2.31         0.75 o                         
   0  20   3         57.92         56.62         2.38 o                         
  -6   0   4         36.53         33.98         3.33 o                         
  -4   0   4        185.33        190.64         5.27 o                         
  -2   0   4        729.74        663.91        16.61 o                         
   0   0   4       1357.31       1438.27        28.28 o                         
   2   0   4        171.39        155.27         4.58 o                         
   4   0   4         47.15         44.69         4.12 o                         
  -7   1   4         42.36         45.25         2.37 o                         
  -6   1   4         81.52         80.86         3.60 o                         
  -5   1   4         90.44         86.88         2.08 o                         
  -4   1   4        270.02        266.99         4.59 o                         
  -3   1   4        666.36        648.19        14.62 o                         
  -2   1   4         28.35         25.06         1.62 o                         
  -1   1   4        193.95        201.97         4.25 o                         
   0   1   4       4153.00       4138.60        40.40 o                         
   1   1   4        136.65        140.39         3.08 o                         
   2   1   4         40.92         41.16         1.49 o                         
   3   1   4          0.34          0.56         0.72 o                         
   4   1   4         30.49         32.25         2.92 o                         
   5   1   4          0.14          0.19         0.26 o                         
  -7   2   4         36.82         35.33         2.08 o                         
  -6   2   4        459.75        477.85         9.61 o                         
  -5   2   4        154.74        142.07         2.71 o                         
  -4   2   4         12.11         14.91         0.89 o                         
  -3   2   4        205.24        195.11         5.32 o                         
  -2   2   4        785.49        760.41        20.21 o                         
  -1   2   4         28.72         32.70         1.46 o                         
   0   2   4         45.49         42.78         1.74 o                         
   1   2   4          1.54          3.12         0.52 o                         
   2   2   4         16.74         14.64         0.84 o                         
   3   2   4         21.98         24.03         2.17 o                         
   4   2   4         26.37         27.42         2.21 o                         
   5   2   4         56.43         42.26         1.85 o                         
  -7   3   4         16.06         15.82         1.89 o                         
  -6   3   4         95.50        102.14         3.51 o                         
  -5   3   4         52.77         48.44         1.44 o                         
  -4   3   4        284.12        271.27         4.37 o                         
  -3   3   4         13.57          9.79         1.15 o                         
  -2   3   4        182.29        169.26         4.86 o                         
  -1   3   4          7.10          6.99         0.64 o                         
   0   3   4        376.72        384.95         6.06 o                         
   1   3   4         19.23         22.16         1.07 o                         
   2   3   4          5.69          5.34         0.56 o                         
   3   3   4          0.83          0.80         0.66 o                         
   4   3   4         15.84         16.90         1.75 o                         
  -7   4   4         75.48         81.05         4.67 o                         
  -6   4   4         68.14         67.72         2.42 o                         
  -5   4   4        523.04        543.90         8.27 o                         
  -4   4   4         14.35         17.56         1.09 o                         
  -3   4   4        375.11        362.07         8.30 o                         
  -2   4   4       1954.98       1805.86        52.53 o                         
  -1   4   4         11.04          8.88         0.75 o                         
   0   4   4          0.46          0.19         0.29 o                         
   1   4   4         24.11         18.26         0.84 o                         
   2   4   4         88.68        104.39         3.08 o                         
   3   4   4          7.71          9.44         1.33 o                         
   4   4   4         18.55         12.97         1.45 o                         
  -7   5   4          2.11          3.51         1.10 o                         
  -6   5   4         32.43         30.66         2.51 o                         
  -5   5   4        434.96        402.14        10.36 o                         
  -4   5   4        149.44        127.81         7.15 o                         
  -3   5   4        328.98        303.46         6.19 o                         
  -2   5   4         65.49         67.79         3.12 o                         
  -1   5   4       1161.79       1176.88        19.15 o                         
   0   5   4        462.99        448.92         7.56 o                         
   1   5   4         81.54         88.88         2.64 o                         
   2   5   4         74.74         80.61         2.70 o                         
   3   5   4         29.10         25.13         2.10 o                         
   4   5   4         45.13         42.70         3.22 o                         
  -7   6   4          2.07          1.72         0.80 o                         
  -6   6   4        295.19        287.44         8.11 o                         
  -5   6   4        252.65        219.44         7.16 o                         
  -4   6   4         10.89          8.98         1.07 o                         
  -3   6   4          5.62          7.32         0.91 o                         
  -2   6   4        361.71        362.40         7.41 o                         
  -1   6   4        220.16        224.74         5.24 o                         
   0   6   4          2.73          4.05         0.83 o                         
   1   6   4         94.02         86.26         2.64 o                         
   2   6   4        259.12        248.94         5.32 o                         
   3   6   4         15.76         16.09         1.40 o                         
   4   6   4         24.59         22.48         2.30 o                         
  -7   7   4         81.40         81.16         4.41 o                         
  -6   7   4          0.79          2.66         0.84 o                         
  -5   7   4          0.42          0.79         0.59 o                         
  -4   7   4        604.92        592.21         9.96 o                         
  -3   7   4        178.62        162.78         5.60 o                         
  -2   7   4          0.52          0.19         0.42 o                         
  -1   7   4         22.95         21.59         1.26 o                         
   0   7   4         37.98         35.73         1.87 o                         
   1   7   4          5.09          3.90         0.62 o                         
   2   7   4         40.90         37.07         1.85 o                         
   3   7   4        185.42        189.82         4.89 o                         
   4   7   4         17.72         15.97         1.88 o                         
  -7   8   4        132.36        127.53         5.38 o                         
  -6   8   4          0.48          0.27         0.45 o                         
  -5   8   4        611.92        582.89        10.35 o                         
  -4   8   4         33.54         31.99         1.72 o                         
  -3   8   4         90.99         78.82         3.10 o                         
  -2   8   4        461.28        455.20         6.56 o                         
  -1   8   4          3.36          1.69         0.44 o                         
   0   8   4         32.95         28.66         2.09 o                         
   1   8   4        230.57        217.59         4.57 o                         
   2   8   4        212.14        220.16         4.71 o                         
   3   8   4          0.07          0.76         0.55 o                         
   4   8   4         29.08         30.63         1.76 o                         
  -7   9   4        368.17        368.77        10.05 o                         
  -6   9   4         18.78         18.91         1.73 o                         
  -5   9   4        207.87        205.48         8.09 o                         
  -4   9   4          2.61          3.54         1.28 o                         
  -3   9   4          3.47          2.27         0.60 o                         
  -2   9   4         25.47         27.80         1.23 o                         
  -1   9   4         99.63         96.52         2.87 o                         
   0   9   4          2.72          1.67         0.67 o                         
   1   9   4        103.95        108.24         3.12 o                         
   2   9   4         13.40         12.06         1.48 o                         
   3   9   4         80.03         80.65         3.58 o                         
   4   9   4         29.10         32.50         2.43 o                         
  -6  10   4          2.08          1.46         0.55 o                         
  -5  10   4        111.48        108.75         8.54 o                         
  -4  10   4         77.64         77.16         5.53 o                         
  -3  10   4         19.60         18.05         1.31 o                         
  -2  10   4        441.42        423.74         6.15 o                         
  -1  10   4        188.17        171.72         4.02 o                         
   0  10   4        126.10        128.37         4.72 o                         
   1  10   4         75.43         75.34         3.66 o                         
   2  10   4        102.25         98.01         3.41 o                         
   3  10   4         21.20         24.03         1.87 o                         
   4  10   4          0.47          0.34         0.47 o                         
  -6  11   4         55.31         49.26         2.53 o                         
  -5  11   4        136.39        125.91         7.37 o                         
  -4  11   4        447.30        397.74        13.86 o                         
  -3  11   4        637.93        604.53        23.77 o                         
  -2  11   4          5.01          3.44         0.72 o                         
  -1  11   4        270.79        245.86         4.93 o                         
   0  11   4        126.03        124.55         3.87 o                         
   1  11   4          2.57          2.65         0.83 o                         
   2  11   4          0.70          1.05         0.54 o                         
   3  11   4        185.43        199.36         5.52 o                         
  -6  12   4         60.66         57.63         3.68 o                         
  -5  12   4        232.01        223.87         6.40 o                         
  -4  12   4         69.00         63.26         4.86 o                         
  -3  12   4         33.75         30.07         2.41 o                         
  -2  12   4         26.82         27.27         1.81 o                         
  -1  12   4          4.72          5.29         1.00 o                         
   0  12   4         12.56         10.95         1.17 o                         
   1  12   4        210.32        215.07         5.62 o                         
   2  12   4          1.98          1.51         0.53 o                         
   3  12   4          0.35         -0.01         0.42 o                         
  -6  13   4          2.55          2.79         0.80 o                         
  -5  13   4        121.55        119.59         6.13 o                         
  -4  13   4          9.75          9.73         1.85 o                         
  -3  13   4        343.69        316.61         8.39 o                         
  -2  13   4          0.01          0.28         0.56 o                         
  -1  13   4        190.47        190.75         6.23 o                         
   0  13   4         14.68         13.01         1.24 o                         
   1  13   4          0.22          0.01         0.42 o                         
   2  13   4         17.40         16.49         1.32 o                         
   3  13   4        144.01        146.63         4.05 o                         
  -5  14   4         50.26         53.13         3.77 o                         
  -4  14   4          1.60          2.92         0.76 o                         
  -3  14   4         35.46         38.51         2.61 o                         
  -2  14   4        346.69        322.91         8.37 o                         
  -1  14   4        270.26        262.30        13.40 o                         
   0  14   4         13.43         14.96         1.64 o                         
   1  14   4        296.78        305.13         6.22 o                         
   2  14   4          2.15          2.06         0.62 o                         
   3  14   4          4.84          5.87         0.69 o                         
  -5  15   4         93.34         94.18         4.68 o                         
  -4  15   4          8.74          7.24         1.08 o                         
  -3  15   4        128.48        121.85         5.31 o                         
  -2  15   4         89.55         79.00         5.36 o                         
  -1  15   4         18.37         17.46         1.78 o                         
   0  15   4          0.50          1.58         0.56 o                         
   1  15   4        102.66        102.89         4.00 o                         
   2  15   4         61.08         56.13         3.75 o                         
  -5  16   4        167.28        168.85         5.97 o                         
  -4  16   4          5.80          2.70         0.66 o                         
  -3  16   4         62.72         65.06         4.62 o                         
  -2  16   4          0.20          0.25         0.72 o                         
  -1  16   4         37.31         35.08         2.36 o                         
   0  16   4         43.75         40.70         2.01 o                         
   1  16   4        192.38        185.24         5.25 o                         
   2  16   4         22.03         21.25         2.09 o                         
  -4  17   4         47.56         43.01         2.85 o                         
  -3  17   4        129.46        119.00         6.00 o                         
  -2  17   4          0.01         -0.22         0.59 o                         
  -1  17   4         26.55         29.67         2.03 o                         
   0  17   4          0.14          0.20         0.57 o                         
   1  17   4         18.29         16.41         1.34 o                         
  -4  18   4          0.06         -0.11         0.34 o                         
  -3  18   4        122.54        119.31         5.52 o                         
  -2  18   4        116.60        115.80         5.59 o                         
  -1  18   4          1.91          1.56         0.53 o                         
   0  18   4          3.09          3.39         0.96 o                         
   1  18   4         19.82         18.81         1.26 o                         
  -3  19   4         71.45         66.48         3.57 o                         
  -2  19   4          1.99          2.23         0.76 o                         
  -1  19   4         33.69         31.70         4.76 o                         
   0  19   4         64.84         62.47         3.27 o                         
  -7   0   5          0.50          2.69         0.95 o                         
  -5   0   5        278.70        290.06        10.81 o                         
  -3   0   5        922.93        978.78        80.45 o                         
  -1   0   5         36.25         34.48         1.69 o                         
   1   0   5        662.35        653.49        32.11 o                         
   3   0   5         52.72         59.58         4.12 o                         
  -7   1   5        114.15        131.13         4.10 o                         
  -6   1   5          0.30          0.88         0.43 o                         
  -5   1   5        317.14        348.59        10.02 o                         
  -4   1   5          8.69          8.83         1.61 o                         
  -3   1   5        229.75        225.93         7.81 o                         
  -2   1   5         13.60         13.31         0.88 o                         
  -1   1   5        135.99        156.08         2.24 o                         
   0   1   5         41.09         39.65         1.36 o                         
   1   1   5        933.70        958.57        22.97 o                         
   2   1   5         33.68         38.19         2.59 o                         
   3   1   5          1.25          0.22         0.66 o                         
   4   1   5          5.17          3.44         0.84 o                         
  -7   2   5        103.00        105.83         3.60 o                         
  -6   2   5          2.29          1.62         0.54 o                         
  -5   2   5        277.35        304.19         8.53 o                         
  -4   2   5        638.34        646.19        39.17 o                         
  -3   2   5         64.78         60.55         1.99 o                         
  -2   2   5        133.22        143.70         3.16 o                         
  -1   2   5         79.28         75.40         1.42 o                         
   0   2   5          0.64          0.94         0.28 o                         
   1   2   5          3.74          4.72         0.83 o                         
   2   2   5          0.83          1.08         0.88 o                         
   3   2   5        123.19        132.65         6.44 o                         
   4   2   5         17.76         14.76         1.21 o                         
  -7   3   5        147.34        172.24         5.57 o                         
  -6   3   5         91.04         93.67         3.29 o                         
  -5   3   5         24.64         22.77         1.94 o                         
  -4   3   5         18.47         15.74         1.34 o                         
  -3   3   5        138.48        126.48         3.84 o                         
  -2   3   5          0.21          1.12         0.32 o                         
  -1   3   5         31.54         28.54         1.14 o                         
   0   3   5          1.81          0.48         0.25 o                         
   1   3   5        210.11        209.57         5.20 o                         
   2   3   5          7.33         13.85         2.35 o                         
   3   3   5          7.63          8.07         1.64 o                         
   4   3   5          1.27          0.66         0.26 o                         
  -7   4   5        163.56        171.25        16.13 o                         
  -6   4   5         21.94         19.32         1.32 o                         
  -5   4   5       1301.38       1411.18        22.62 o                         
  -4   4   5        107.64        116.86         4.05 o                         
  -3   4   5        134.04        152.52         4.97 o                         
  -2   4   5          0.74          0.75         0.29 o                         
  -1   4   5         16.72         18.45         0.87 o                         
   0   4   5         21.18         20.00         2.28 o                         
   1   4   5         13.79         13.27         1.64 o                         
   2   4   5          2.93          5.93         1.68 o                         
   3   4   5        159.95        175.63         7.49 o                         
   4   4   5         27.28         24.49         1.92 o                         
  -7   5   5        128.88        116.15         5.65 o                         
  -6   5   5         33.86         34.57         3.41 o                         
  -5   5   5        202.24        203.87         9.72 o                         
  -4   5   5         61.61         46.39         4.48 o                         
  -3   5   5        196.01        177.91         4.84 o                         
  -2   5   5         94.17        101.32         3.42 o                         
  -1   5   5        116.99        108.14         4.30 o                         
   0   5   5         20.57         15.86         1.34 o                         
   1   5   5         70.81         69.17         2.86 o                         
   2   5   5         60.56         59.21         4.57 o                         
   3   5   5          2.58          3.66         1.21 o                         
   4   5   5         23.10         20.84         1.71 o                         
  -7   6   5         26.03         26.38         2.48 o                         
  -6   6   5          5.07          5.62         1.14 o                         
  -5   6   5          8.34          4.67         1.55 o                         
  -4   6   5        673.15        664.87        19.97 o                         
  -3   6   5        125.67        130.08         3.70 o                         
  -2   6   5         24.55         23.26         1.67 o                         
  -1   6   5        395.99        361.74         7.23 o                         
   0   6   5         53.80         46.61         2.27 o                         
   1   6   5          0.04          0.84         0.63 o                         
   2   6   5         37.11         38.52         2.13 o                         
   3   6   5         60.33         68.87         4.22 o                         
  -7   7   5          1.84          2.02         0.75 o                         
  -6   7   5          8.02          7.92         1.70 o                         
  -5   7   5         90.69         95.74         6.14 o                         
  -4   7   5         30.59         37.45         3.96 o                         
  -3   7   5        131.85        135.39         4.31 o                         
  -2   7   5        631.25        593.02        10.29 o                         
  -1   7   5         17.02         15.78         1.38 o                         
   0   7   5         36.72         35.75         2.06 o                         
   1   7   5         48.92         48.86         2.41 o                         
   2   7   5         44.60         50.57         2.74 o                         
   3   7   5          1.17          1.73         0.55 o                         
  -7   8   5          0.71          0.67         0.56 o                         
  -6   8   5          6.57          7.06         1.57 o                         
  -5   8   5         28.49         29.91         2.77 o                         
  -4   8   5        157.81        155.03         8.30 o                         
  -3   8   5        214.99        219.84         4.97 o                         
  -2   8   5         46.60         44.39         1.84 o                         
  -1   8   5        300.66        282.89         7.78 o                         
   0   8   5        265.17        254.30         8.60 o                         
   1   8   5         26.81         24.92         2.13 o                         
   2   8   5          3.72          4.39         0.74 o                         
   3   8   5         62.19         58.53         2.47 o                         
  -6   9   5         65.35         59.06         2.95 o                         
  -5   9   5         66.10         64.80         3.12 o                         
  -4   9   5         18.52         16.47         2.64 o                         
  -3   9   5        104.87        111.54         4.73 o                         
  -2   9   5        220.43        212.41         4.77 o                         
  -1   9   5         32.59         29.42         2.28 o                         
   0   9   5         57.66         55.59         2.55 o                         
   1   9   5          0.18          0.39         0.51 o                         
   2   9   5         22.12         21.91         1.85 o                         
   3   9   5          6.88          6.32         1.13 o                         
  -6  10   5         34.49         33.85         2.06 o                         
  -5  10   5         37.65         38.04         2.64 o                         
  -4  10   5        157.95        146.45         7.84 o                         
  -3  10   5         41.76         49.65         4.45 o                         
  -2  10   5         39.73         37.70         2.19 o                         
  -1  10   5        137.55        128.15         5.23 o                         
   0  10   5         24.20         23.22         1.89 o                         
   1  10   5         56.04         50.22         2.93 o                         
   2  10   5         40.91         44.08         2.63 o                         
   3  10   5         25.32         21.84         1.89 o                         
  -6  11   5        427.52        414.21        11.93 o                         
  -5  11   5          0.83          0.45         0.46 o                         
  -4  11   5        248.90        256.40        10.60 o                         
  -3  11   5          0.18         -0.29         0.95 o                         
  -2  11   5        347.43        319.25         6.96 o                         
  -1  11   5          4.27          5.04         1.05 o                         
   0  11   5         29.86         30.05         1.64 o                         
   1  11   5         13.54         11.37         1.40 o                         
   2  11   5         67.24         69.60         7.35 o                         
   3  11   5          0.04          0.10         0.30 o                         
  -6  12   5          0.63          0.99         0.41 o                         
  -5  12   5         13.21          9.69         2.62 o                         
  -4  12   5          8.04          6.65         1.63 o                         
  -3  12   5         33.29         30.34         2.40 o                         
  -2  12   5         47.40         44.99         2.37 o                         
  -1  12   5          5.11          2.74         0.87 o                         
   0  12   5        305.43        317.02         7.08 o                         
   1  12   5          6.01          5.89         0.83 o                         
   2  12   5          3.76          3.67         0.71 o                         
  -5  13   5          8.80          8.98         1.21 o                         
  -4  13   5          2.34          0.96         0.73 o                         
  -3  13   5         71.59         65.80         3.60 o                         
  -2  13   5        409.32        395.89         9.61 o                         
  -1  13   5         14.84         15.97         2.10 o                         
   0  13   5         11.60         11.08         0.98 o                         
   1  13   5          3.12          2.58         0.57 o                         
   2  13   5         71.40         65.53         6.44 o                         
  -5  14   5          8.48          8.00         1.41 o                         
  -4  14   5        124.42        110.26         5.67 o                         
  -3  14   5         42.80         42.97         2.77 o                         
  -2  14   5         21.94         22.42         2.00 o                         
  -1  14   5         25.94         27.26         2.19 o                         
   0  14   5        206.37        212.05         4.94 o                         
   1  14   5          7.79          7.05         1.25 o                         
   2  14   5         50.45         47.41         2.92 o                         
  -5  15   5         16.05         15.97         1.71 o                         
  -4  15   5          0.15          0.18         0.43 o                         
  -3  15   5          0.10          0.02         0.43 o                         
  -2  15   5        114.33        108.39         4.17 o                         
  -1  15   5         61.57         58.68         4.03 o                         
   0  15   5         81.49         83.69         3.38 o                         
   1  15   5          6.13          6.83         1.27 o                         
  -4  16   5         36.24         34.21         2.55 o                         
  -3  16   5         40.99         34.37         3.11 o                         
  -2  16   5        133.99        137.64         5.18 o                         
  -1  16   5         22.24         24.50         2.03 o                         
   0  16   5        181.81        174.54         4.74 o                         
   1  16   5          8.89          7.07         1.12 o                         
  -3  17   5         55.84         54.40         3.58 o                         
  -2  17   5         18.73         17.06         2.05 o                         
  -1  17   5          7.94          8.21         0.95 o                         
   0  17   5          2.44          1.42         0.58 o                         
  -2  18   5         25.55         25.97         2.23 o                         
  -1  18   5          9.04         10.36         0.92 o                         
  -6   0   6         54.65         56.16         4.12 o                         
  -4   0   6        267.96        311.41        11.50 o                         
  -2   0   6         47.16         40.66         1.90 o                         
   0   0   6         72.54         83.98         4.04 o                         
   2   0   6          0.17          1.03         0.78 o                         
  -7   1   6         10.97         11.14         1.64 o                         
  -6   1   6          8.17          9.89         1.33 o                         
  -5   1   6         20.51         22.64         2.08 o                         
  -4   1   6         64.59         71.66         3.58 o                         
  -3   1   6        201.33        222.05         7.73 o                         
  -2   1   6        218.27        237.03         3.83 o                         
  -1   1   6         57.32         63.36         1.76 o                         
   0   1   6        642.86        679.84         9.90 o                         
   1   1   6         13.45         10.77         1.41 o                         
   2   1   6         37.88         44.74         3.54 o                         
   3   1   6          1.93          2.22         0.32 o                         
  -7   2   6         42.65         42.08         2.32 o                         
  -6   2   6        225.31        230.71         9.42 o                         
  -5   2   6         89.10         91.43         4.02 o                         
  -4   2   6        139.07        157.45         7.18 o                         
  -3   2   6         13.40         12.91         1.01 o                         
  -2   2   6        129.10        155.81         2.88 o                         
  -1   2   6          0.02          0.14         0.30 o                         
   0   2   6        228.94        224.56         4.26 o                         
   1   2   6          3.48          2.90         1.18 o                         
   2   2   6         11.52          9.36         1.73 o                         
   3   2   6          4.05          3.33         0.37 o                         
  -7   3   6          5.87          6.04         0.68 o                         
  -6   3   6         36.98         39.85         2.07 o                         
  -5   3   6        163.84        181.33         5.81 o                         
  -4   3   6         32.46         36.39         2.55 o                         
  -3   3   6         48.83         53.41         3.34 o                         
  -2   3   6        306.60        313.17         4.87 o                         
  -1   3   6          0.22          0.50         0.33 o                         
   0   3   6         34.04         36.63         2.27 o                         
   1   3   6         11.53         13.94         2.33 o                         
   2   3   6         23.74         25.70         2.74 o                         
   3   3   6          1.19          0.67         0.21 o                         
  -7   4   6         63.76         63.86         2.54 o                         
  -6   4   6         58.65         66.19         3.47 o                         
  -5   4   6        168.68        182.65         5.76 o                         
  -4   4   6         64.88         72.64         3.60 o                         
  -3   4   6        222.52        264.49         7.17 o                         
  -2   4   6        183.97        175.84         4.21 o                         
  -1   4   6         21.16         18.44         1.15 o                         
   0   4   6         53.43         68.77         2.92 o                         
   1   4   6          8.84          9.18         1.06 o                         
   2   4   6         20.70         24.86         1.52 o                         
   3   4   6          0.36          0.33         0.43 o                         
  -7   5   6          1.62          1.89         0.78 o                         
  -6   5   6         25.61         25.47         2.38 o                         
  -5   5   6         18.45         24.79         3.30 o                         
  -4   5   6          9.91          7.17         1.89 o                         
  -3   5   6          9.49          8.50         2.07 o                         
  -2   5   6        225.83        236.14         7.72 o                         
  -1   5   6        261.38        276.62         7.38 o                         
   0   5   6         61.43         56.36         4.48 o                         
   1   5   6          0.10         -0.25         0.72 o                         
   2   5   6          3.16          4.87         1.29 o                         
  -7   6   6         25.85         23.15         2.10 o                         
  -6   6   6        110.88        111.50         8.64 o                         
  -5   6   6        168.86        175.59         8.76 o                         
  -4   6   6        220.16        222.86        10.54 o                         
  -3   6   6         18.06         18.46         2.92 o                         
  -2   6   6         65.71         83.61         5.13 o                         
  -1   6   6          5.13          4.98         1.04 o                         
   0   6   6         19.53         18.94         2.61 o                         
   1   6   6         35.62         41.16         3.62 o                         
   2   6   6         24.29         19.24         2.18 o                         
  -6   7   6         16.46         12.44         1.47 o                         
  -5   7   6        103.16        103.31         6.31 o                         
  -4   7   6        266.25        263.54        11.51 o                         
  -3   7   6          3.34          3.07         1.38 o                         
  -2   7   6        143.41        159.79         8.21 o                         
  -1   7   6         31.68         37.79         3.79 o                         
   0   7   6          1.32          0.47         0.43 o                         
   1   7   6         21.76         20.77         1.91 o                         
   2   7   6         42.73         42.56         3.04 o                         
  -6   8   6          7.71          9.40         1.19 o                         
  -5   8   6         92.85         81.27         5.08 o                         
  -4   8   6          7.20          6.20         1.87 o                         
  -3   8   6        138.34        149.25         8.33 o                         
  -2   8   6         69.43         73.16         3.91 o                         
  -1   8   6         19.58         23.55         2.96 o                         
   0   8   6         30.03         29.65         2.22 o                         
   1   8   6         50.71         47.92         3.52 o                         
   2   8   6         25.33         25.00         1.50 o                         
  -6   9   6          2.13          1.63         0.52 o                         
  -5   9   6        262.05        246.46         7.10 o                         
  -4   9   6          2.90          1.88         1.12 o                         
  -3   9   6         25.82         36.95         4.05 o                         
  -2   9   6         27.45         24.76         1.88 o                         
  -1   9   6         74.67         84.39         6.29 o                         
   0   9   6         12.43         10.31         1.34 o                         
   1   9   6          2.48          1.48         0.77 o                         
   2   9   6          6.87          5.99         1.66 o                         
  -6  10   6          3.01          2.85         0.85 o                         
  -5  10   6          5.48          4.73         0.95 o                         
  -4  10   6          0.45         -0.29         0.71 o                         
  -3  10   6         24.33         19.32         2.89 o                         
  -2  10   6        117.05        133.21         5.34 o                         
  -1  10   6          0.89          2.36         1.31 o                         
   0  10   6          7.34          6.99         1.05 o                         
   1  10   6         41.61         45.52         4.85 o                         
   2  10   6         25.32         17.97         1.58 o                         
  -6  11   6         94.00         83.09         3.96 o                         
  -5  11   6        155.47        148.31        10.51 o                         
  -4  11   6        104.63         96.43         5.96 o                         
  -3  11   6        134.88        137.06         7.45 o                         
  -2  11   6          6.49          7.99         1.04 o                         
  -1  11   6        124.40        132.93         5.10 o                         
   0  11   6         40.76         42.59         3.94 o                         
   1  11   6         12.85         11.83         1.65 o                         
  -5  12   6          0.15         -0.08         0.42 o                         
  -4  12   6         79.96         81.84         5.16 o                         
  -3  12   6         36.96         40.84         3.78 o                         
  -2  12   6         14.46         17.48         1.44 o                         
  -1  12   6         37.25         35.56         2.49 o                         
   0  12   6          3.75          5.05         1.38 o                         
   1  12   6         37.71         33.67         2.69 o                         
  -5  13   6        154.13        157.08         4.27 o                         
  -4  13   6          0.93          2.04         0.91 o                         
  -3  13   6         52.96         53.83         4.01 o                         
  -2  13   6         20.63         18.94         1.76 o                         
  -1  13   6        112.68        116.47         4.36 o                         
   0  13   6          2.55          1.64         0.83 o                         
  -4  14   6          0.11         -0.17         0.44 o                         
  -3  14   6         78.62         78.44         3.24 o                         
  -2  14   6         69.85         69.86         3.16 o                         
  -1  14   6          4.51          4.39         0.83 o                         
   0  14   6          0.26          0.17         0.54 o                         
  -4  15   6          7.82          6.54         1.10 o                         
  -3  15   6          0.37         -0.18         0.51 o                         
  -2  15   6         64.21         71.81         4.38 o                         
  -1  15   6          3.50          4.22         0.72 o                         
  -2  16   6          2.28          1.87         0.81 o                         
  -1  16   6          2.55          1.73         0.66 o                         
  -5   0   7        262.40        302.16        10.77 o                         
  -3   0   7          5.57          6.93         1.10 o                         
  -1   0   7         40.03         39.46         2.12 o                         
   1   0   7        390.28        375.54        20.45 o                         
  -6   1   7          5.81          7.56         0.89 o                         
  -5   1   7          0.33          0.13         0.64 o                         
  -4   1   7         73.17         79.66         2.48 o                         
  -3   1   7        125.93        133.77         3.32 o                         
  -2   1   7          0.01         -0.11         0.35 o                         
  -1   1   7          0.21          0.46         0.36 o                         
   0   1   7          7.65          3.81         0.77 o                         
   1   1   7         62.16         62.72         2.75 o                         
  -6   2   7          0.17          1.00         0.49 o                         
  -5   2   7        146.85        173.39         5.35 o                         
  -4   2   7         85.17        111.83        16.24 o                         
  -3   2   7          9.22          9.12         0.87 o                         
  -2   2   7         12.55         12.39         1.06 o                         
  -1   2   7         28.96         27.63         1.56 o                         
   0   2   7          2.80          1.49         0.50 o                         
   1   2   7         51.39         56.33         2.96 o                         
  -6   3   7         25.38         24.95         1.43 o                         
  -5   3   7         86.08         92.89         3.72 o                         
  -4   3   7         55.23         49.46         3.41 o                         
  -3   3   7         59.02         56.25         2.40 o                         
  -2   3   7         14.67         17.49         1.22 o                         
  -1   3   7         12.44         13.90         1.18 o                         
   0   3   7          0.21          0.48         0.41 o                         
   1   3   7         24.46         25.80         1.45 o                         
  -6   4   7          9.41          9.48         1.10 o                         
  -5   4   7        476.49        513.21        10.22 o                         
  -4   4   7         15.76         16.42         1.59 o                         
  -3   4   7          3.17          4.54         0.77 o                         
  -2   4   7          8.31          7.45         0.98 o                         
  -1   4   7          4.57          5.28         0.70 o                         
   0   4   7          0.08         -0.23         0.43 o                         
   1   4   7         28.55         27.09         1.78 o                         
  -6   5   7          8.99          8.31         1.55 o                         
  -5   5   7          2.09          3.89         1.41 o                         
  -4   5   7        182.37        193.02         9.26 o                         
  -3   5   7         98.65        109.00         4.43 o                         
  -2   5   7          4.58          5.75         1.37 o                         
  -1   5   7         96.86         90.10         3.89 o                         
   0   5   7         10.79          7.56         1.56 o                         
   1   5   7          4.67          6.30         1.22 o                         
  -6   6   7          9.87         10.66         1.62 o                         
  -5   6   7          9.00          8.22         1.79 o                         
  -4   6   7        117.51        124.81         7.20 o                         
  -3   6   7          1.62          1.42         0.65 o                         
  -2   6   7        117.03        115.60         5.74 o                         
  -1   6   7         27.40         23.98         2.72 o                         
   0   6   7          0.67          0.20         0.57 o                         
   1   6   7          7.71          8.41         1.29 o                         
  -6   7   7          4.31          3.04         0.62 o                         
  -5   7   7          9.32          8.82         1.29 o                         
  -4   7   7        117.32        109.66         6.64 o                         
  -3   7   7         50.10         50.80         2.92 o                         
  -2   7   7         37.92         40.52         4.25 o                         
  -1   7   7         27.07         30.70         3.40 o                         
   0   7   7         41.48         43.62         3.25 o                         
   1   7   7          9.43          9.41         1.30 o                         
  -5   8   7         42.34         40.37         3.58 o                         
  -4   8   7          4.96          4.87         1.72 o                         
  -3   8   7          0.19          0.64         0.92 o                         
  -2   8   7         51.35         59.27         5.05 o                         
  -1   8   7         39.14         49.16         3.00 o                         
   0   8   7         16.49         15.88         2.30 o                         
   1   8   7          1.13          1.01         0.59 o                         
  -5   9   7          0.07          1.58         0.95 o                         
  -4   9   7         67.53         74.24         5.10 o                         
  -3   9   7         74.36         88.37         6.06 o                         
  -2   9   7         16.42         19.31         2.84 o                         
  -1   9   7         83.05         91.96         6.96 o                         
   0   9   7         35.32         38.22         3.35 o                         
  -5  10   7         20.36         17.91         1.41 o                         
  -4  10   7          0.58          0.23         0.57 o                         
  -3  10   7         24.45         35.98         3.65 o                         
  -2  10   7         95.19        124.04         6.79 o                         
  -1  10   7          9.75         10.28         1.87 o                         
   0  10   7          2.45          1.67         0.80 o                         
  -5  11   7          0.47          0.14         0.30 o                         
  -4  11   7        102.67        117.80         5.86 o                         
  -3  11   7          7.85         12.19         2.01 o                         
  -2  11   7         29.48         32.08         3.13 o                         
  -1  11   7          9.29         12.05         1.88 o                         
   0  11   7         38.91         39.67         2.88 o                         
  -4  12   7         32.32         30.99         2.68 o                         
  -3  12   7         20.30         23.55         2.51 o                         
  -2  12   7        115.50        123.57         5.77 o                         
  -1  12   7          0.88          0.71         0.64 o                         
  -3  13   7          4.71          5.37         1.09 o                         
  -2  13   7         39.75         31.63         2.61 o                         
  -4   0   8        113.81        102.37         4.69 o                         
  -2   0   8         11.13         11.54         1.95 o                         
   0   0   8         92.97         94.29         4.39 o                         
  -5   1   8          0.31          0.12         0.26 o                         
  -4   1   8          6.71          7.29         1.26 o                         
  -3   1   8         31.78         25.04         1.95 o                         
  -2   1   8         65.94         76.45         3.37 o                         
  -1   1   8         10.33          9.46         1.13 o                         
   0   1   8         18.87         13.43         1.15 o                         
  -5   2   8         18.09         16.25         1.67 o                         
  -4   2   8         90.38         94.54         4.59 o                         
  -3   2   8          4.43          3.69         0.67 o                         
  -2   2   8          0.92          0.01         0.35 o                         
  -1   2   8          2.39          1.38         0.53 o                         
   0   2   8         83.69         70.96         2.58 o                         
  -5   3   8         86.22         78.20         5.54 o                         
  -4   3   8         11.93         16.95         1.88 o                         
  -3   3   8         63.57         61.18         2.81 o                         
  -2   3   8        107.63         87.77         4.38 o                         
  -1   3   8          0.32         -0.17         0.39 o                         
   0   3   8          2.39          1.42         0.77 o                         
  -5   4   8         13.14         10.16         1.01 o                         
  -4   4   8         16.32         12.62         1.59 o                         
  -3   4   8         29.92         25.78         1.80 o                         
  -2   4   8          0.32          1.08         0.72 o                         
  -1   4   8         20.11         14.59         1.78 o                         
  -5   5   8          5.17          5.51         1.41 o                         
  -4   5   8         18.24         14.80         1.70 o                         
  -3   5   8          8.72          7.81         0.99 o                         
  -2   5   8         69.26         75.22         4.86 o                         
  -1   5   8          9.99          9.00         1.57 o                         
  -5   6   8         19.78         17.68         1.20 o                         
  -4   6   8        130.68        131.56         6.96 o                         
  -3   6   8          0.97         -0.02         0.33 o                         
  -2   6   8          2.69          2.89         1.18 o                         
  -1   6   8         16.98         19.55         2.20 o                         
  -4   7   8         15.10         15.23         2.89 o                         
  -3   7   8         16.52         13.83         2.01 o                         
  -2   7   8         76.69         80.70         4.88 o                         
  -1   7   8          0.48          0.78         0.63 o                         
  -4   8   8         18.50         14.60         1.71 o                         
  -3   8   8         19.43         27.49         2.72 o                         
  -2   8   8          0.69          1.32         0.71 o                         
  -3   9   8         28.96         36.50         2.91 o                         
                                                                                
