# Supplementary material for: Crystal structure and Hirshfeld surface analysis of two organic salts based on 1,3,4-thia­diazole derivatives
Source: Acta Crystallogr E Crystallogr Commun. 2023 Jan 12;79(Pt 2):85–9. doi: 10.1107/S2056989022012154 (PMC9912469; doi:10.1107/S2056989022012154)
Supplement: Supplementary file 3 [file e-79-00085-IIsup3.hkl]

data_II                                                                         
_shelx_title ' exp_917_gul+vism+n2_a.res in P2(1)/n'                            
_shelx_refln_list_code          4                                               
_shelx_F_calc_maximum      241.09                                               
_exptl_crystal_F_000       728.00                                               
_reflns_d_resolution_high  0.8132                                               
                                                                                
loop_                                                                           
 _space_group_symop_operation_xyz                                               
 'x, y, z'                                                                      
 '-x+1/2, y+1/2, -z+1/2'                                                        
 '-x, -y, -z'                                                                   
 'x-1/2, -y-1/2, z-1/2'                                                         
                                                                                
_cell_length_a     9.6422                                                       
_cell_length_b    17.1758                                                       
_cell_length_c    10.6080                                                       
_cell_angle_alpha  90.000                                                       
_cell_angle_beta   99.546                                                       
_cell_angle_gamma  90.000                                                       
                                                                                
_shelx_F_squared_multiplier     1.000                                           
                                                                                
loop_                                                                           
 _refln_index_h                                                                 
 _refln_index_k                                                                 
 _refln_index_l                                                                 
 _refln_F_squared_calc                                                          
 _refln_F_squared_meas                                                          
 _refln_F_squared_sigma                                                         
 _refln_observed_status                                                         
   2   0   0       6310.89       5693.22       134.85 o                         
   4   0   0       1254.04       1341.84        48.55 o                         
   6   0   0        214.56        245.58        16.30 o                         
   8   0   0        269.00        266.49        18.62 o                         
  10   0   0          5.07          5.03         3.12 o                         
   1   1   0       1204.14       1330.59        24.77 o                         
   2   1   0       4257.21       4170.73        80.95 o                         
   3   1   0       1923.85       1973.49        39.45 o                         
   4   1   0        856.78        858.17        22.83 o                         
   5   1   0       1443.48       1460.87        41.62 o                         
   6   1   0        366.50        377.42        15.60 o                         
   7   1   0        983.45        905.41        24.81 o                         
   8   1   0        151.46        137.28         6.47 o                         
   9   1   0        135.06        115.26         8.40 o                         
  10   1   0         70.95         69.34         7.70 o                         
  11   1   0          3.34          2.15         1.09 o                         
   0   2   0       3774.88       3708.47        93.45 o                         
   1   2   0         58.77         54.45         1.41 o                         
   2   2   0        627.26        628.37        11.24 o                         
   3   2   0       1140.37       1266.64        25.85 o                         
   4   2   0          4.42          7.87         1.30 o                         
   5   2   0       2221.31       2180.79        67.34 o                         
   6   2   0        109.71         74.97         6.45 o                         
   7   2   0       2803.60       2640.89        60.21 o                         
   8   2   0         27.52         33.52         2.50 o                         
   9   2   0         36.16         45.14         4.98 o                         
  10   2   0         45.03         46.31         4.57 o                         
  11   2   0         92.34         80.04         5.14 o                         
   1   3   0        244.11        256.25         4.78 o                         
   2   3   0         61.35         65.19         2.01 o                         
   3   3   0       3187.49       3111.54        69.68 o                         
   4   3   0         25.46         35.37         2.47 o                         
   5   3   0        208.65        221.06         9.87 o                         
   6   3   0        343.21        382.28        13.02 o                         
   7   3   0        193.09        192.96         6.97 o                         
   8   3   0        136.61        131.73         5.58 o                         
   9   3   0         99.90         95.49         6.79 o                         
  10   3   0          7.05         10.80         1.83 o                         
  11   3   0          0.23         -0.26         1.21 o                         
   0   4   0      58124.47      52237.26      1236.13 o                         
   1   4   0        163.32        163.34         3.56 o                         
   2   4   0          2.47          2.06         0.67 o                         
   3   4   0       1194.49       1283.17        29.76 o                         
   4   4   0        263.52        203.89         7.01 o                         
   5   4   0        769.57        668.01        18.80 o                         
   6   4   0          2.05          0.80         0.87 o                         
   7   4   0          2.48          0.04         1.06 o                         
   8   4   0         17.67         11.28         1.88 o                         
   9   4   0          1.50          1.62         1.21 o                         
  10   4   0          1.40         -0.20         1.66 o                         
  11   4   0          0.86          1.29         1.15 o                         
   1   5   0       4991.92       4792.71        88.88 o                         
   2   5   0        210.73        256.62         6.05 o                         
   3   5   0        217.38        172.67         5.83 o                         
   4   5   0       1990.31       1996.12        61.03 o                         
   5   5   0         14.55         12.06         1.93 o                         
   6   5   0         35.76         29.35         1.93 o                         
   7   5   0         33.91         40.10         2.41 o                         
   8   5   0          0.32         -0.32         1.11 o                         
   9   5   0          1.62          0.62         1.14 o                         
  10   5   0         51.33         40.83         4.56 o                         
  11   5   0         15.14         20.11         4.26 o                         
   0   6   0         10.35          5.80         1.76 o                         
   1   6   0         29.84         28.83         1.91 o                         
   2   6   0       1075.03       1091.10        27.56 o                         
   3   6   0        659.31        774.05        18.85 o                         
   4   6   0        203.72        229.00         8.40 o                         
   5   6   0         55.73         48.94         3.60 o                         
   6   6   0       2462.07       2289.15        46.12 o                         
   7   6   0        321.10        303.41         8.06 o                         
   8   6   0          0.77          0.54         1.11 o                         
   9   6   0         86.67         90.19         4.20 o                         
  10   6   0        164.75        181.22        28.76 o                         
  11   6   0          0.84         -0.16         1.23 o                         
   1   7   0         68.75         82.93         3.78 o                         
   2   7   0       1016.81       1081.17        33.60 o                         
   3   7   0       2952.63       3116.05        83.43 o                         
   4   7   0        183.30        212.27         7.44 o                         
   5   7   0         52.48         61.41         2.32 o                         
   6   7   0        277.74        300.61         7.89 o                         
   7   7   0        246.90        294.23         8.37 o                         
   8   7   0         67.26         66.62         3.80 o                         
   9   7   0         55.61         73.47         3.88 o                         
  10   7   0         34.34         29.75         2.85 o                         
  11   7   0          0.25         -2.65         2.65 o                         
   0   8   0        403.28        436.67        29.40 o                         
   1   8   0       1189.35       1218.04        34.43 o                         
   2   8   0        255.38        222.05         8.81 o                         
   3   8   0        708.11        694.54        27.32 o                         
   4   8   0        193.97        199.85         9.13 o                         
   5   8   0        758.88        721.32        15.11 o                         
   6   8   0        207.01        192.25         5.52 o                         
   7   8   0         89.16         81.49         4.32 o                         
   8   8   0         94.18        106.92         5.06 o                         
   9   8   0         62.91         61.84         3.91 o                         
  10   8   0          6.39          9.14         1.46 o                         
   1   9   0       1002.48       1072.80        34.73 o                         
   2   9   0          2.22         10.03         1.80 o                         
   3   9   0       1030.76        997.87        33.33 o                         
   4   9   0        883.45        956.79        18.81 o                         
   5   9   0        338.01        311.71         7.49 o                         
   6   9   0          0.04          0.44         1.09 o                         
   7   9   0         61.31         63.76         3.83 o                         
   8   9   0          0.20         -1.57         1.57 o                         
   9   9   0          1.14          0.85         1.27 o                         
  10   9   0         50.89         44.65         4.94 o                         
   0  10   0         47.33         47.22         5.67 o                         
   1  10   0        884.91        817.23        27.97 o                         
   2  10   0        692.55        764.19        58.00 o                         
   3  10   0        297.07        342.20         8.70 o                         
   4  10   0        117.32        129.50         4.02 o                         
   5  10   0         43.68         43.09         2.44 o                         
   6  10   0        634.25        678.30        18.81 o                         
   7  10   0         33.25         37.73         3.21 o                         
   8  10   0         33.96         36.17         3.07 o                         
   9  10   0          0.75          0.58         1.35 o                         
  10  10   0         42.93         52.46         2.99 o                         
   1  11   0        446.27        448.77        15.78 o                         
   2  11   0        129.93        148.66         4.79 o                         
   3  11   0        405.58        430.92        10.68 o                         
   4  11   0         47.31         44.55         2.26 o                         
   5  11   0        201.08        216.12         8.56 o                         
   6  11   0        145.25        133.56        13.60 o                         
   7  11   0          2.42          4.11         2.12 o                         
   8  11   0         37.38         41.15         3.19 o                         
   9  11   0          0.20         -0.25         1.15 o                         
   0  12   0       1914.09       1830.52        45.67 o                         
   1  12   0         54.55         50.52         2.11 o                         
   2  12   0         72.15         72.33         2.69 o                         
   3  12   0        113.21        112.82         4.60 o                         
   4  12   0        893.87        954.74        34.06 o                         
   5  12   0        247.60        262.93        10.85 o                         
   6  12   0         21.49         26.75         3.32 o                         
   7  12   0         28.14         24.93         3.21 o                         
   8  12   0        163.37        197.41        12.90 o                         
   9  12   0          1.22          2.65         0.95 o                         
   1  13   0        174.46        177.74         7.74 o                         
   2  13   0        213.91        219.29         9.15 o                         
   3  13   0        479.39        562.40        25.19 o                         
   4  13   0        166.17        193.03         7.48 o                         
   5  13   0         66.67         65.69         3.52 o                         
   6  13   0          0.75          1.83         1.36 o                         
   7  13   0          7.05          8.12         1.61 o                         
   8  13   0         50.67         63.11         3.78 o                         
   9  13   0          4.69          5.29         1.04 o                         
   0  14   0         20.94         19.22         2.19 o                         
   1  14   0        208.00        199.52         5.24 o                         
   2  14   0          0.27          0.62         1.07 o                         
   3  14   0        135.25        157.30         6.69 o                         
   4  14   0         21.76         26.83         2.15 o                         
   5  14   0        153.27        172.67         6.87 o                         
   6  14   0          6.12          4.33         1.33 o                         
   7  14   0         55.77         89.26         7.26 o                         
   8  14   0         14.40         19.90         2.35 o                         
   1  15   0        465.14        451.12        11.61 o                         
   2  15   0         43.41         39.80         2.44 o                         
   3  15   0          2.46          1.72         1.31 o                         
   4  15   0          0.19          0.79         1.34 o                         
   5  15   0        240.61        274.92         9.65 o                         
   6  15   0          7.35         11.45         1.75 o                         
   7  15   0         34.32         42.32         3.07 o                         
   8  15   0          6.55          8.85         2.14 o                         
   0  16   0        627.99        643.65        22.07 o                         
   1  16   0          0.13          0.04         1.33 o                         
   2  16   0          1.64          2.51         1.59 o                         
   3  16   0          9.56          8.63         1.53 o                         
   4  16   0        185.06        172.32         5.71 o                         
   5  16   0         32.46         29.96         2.33 o                         
   6  16   0         10.26         10.99         1.82 o                         
   7  16   0          0.12         -0.02         1.22 o                         
   1  17   0        119.86        113.47         5.04 o                         
   2  17   0        110.93        110.06         4.87 o                         
   3  17   0          6.22         10.16         1.97 o                         
   4  17   0          2.62          2.79         1.61 o                         
   5  17   0         13.19         19.30         2.41 o                         
   6  17   0         11.52         11.04         1.67 o                         
   0  18   0         12.68          8.38         3.00 o                         
   1  18   0          0.15          1.18         1.53 o                         
   2  18   0        147.38        155.65         5.82 o                         
   3  18   0         42.97         39.70         2.90 o                         
   4  18   0          0.11          1.05         1.61 o                         
   5  18   0         12.22         15.81         1.95 o                         
   1  19   0         64.70         58.18         4.16 o                         
   2  19   0         12.29          8.46         2.12 o                         
   3  19   0          7.44          5.19         1.74 o                         
   4  19   0          0.09         -0.03         1.49 o                         
   5  19   0         21.67         17.73         2.59 o                         
   0  20   0          1.22          0.00         2.00 o                         
   1  20   0          9.98          8.60         1.76 o                         
   2  20   0          2.03          1.49         2.02 o                         
   3  20   0          3.85          1.60         1.05 o                         
 -11   0   1         27.20         30.17         4.45 o                         
  -9   0   1         22.66         19.79         4.92 o                         
  -7   0   1       1773.59       1563.99        58.81 o                         
  -5   0   1       3798.04       4135.08       143.27 o                         
  -3   0   1       1460.30       1407.87        49.05 o                         
  -1   0   1       3385.09       3194.98        83.79 o                         
   1   0   1        254.78        225.42         6.36 o                         
   3   0   1        363.90        331.95        13.45 o                         
   5   0   1        255.28        247.83        27.02 o                         
   7   0   1        985.87       1005.90        52.84 o                         
   9   0   1         50.97         47.37         6.99 o                         
  11   0   1         90.06         91.43         4.80 o                         
 -11   1   1         10.58         13.97         1.93 o                         
 -10   1   1         53.01         51.26         5.03 o                         
  -9   1   1        116.97        106.32         8.19 o                         
  -8   1   1        139.43        134.93         7.38 o                         
  -7   1   1         22.27         23.61         2.71 o                         
  -6   1   1        124.25        152.51         7.57 o                         
  -5   1   1         45.42         35.85         2.92 o                         
  -4   1   1         10.08         11.56         1.58 o                         
  -3   1   1       3475.51       3408.01        67.23 o                         
  -2   1   1      13177.30      12988.68       218.13 o                         
  -1   1   1        432.06        399.13         7.41 o                         
   0   1   1        397.80        350.08        10.76 o                         
   1   1   1       2222.62       2112.21        41.08 o                         
   2   1   1          4.51         11.35         0.99 o                         
   3   1   1       1678.20       1747.29        46.95 o                         
   4   1   1         37.79         38.04         3.64 o                         
   5   1   1        190.27        225.25        10.26 o                         
   6   1   1        421.85        460.53        14.35 o                         
   7   1   1        426.68        424.76        14.06 o                         
   8   1   1        198.58        167.96         8.79 o                         
   9   1   1         48.19         42.35         4.90 o                         
  10   1   1          5.16          5.45         1.82 o                         
  11   1   1          0.15          0.12         0.84 o                         
 -11   2   1          0.01         -0.63         1.18 o                         
 -10   2   1         12.82         16.72         4.21 o                         
  -9   2   1         19.95         16.43         2.42 o                         
  -8   2   1          0.80         -0.01         1.38 o                         
  -7   2   1         11.95          6.65         1.61 o                         
  -6   2   1        322.11        291.14        12.92 o                         
  -5   2   1       1582.03       1742.41        48.88 o                         
  -4   2   1       1106.66       1121.22        25.09 o                         
  -3   2   1         34.22         30.21         1.91 o                         
  -2   2   1       4052.72       4022.53        89.07 o                         
  -1   2   1        534.21        490.77         8.92 o                         
   0   2   1        902.27        959.85        21.47 o                         
   1   2   1        172.44        183.41         3.62 o                         
   2   2   1        806.81        867.68        18.63 o                         
   3   2   1       1639.30       1569.84        42.57 o                         
   4   2   1       7642.40       7399.51       194.48 o                         
   5   2   1        768.93        832.85        32.58 o                         
   6   2   1        117.85         96.75         4.25 o                         
   7   2   1         18.64         24.09         3.75 o                         
   8   2   1         64.20         48.30         3.73 o                         
   9   2   1          4.98          5.00         1.88 o                         
  10   2   1         52.37         52.35         3.43 o                         
  11   2   1          0.42         -0.14         0.92 o                         
 -11   3   1          3.19          1.65         1.54 o                         
 -10   3   1        117.82        124.52         6.58 o                         
  -9   3   1          7.99         10.50         1.81 o                         
  -8   3   1          9.97         11.67         1.72 o                         
  -7   3   1        124.49        104.26         3.91 o                         
  -6   3   1        815.47        812.41        28.44 o                         
  -5   3   1         15.49         16.12         2.57 o                         
  -4   3   1       2617.10       2602.86        55.50 o                         
  -3   3   1        658.14        559.73        16.53 o                         
  -2   3   1      19925.28      19659.94       404.29 o                         
  -1   3   1       2484.04       2461.67        53.37 o                         
   0   3   1         12.43         14.83         1.02 o                         
   1   3   1       3181.11       3320.60        58.23 o                         
   2   3   1       1043.60       1096.45        21.03 o                         
   3   3   1       1298.61       1357.39        29.16 o                         
   4   3   1        327.36        304.77         9.20 o                         
   5   3   1        887.09        877.98        27.31 o                         
   6   3   1         28.46         24.44         2.15 o                         
   7   3   1          6.45          5.31         1.59 o                         
   8   3   1         25.37         23.64         2.68 o                         
   9   3   1         13.88         11.14         1.93 o                         
  10   3   1          2.66          4.39         1.25 o                         
  11   3   1          1.56          2.25         1.12 o                         
 -11   4   1          6.65          5.60         1.79 o                         
 -10   4   1         76.36         92.79         8.82 o                         
  -9   4   1         68.42         66.50         5.16 o                         
  -8   4   1        221.50        193.44         7.34 o                         
  -7   4   1        696.88        635.77        16.62 o                         
  -6   4   1        686.69        640.82        15.62 o                         
  -5   4   1        907.68        904.35        26.78 o                         
  -4   4   1        707.94        675.06        17.04 o                         
  -3   4   1       2904.02       2817.35        63.24 o                         
  -2   4   1      30292.23      28742.16       588.71 o                         
  -1   4   1       2836.11       2660.81        79.45 o                         
   0   4   1        998.46       1097.25        21.71 o                         
   1   4   1         35.85         30.55         1.44 o                         
   2   4   1        503.37        586.94        14.02 o                         
   3   4   1         75.88         81.90         2.91 o                         
   4   4   1          4.02          1.83         0.88 o                         
   5   4   1         29.05         42.85         2.92 o                         
   6   4   1        601.27        635.85        15.43 o                         
   7   4   1        479.09        475.75        15.71 o                         
   8   4   1         47.22         45.72         3.61 o                         
   9   4   1         82.71         86.12         4.26 o                         
  10   4   1         67.83         74.31         3.70 o                         
  11   4   1         39.94         41.28         5.84 o                         
 -11   5   1         20.53         19.24         2.63 o                         
 -10   5   1          2.24          2.46         1.36 o                         
  -9   5   1        197.23        197.73         7.38 o                         
  -8   5   1          2.55          5.03         1.34 o                         
  -7   5   1         11.42          6.53         1.27 o                         
  -6   5   1          0.70          2.58         1.00 o                         
  -5   5   1         16.83         17.12         3.31 o                         
  -4   5   1       1003.52        997.90        32.24 o                         
  -3   5   1        835.79        880.04        21.08 o                         
  -2   5   1       2314.51       2463.81        55.44 o                         
  -1   5   1        733.90        714.23        15.86 o                         
   0   5   1          4.92         10.17         0.88 o                         
   1   5   1       1514.29       1532.13        32.60 o                         
   2   5   1        276.69        308.20         8.10 o                         
   3   5   1       5088.57       4920.80       118.82 o                         
   4   5   1        145.97        163.09         6.26 o                         
   5   5   1         33.81         45.21         3.57 o                         
   6   5   1        112.36        113.25         4.39 o                         
   7   5   1        397.88        363.94        11.30 o                         
   8   5   1         30.23         25.28         2.42 o                         
   9   5   1         17.80         26.46         2.40 o                         
  10   5   1         11.88         14.96         1.74 o                         
  11   5   1          0.07          0.49         0.86 o                         
 -11   6   1          0.12          0.33         0.89 o                         
 -10   6   1          8.21          7.41         1.93 o                         
  -9   6   1        271.60        274.86        11.24 o                         
  -8   6   1        113.82        105.61         5.13 o                         
  -7   6   1         24.98         16.79         1.64 o                         
  -6   6   1         98.31         91.40         3.31 o                         
  -5   6   1       1265.36       1344.47        40.16 o                         
  -4   6   1         16.85         17.05         2.10 o                         
  -3   6   1         32.25         34.50         2.56 o                         
  -2   6   1        239.36        234.12         7.08 o                         
  -1   6   1       7714.56       7343.27       174.43 o                         
   0   6   1        992.33       1060.85        32.68 o                         
   1   6   1       2659.50       2676.92        50.40 o                         
   2   6   1        412.11        385.07         9.96 o                         
   3   6   1       1189.31       1077.72        27.70 o                         
   4   6   1       1051.97       1211.72        31.24 o                         
   5   6   1        779.89        797.19        30.96 o                         
   6   6   1          0.42          1.01         0.83 o                         
   7   6   1        193.89        209.81         6.65 o                         
   8   6   1         61.10         64.81         5.14 o                         
   9   6   1         72.06         58.89         3.53 o                         
  10   6   1         22.12         22.89         2.43 o                         
  11   6   1          2.05         -2.43         2.43 o                         
 -11   7   1          2.17         -0.37         1.05 o                         
 -10   7   1        145.19        165.99        10.57 o                         
  -9   7   1         32.58         27.05         2.57 o                         
  -8   7   1          0.33          0.05         1.17 o                         
  -7   7   1        487.65        479.43        13.82 o                         
  -6   7   1         75.96         64.79         2.86 o                         
  -5   7   1        133.34        128.95         4.53 o                         
  -4   7   1        925.25        949.02        27.60 o                         
  -3   7   1          1.79          5.96         1.50 o                         
  -2   7   1        460.95        384.11        10.96 o                         
  -1   7   1        254.85        224.86         9.20 o                         
   0   7   1       1039.05       1070.27        29.57 o                         
   1   7   1        292.26        309.92         7.99 o                         
   2   7   1          0.40          0.52         0.99 o                         
   3   7   1       1736.08       1969.99        53.49 o                         
   4   7   1        370.35        369.82        11.99 o                         
   5   7   1        223.97        220.58         4.42 o                         
   6   7   1        128.78        115.47         3.71 o                         
   7   7   1        327.29        322.44         8.71 o                         
   8   7   1          0.11         -0.67         1.22 o                         
   9   7   1         32.72         30.41         2.46 o                         
  10   7   1          9.34          9.73         2.21 o                         
 -10   8   1         98.29        119.86         4.98 o                         
  -9   8   1          4.04          4.29         1.54 o                         
  -8   8   1          2.15          0.67         1.32 o                         
  -7   8   1         34.33         31.52         2.63 o                         
  -6   8   1       1656.98       1610.86        33.81 o                         
  -5   8   1          1.38          0.60         0.88 o                         
  -4   8   1          0.71          1.63         1.48 o                         
  -3   8   1       1739.47       1748.46        52.29 o                         
  -2   8   1       8447.71       8364.17       219.69 o                         
  -1   8   1       2612.11       2760.36        84.01 o                         
   0   8   1        640.29        655.30        26.16 o                         
   1   8   1       2035.60       2136.00        62.62 o                         
   2   8   1       1043.57       1047.49        35.66 o                         
   3   8   1         19.86         11.24         1.91 o                         
   4   8   1         16.98         14.22         2.27 o                         
   5   8   1         41.13         46.13         1.85 o                         
   6   8   1        863.53        892.77        20.05 o                         
   7   8   1         52.53         43.01         3.19 o                         
   8   8   1          0.25         -0.76         1.15 o                         
   9   8   1          0.18          1.83         1.41 o                         
  10   8   1        107.40        122.80         7.47 o                         
 -10   9   1         19.20         20.76         1.94 o                         
  -9   9   1        131.30        148.72         7.30 o                         
  -8   9   1          2.69          3.37         1.59 o                         
  -7   9   1        284.98        294.55        14.12 o                         
  -6   9   1          5.86          6.52         1.34 o                         
  -5   9   1         14.77         16.67         1.52 o                         
  -4   9   1        767.52        810.01        19.10 o                         
  -3   9   1         70.34         83.68         6.71 o                         
  -2   9   1         86.64         73.76         6.23 o                         
  -1   9   1         21.61         39.58         3.63 o                         
   0   9   1         23.79         47.42         3.25 o                         
   1   9   1       1095.69       1345.72        51.05 o                         
   2   9   1         88.68         81.52         6.10 o                         
   3   9   1        539.64        615.14        22.28 o                         
   4   9   1          1.87          1.74         0.92 o                         
   5   9   1         45.84         50.20         2.80 o                         
   6   9   1          7.60          4.61         1.14 o                         
   7   9   1        466.96        479.39        15.22 o                         
   8   9   1          3.16          0.28         1.31 o                         
   9   9   1          3.66          2.00         1.35 o                         
  10   9   1          5.56          4.08         1.65 o                         
 -10  10   1          0.51         -0.91         0.94 o                         
  -9  10   1         59.23         55.04         4.84 o                         
  -8  10   1         49.71         47.98         4.03 o                         
  -7  10   1         19.37         14.79         2.17 o                         
  -6  10   1        641.58        652.54        24.65 o                         
  -5  10   1         11.90         10.88         1.59 o                         
  -4  10   1        267.01        273.53         7.54 o                         
  -3  10   1          0.03         -0.12         1.30 o                         
  -2  10   1         76.44         74.23         8.57 o                         
  -1  10   1       1840.89       1681.60        53.94 o                         
   0  10   1         93.75        132.01         9.28 o                         
   1  10   1        729.96        690.42        28.20 o                         
   2  10   1          3.81          0.56         1.91 o                         
   3  10   1        677.19        657.28        16.63 o                         
   4  10   1         83.25         60.49         2.94 o                         
   5  10   1         61.11         72.78         3.40 o                         
   6  10   1        224.40        246.17         9.71 o                         
   7  10   1        136.21        140.37         7.47 o                         
   8  10   1         48.46         50.63         3.58 o                         
   9  10   1          0.06          0.17         1.08 o                         
  10  10   1          3.50          1.38         1.26 o                         
 -10  11   1         20.42         21.14         1.55 o                         
  -9  11   1          7.79         10.94         1.68 o                         
  -8  11   1         42.66         54.37         3.63 o                         
  -7  11   1          0.79          0.98         1.59 o                         
  -6  11   1         21.76         31.49         2.68 o                         
  -5  11   1          7.07          4.84         1.69 o                         
  -4  11   1         17.29         20.81         3.09 o                         
  -3  11   1        101.79         92.12         3.80 o                         
  -2  11   1         36.81         23.60         1.92 o                         
  -1  11   1         15.43          8.71         1.32 o                         
   0  11   1        206.17        229.95         7.64 o                         
   1  11   1         56.14         58.51         3.71 o                         
   2  11   1          0.02          0.91         0.85 o                         
   3  11   1        435.22        488.27        12.88 o                         
   4  11   1          4.39          1.27         1.28 o                         
   5  11   1          2.65          2.32         1.34 o                         
   6  11   1        152.31        173.52         7.38 o                         
   7  11   1         14.11         19.24         4.52 o                         
   8  11   1         14.05          8.61         2.17 o                         
   9  11   1         16.87         19.89         1.60 o                         
  -9  12   1          4.08          4.81         1.15 o                         
  -8  12   1         12.93         17.03         2.05 o                         
  -7  12   1        112.42        126.36         6.07 o                         
  -6  12   1         47.05         41.61         6.96 o                         
  -5  12   1         28.82         39.15         3.34 o                         
  -4  12   1        159.23        168.97         5.57 o                         
  -3  12   1          4.69          5.16         1.29 o                         
  -2  12   1         27.10         24.27         1.57 o                         
  -1  12   1        474.98        486.96        14.52 o                         
   0  12   1         14.92         12.87         1.42 o                         
   1  12   1       1449.80       1450.52        28.52 o                         
   2  12   1         42.40         56.93         2.77 o                         
   3  12   1        313.94        324.47        11.11 o                         
   4  12   1          1.55          3.59         1.22 o                         
   5  12   1          1.02          2.96         1.48 o                         
   6  12   1          4.77          6.33         1.87 o                         
   7  12   1         18.05         27.32         3.20 o                         
   8  12   1         23.69         25.06         2.18 o                         
   9  12   1          0.13         -0.45         1.06 o                         
  -9  13   1          1.99          1.08         0.91 o                         
  -8  13   1          3.94          7.03         1.99 o                         
  -7  13   1         13.21         10.97         2.38 o                         
  -6  13   1         29.47         35.11         3.31 o                         
  -5  13   1        144.83        156.31         7.21 o                         
  -4  13   1        300.02        354.33        10.28 o                         
  -3  13   1         28.17         29.66         2.06 o                         
  -2  13   1          1.11          0.28         0.95 o                         
  -1  13   1        272.27        267.74         6.18 o                         
   0  13   1          2.32          1.11         0.94 o                         
   1  13   1        385.53        347.54         8.16 o                         
   2  13   1          1.06          1.38         0.97 o                         
   3  13   1        125.34        124.01         5.19 o                         
   4  13   1         42.97         59.29         2.64 o                         
   5  13   1        203.24        228.99         9.69 o                         
   6  13   1         11.02          8.51         2.57 o                         
   7  13   1          0.24          0.39         1.30 o                         
   8  13   1         19.91         27.54         2.45 o                         
   9  13   1         26.40         42.97         4.29 o                         
  -8  14   1         58.93         62.48         5.98 o                         
  -7  14   1         20.00         35.39         3.19 o                         
  -6  14   1         38.76         47.69         3.85 o                         
  -5  14   1         43.50         51.77         3.61 o                         
  -4  14   1        491.70        541.93        19.75 o                         
  -3  14   1          0.48          0.39         1.44 o                         
  -2  14   1         30.41         30.62         1.93 o                         
  -1  14   1         11.41          9.23         1.26 o                         
   0  14   1       1223.52       1226.47        23.55 o                         
   1  14   1         14.32         10.28         1.41 o                         
   2  14   1        103.56        104.16         4.17 o                         
   3  14   1        194.46        210.61         6.49 o                         
   4  14   1        293.34        311.31         8.23 o                         
   5  14   1          6.63          4.16         1.34 o                         
   6  14   1          3.92          1.98         1.61 o                         
   7  14   1          4.70          6.90         1.50 o                         
   8  14   1         93.86         99.07         4.98 o                         
  -8  15   1         43.17         44.87         4.79 o                         
  -7  15   1          0.16         -0.09         1.81 o                         
  -6  15   1          5.29          6.77         1.64 o                         
  -5  15   1         14.35         14.51         1.89 o                         
  -4  15   1          1.23          1.59         1.37 o                         
  -3  15   1        120.95        120.86         4.70 o                         
  -2  15   1        123.33        112.75         5.89 o                         
  -1  15   1         72.49         60.28         3.50 o                         
   0  15   1          2.22          1.23         1.35 o                         
   1  15   1        194.49        183.20         5.18 o                         
   2  15   1         27.53         21.96         2.14 o                         
   3  15   1         91.54         92.50         3.99 o                         
   4  15   1          0.20          1.81         1.31 o                         
   5  15   1         41.41         39.08         3.28 o                         
   6  15   1          6.45          9.08         1.47 o                         
   7  15   1         32.00         36.87         2.79 o                         
  -7  16   1        132.92        141.75        14.74 o                         
  -6  16   1          1.50          1.05         1.30 o                         
  -5  16   1         12.65         13.55         1.51 o                         
  -4  16   1          4.53          3.53         1.56 o                         
  -3  16   1         21.89         25.78         2.37 o                         
  -2  16   1         58.61         60.33         3.95 o                         
  -1  16   1         27.88         25.83         2.19 o                         
   0  16   1        148.59        142.91         5.11 o                         
   1  16   1        145.65        119.77         5.20 o                         
   2  16   1         66.30         65.29         3.05 o                         
   3  16   1         89.28         82.24         3.72 o                         
   4  16   1         68.85         74.15         3.38 o                         
   5  16   1         13.06         16.73         1.87 o                         
   6  16   1          3.28          6.17         1.54 o                         
   7  16   1         26.12         29.62         2.18 o                         
  -6  17   1          2.33          2.62         2.06 o                         
  -5  17   1         31.88         30.50         3.01 o                         
  -4  17   1         18.19         19.78         2.40 o                         
  -3  17   1         29.66         14.37         3.80 o                         
  -2  17   1          7.27          3.37         1.95 o                         
  -1  17   1          0.71          0.46         1.26 o                         
   0  17   1          4.90          3.39         1.58 o                         
   1  17   1         18.23         17.99         2.26 o                         
   2  17   1          2.31          1.02         1.51 o                         
   3  17   1         22.49         21.32         2.08 o                         
   4  17   1         14.45         16.70         1.61 o                         
   5  17   1         50.12         44.50         3.10 o                         
   6  17   1          0.22          0.82         1.02 o                         
  -6  18   1          2.59          1.98         1.29 o                         
  -5  18   1         73.62         68.48         7.89 o                         
  -4  18   1         47.44         41.92         3.64 o                         
  -3  18   1          5.60          3.84         1.54 o                         
  -2  18   1          0.00          0.27         1.44 o                         
  -1  18   1         72.91         66.74         3.58 o                         
   0  18   1         79.89         82.77         4.45 o                         
   1  18   1          0.41          0.35         1.64 o                         
   2  18   1          7.04          7.21         1.71 o                         
   3  18   1          0.24         -0.22         1.36 o                         
   4  18   1         11.79         11.61         1.87 o                         
   5  18   1         22.49         17.60         2.65 o                         
  -5  19   1          0.32          1.77         1.77 o                         
  -4  19   1          2.37          1.08         1.35 o                         
  -3  19   1          1.69          1.22         1.16 o                         
  -2  19   1          2.83          1.56         1.48 o                         
  -1  19   1         42.26         45.17         4.74 o                         
   0  19   1          1.03          2.29         1.62 o                         
   1  19   1         10.41         12.97         1.94 o                         
   2  19   1          2.19          1.83         1.22 o                         
   3  19   1          8.27          4.37         1.47 o                         
   4  19   1          8.14          2.89         1.58 o                         
  -3  20   1          3.73          2.20         1.24 o                         
  -2  20   1         99.46         85.58         6.10 o                         
  -1  20   1          7.31          4.81         1.87 o                         
   0  20   1         32.92         24.27         2.81 o                         
   1  20   1          1.13          0.53         1.88 o                         
   2  20   1         56.40         52.02         3.74 o                         
   3  20   1          6.32          6.52         1.23 o                         
   0  21   1          5.41          8.15         2.65 o                         
 -10   0   2        264.57        235.30        12.76 o                         
  -8   0   2        311.29        276.51        13.41 o                         
  -6   0   2        531.48        497.07        22.32 o                         
  -4   0   2         17.55         12.48         1.70 o                         
  -2   0   2        181.50        207.12         6.04 o                         
   0   0   2      36040.28      34037.91       985.52 o                         
   2   0   2       2975.69       2836.02        84.45 o                         
   4   0   2       2978.73       3047.35       130.09 o                         
   6   0   2         46.22         40.35         4.14 o                         
   8   0   2        451.38        377.98        28.21 o                         
  10   0   2         12.04         10.35         2.54 o                         
 -11   1   2          6.03          6.36         1.37 o                         
 -10   1   2        162.32        137.46         9.22 o                         
  -9   1   2         43.41         32.88         5.32 o                         
  -8   1   2         56.27         39.78         3.26 o                         
  -7   1   2          3.03          5.05         1.62 o                         
  -6   1   2        716.48        646.17        21.36 o                         
  -5   1   2         59.05         99.90         4.97 o                         
  -4   1   2        141.26        156.90         6.01 o                         
  -3   1   2         78.33         67.43         2.91 o                         
  -2   1   2       6510.89       6105.01       107.61 o                         
  -1   1   2       2340.02       2044.44        45.69 o                         
   0   1   2       7153.95       6956.82       149.06 o                         
   1   1   2      26730.92      25262.22       559.19 o                         
   2   1   2         57.72         68.04         2.41 o                         
   3   1   2          0.70          3.30         0.91 o                         
   4   1   2          4.17          3.76         1.47 o                         
   5   1   2         52.35         42.66         5.85 o                         
   6   1   2       1028.74       1003.38        36.88 o                         
   7   1   2        401.14        405.24        14.47 o                         
   8   1   2        152.36        135.25         7.57 o                         
   9   1   2         21.07         24.85         3.50 o                         
  10   1   2         13.69         13.23         2.31 o                         
  11   1   2          0.16         -0.01         0.88 o                         
 -11   2   2         43.32         41.84         3.57 o                         
 -10   2   2          7.86          4.96         1.72 o                         
  -9   2   2         54.60         62.84         6.00 o                         
  -8   2   2         65.86         58.58         3.42 o                         
  -7   2   2       3050.48       2997.38        57.76 o                         
  -6   2   2         35.49         38.53         3.29 o                         
  -5   2   2       1305.29       1212.85        35.37 o                         
  -4   2   2       1910.26       1823.48        50.01 o                         
  -3   2   2      14255.57      13951.18       307.71 o                         
  -2   2   2       1502.60       1510.70        28.69 o                         
  -1   2   2       2729.79       2737.96        50.99 o                         
   0   2   2       3326.89       3433.88        78.27 o                         
   1   2   2       4537.80       4178.04       108.57 o                         
   2   2   2        316.92        266.55         6.41 o                         
   3   2   2       2430.10       2594.81        69.13 o                         
   4   2   2         55.25         40.76         5.42 o                         
   5   2   2        885.44       1068.29        40.11 o                         
   6   2   2          6.01          6.20         1.34 o                         
   7   2   2        200.06        178.90         9.66 o                         
   8   2   2         38.72         29.36         2.87 o                         
   9   2   2         28.67         30.55         3.90 o                         
  10   2   2         57.25         64.28         4.82 o                         
  11   2   2         45.41         37.87         2.71 o                         
 -11   3   2         17.08         14.45         2.47 o                         
 -10   3   2         15.55          9.04         1.88 o                         
  -9   3   2         16.85         15.57         2.48 o                         
  -8   3   2          0.62         -1.07         1.07 o                         
  -7   3   2        280.06        276.71         7.37 o                         
  -6   3   2         94.24         69.12         3.53 o                         
  -5   3   2          3.95          8.55         1.55 o                         
  -4   3   2        705.66        735.21        18.24 o                         
  -3   3   2       1238.47       1193.51        27.78 o                         
  -2   3   2       2168.74       2231.39        44.11 o                         
  -1   3   2       1511.07       1495.49        28.18 o                         
   0   3   2        955.85       1096.26        23.02 o                         
   1   3   2       2606.20       2709.64        65.12 o                         
   2   3   2        611.73        573.49        13.87 o                         
   3   3   2        167.39        198.50         7.01 o                         
   4   3   2         63.95         62.35         5.97 o                         
   5   3   2         16.71         11.34         2.67 o                         
   6   3   2        570.08        498.72        21.58 o                         
   7   3   2        154.21        129.77         5.60 o                         
   8   3   2        291.93        250.24        11.87 o                         
   9   3   2          0.06          0.81         1.31 o                         
  10   3   2          1.17         -0.76         1.27 o                         
  11   3   2          6.76          3.98         1.13 o                         
 -11   4   2          8.31         10.20         1.37 o                         
 -10   4   2         61.98         49.14         5.00 o                         
  -9   4   2         65.96         63.42         4.43 o                         
  -8   4   2          1.84         -0.15         1.10 o                         
  -7   4   2         73.22         87.34         6.46 o                         
  -6   4   2         85.05         91.41         3.99 o                         
  -5   4   2        660.24        643.01        15.84 o                         
  -4   4   2        828.68        891.45        21.93 o                         
  -3   4   2        414.87        409.81        10.64 o                         
  -2   4   2        287.15        296.09         6.87 o                         
  -1   4   2       3885.20       3759.12        73.06 o                         
   0   4   2       1461.85       1404.14        26.55 o                         
   1   4   2       1165.30       1210.06        28.14 o                         
   2   4   2       5355.11       5575.06       123.73 o                         
   3   4   2       2095.28       2004.83        49.34 o                         
   4   4   2       1161.81       1124.13        35.69 o                         
   5   4   2        413.61        447.73        19.28 o                         
   6   4   2         27.83         22.96         2.33 o                         
   7   4   2        330.83        303.05        16.66 o                         
   8   4   2         11.10          5.31         1.54 o                         
   9   4   2         18.00         20.52         2.17 o                         
  10   4   2          4.62          6.51         1.38 o                         
  11   4   2          3.39          1.96         1.20 o                         
 -11   5   2          0.98          1.10         0.95 o                         
 -10   5   2         90.24        100.39        10.17 o                         
  -9   5   2          9.94          6.27         1.79 o                         
  -8   5   2         13.43          7.65         1.67 o                         
  -7   5   2        289.14        271.22         8.78 o                         
  -6   5   2        822.09        840.55        27.85 o                         
  -5   5   2          9.03          8.43         2.11 o                         
  -4   5   2        524.32        526.63        16.45 o                         
  -3   5   2         39.81         40.54         2.66 o                         
  -2   5   2         21.44         17.35         1.63 o                         
  -1   5   2        665.70        681.90        17.30 o                         
   0   5   2       1347.23       1359.75        27.31 o                         
   1   5   2          5.09          1.90         0.74 o                         
   2   5   2        207.84        224.84         7.02 o                         
   3   5   2        732.22        711.55        20.62 o                         
   4   5   2         20.58         25.81         2.59 o                         
   5   5   2        521.80        625.19        17.55 o                         
   6   5   2        339.01        364.83        15.29 o                         
   7   5   2         67.34         59.91         3.52 o                         
   8   5   2          3.20          1.14         1.35 o                         
   9   5   2         12.77          9.27         1.98 o                         
  10   5   2         51.62         59.93         3.63 o                         
 -11   6   2          2.94          0.73         1.09 o                         
 -10   6   2         13.89         12.88         1.47 o                         
  -9   6   2          3.60          2.94         1.52 o                         
  -8   6   2         57.61         56.73         3.96 o                         
  -7   6   2        112.69         85.17         4.10 o                         
  -6   6   2       1676.87       1708.17        49.34 o                         
  -5   6   2        270.91        273.76        12.12 o                         
  -4   6   2       1890.65       1704.15        47.55 o                         
  -3   6   2         37.80         29.88         2.83 o                         
  -2   6   2        344.62        269.51         7.51 o                         
  -1   6   2        560.38        583.64        18.64 o                         
   0   6   2        197.43        211.48         5.26 o                         
   1   6   2        281.20        267.20         6.60 o                         
   2   6   2       2990.57       3049.02        95.81 o                         
   3   6   2       2337.64       2558.09        63.14 o                         
   4   6   2        524.91        574.41        19.80 o                         
   5   6   2         34.74         39.64         1.87 o                         
   6   6   2        854.62        796.83        20.63 o                         
   7   6   2          7.91         10.71         1.86 o                         
   8   6   2         14.22         15.77         2.05 o                         
   9   6   2         58.53         63.78         3.59 o                         
  10   6   2        240.32        290.49         9.91 o                         
 -11   7   2          9.91          9.85         1.40 o                         
 -10   7   2         48.23         60.81         3.42 o                         
  -9   7   2         14.24         23.20         2.17 o                         
  -8   7   2        275.61        293.16        12.82 o                         
  -7   7   2         16.56         16.06         2.26 o                         
  -6   7   2         98.67        100.78         6.91 o                         
  -5   7   2        699.85        634.51        15.26 o                         
  -4   7   2        123.74        123.16         7.66 o                         
  -3   7   2       2896.69       2867.12        86.32 o                         
  -2   7   2        575.02        573.96        17.15 o                         
  -1   7   2        540.90        498.80        16.33 o                         
   0   7   2        743.59        642.65        17.17 o                         
   1   7   2        239.15        224.64         6.79 o                         
   2   7   2        699.08        732.80        19.47 o                         
   3   7   2         63.20         80.46         4.32 o                         
   4   7   2         86.68         55.30         5.65 o                         
   5   7   2         49.52         52.39         2.11 o                         
   6   7   2         15.09         13.58         1.33 o                         
   7   7   2        526.38        553.64        14.51 o                         
   8   7   2         41.71         42.53         3.90 o                         
   9   7   2          0.32         -0.78         1.15 o                         
  10   7   2          2.03          2.20         1.40 o                         
 -10   8   2         15.91         14.46         2.64 o                         
  -9   8   2        208.48        233.32         8.07 o                         
  -8   8   2          1.14          1.53         1.29 o                         
  -7   8   2         19.66         17.41         2.15 o                         
  -6   8   2          2.42          3.70         1.21 o                         
  -5   8   2       1117.27       1163.68        26.22 o                         
  -4   8   2       1898.46       1747.88        62.69 o                         
  -3   8   2        964.24       1058.32        30.29 o                         
  -2   8   2         84.87         64.10         4.25 o                         
  -1   8   2       3059.61       3082.37       116.54 o                         
   0   8   2          5.82          3.70         1.23 o                         
   1   8   2       1265.62       1208.29        29.03 o                         
   2   8   2         39.58         26.89         2.77 o                         
   3   8   2       1373.92       1422.85        72.69 o                         
   4   8   2         56.29         52.44         2.05 o                         
   5   8   2        254.50        276.32         9.28 o                         
   6   8   2         24.38         27.54         1.59 o                         
   7   8   2        136.38        132.39         5.02 o                         
   8   8   2          3.53          2.61         1.31 o                         
   9   8   2          5.35          3.11         1.41 o                         
  10   8   2          7.73          7.17         1.75 o                         
 -10   9   2         30.80         37.27         3.06 o                         
  -9   9   2         11.23         12.59         1.83 o                         
  -8   9   2         19.20         15.72         2.07 o                         
  -7   9   2         23.84         24.42         3.00 o                         
  -6   9   2        214.53        233.67         7.29 o                         
  -5   9   2        450.46        454.49        12.78 o                         
  -4   9   2        232.97        210.65         8.65 o                         
  -3   9   2          8.32          1.89         1.58 o                         
  -2   9   2        161.22        145.49         7.17 o                         
  -1   9   2        697.65        659.56        25.51 o                         
   0   9   2        340.03        355.16        17.61 o                         
   1   9   2        486.09        417.14        22.25 o                         
   2   9   2        433.98        499.33        18.00 o                         
   3   9   2        327.28        335.40        12.19 o                         
   4   9   2         30.32         24.77         1.48 o                         
   5   9   2        533.33        557.30        19.78 o                         
   6   9   2         22.86         24.15         1.71 o                         
   7   9   2         99.50        119.50         5.37 o                         
   8   9   2          3.99          3.26         1.29 o                         
   9   9   2          4.95          4.43         1.74 o                         
  10   9   2          0.50          1.19         1.27 o                         
 -10  10   2          2.07          3.49         1.01 o                         
  -9  10   2         15.06         16.59         2.26 o                         
  -8  10   2        114.55        127.15         9.13 o                         
  -7  10   2        140.86        169.23         8.12 o                         
  -6  10   2        472.48        542.16        18.01 o                         
  -5  10   2        280.40        285.57        12.99 o                         
  -4  10   2        255.68        255.87        10.26 o                         
  -3  10   2       1221.97       1054.84        36.44 o                         
  -2  10   2        949.15        783.06        49.08 o                         
  -1  10   2          6.53         11.53         2.52 o                         
   0  10   2        203.71        193.19        11.13 o                         
   1  10   2        451.87        448.65        28.37 o                         
   2  10   2        218.60        270.44        12.09 o                         
   3  10   2         57.55         61.44         2.54 o                         
   4  10   2        308.72        327.96        10.75 o                         
   5  10   2        237.16        264.82         9.64 o                         
   6  10   2        151.83        141.65         5.02 o                         
   7  10   2        108.89        108.60         4.62 o                         
   8  10   2          0.09         -0.53         1.23 o                         
   9  10   2          0.33          0.85         1.36 o                         
 -10  11   2         35.37         38.86         2.44 o                         
  -9  11   2          0.04         -0.26         1.35 o                         
  -8  11   2         49.96         54.32         4.14 o                         
  -7  11   2         24.74         27.44         2.37 o                         
  -6  11   2        170.91        188.22         7.79 o                         
  -5  11   2        148.41        109.26         5.00 o                         
  -4  11   2         77.78         73.71         3.77 o                         
  -3  11   2        247.93        279.57         8.20 o                         
  -2  11   2         30.28         26.87         1.85 o                         
  -1  11   2        653.33        613.85        11.86 o                         
   0  11   2        551.62        568.82        16.23 o                         
   1  11   2          0.22          1.01         0.82 o                         
   2  11   2       1448.13       1515.74        43.64 o                         
   3  11   2        252.28        274.35        11.17 o                         
   4  11   2        309.79        313.00         9.42 o                         
   5  11   2         53.50         48.13         2.94 o                         
   6  11   2         10.99          9.64         1.73 o                         
   7  11   2         73.35         91.90         5.12 o                         
   8  11   2         12.70         10.25         1.92 o                         
   9  11   2          7.47          7.31         1.19 o                         
  -9  12   2         14.71         16.13         1.88 o                         
  -8  12   2         20.26         27.34         2.49 o                         
  -7  12   2         24.20         28.96         2.70 o                         
  -6  12   2         13.50         19.14         2.30 o                         
  -5  12   2        247.49        264.51        13.56 o                         
  -4  12   2       1301.86       1322.36        57.70 o                         
  -3  12   2        156.28        185.32         7.87 o                         
  -2  12   2         98.19         89.76         3.85 o                         
  -1  12   2          7.87          7.47         1.12 o                         
   0  12   2        172.00        163.27         5.68 o                         
   1  12   2          4.10          5.12         1.08 o                         
   2  12   2        172.78        193.82         9.04 o                         
   3  12   2        448.40        497.85        13.71 o                         
   4  12   2         81.31        102.80         4.85 o                         
   5  12   2        222.23        232.08         9.80 o                         
   6  12   2         17.45         17.20         2.40 o                         
   7  12   2          1.42          2.42         1.99 o                         
   8  12   2         51.85         66.70         4.62 o                         
   9  12   2          6.65          7.99         2.30 o                         
  -9  13   2          6.57          9.84         1.22 o                         
  -8  13   2        133.79        182.02         8.19 o                         
  -7  13   2         66.51         67.93         4.84 o                         
  -6  13   2          0.05          0.77         1.84 o                         
  -5  13   2        223.61        237.37        11.33 o                         
  -4  13   2         39.39         39.84         3.51 o                         
  -3  13   2         34.47         36.70         3.26 o                         
  -2  13   2        302.68        281.90        11.23 o                         
  -1  13   2         76.47         80.86         2.95 o                         
   0  13   2         35.58         35.98         1.99 o                         
   1  13   2        144.12        132.07         4.03 o                         
   2  13   2        133.30        149.64         5.13 o                         
   3  13   2         61.98         63.44         3.74 o                         
   4  13   2        134.50        147.84         5.49 o                         
   5  13   2         73.89         76.18         5.88 o                         
   6  13   2         35.46         38.82         2.85 o                         
   7  13   2         10.58         15.29         3.60 o                         
   8  13   2          0.98          1.80         1.17 o                         
  -8  14   2          2.25          2.67         1.63 o                         
  -7  14   2        145.15        200.12         8.79 o                         
  -6  14   2          2.29          2.30         1.83 o                         
  -5  14   2         16.58         16.10         2.82 o                         
  -4  14   2          0.27          1.92         1.85 o                         
  -3  14   2        964.54        985.90        24.16 o                         
  -2  14   2         99.61         99.47         6.05 o                         
  -1  14   2         16.12          8.77         1.38 o                         
   0  14   2         29.32         26.54         2.09 o                         
   1  14   2        273.48        248.31        10.08 o                         
   2  14   2         81.57         78.66         3.38 o                         
   3  14   2          4.62          7.35         1.44 o                         
   4  14   2         63.38         77.19         3.04 o                         
   5  14   2        374.05        415.92        11.19 o                         
   6  14   2         77.01         97.23         5.70 o                         
   7  14   2         22.64         29.15         2.22 o                         
   8  14   2          7.35          8.77         1.26 o                         
  -8  15   2          7.34          6.27         1.53 o                         
  -7  15   2         19.49         22.25         2.30 o                         
  -6  15   2          1.18          1.08         2.13 o                         
  -5  15   2          0.07         -0.10         1.98 o                         
  -4  15   2          0.24          1.58         1.74 o                         
  -3  15   2          0.23          0.47         1.57 o                         
  -2  15   2          0.06          0.62         1.48 o                         
  -1  15   2        390.24        376.28        11.61 o                         
   0  15   2        170.32        168.76         7.33 o                         
   1  15   2         35.66         38.49         2.37 o                         
   2  15   2        183.24        178.47         5.77 o                         
   3  15   2         70.24         60.23         2.93 o                         
   4  15   2         57.50         54.52         2.80 o                         
   5  15   2        126.50        133.94         4.79 o                         
   6  15   2         59.13         52.99         5.29 o                         
   7  15   2         10.86          8.70         1.50 o                         
  -7  16   2          9.02          8.63         1.93 o                         
  -6  16   2          0.58          0.68         1.60 o                         
  -5  16   2         89.19         95.27         5.79 o                         
  -4  16   2        116.15        114.93         5.79 o                         
  -3  16   2          3.89          5.29         1.62 o                         
  -2  16   2         82.45         69.17         3.87 o                         
  -1  16   2         84.43         79.19         4.27 o                         
   0  16   2        182.53        186.11         8.49 o                         
   1  16   2         23.53         19.56         2.18 o                         
   2  16   2          8.12          6.96         1.28 o                         
   3  16   2          0.83          0.17         1.25 o                         
   4  16   2         25.54         32.94         2.17 o                         
   5  16   2         13.37         16.35         1.86 o                         
   6  16   2          0.37         -0.64         1.10 o                         
   7  16   2          1.50          0.73         0.99 o                         
  -6  17   2         28.20         26.51         3.36 o                         
  -5  17   2          9.31          7.81         1.95 o                         
  -4  17   2         12.02          9.71         1.66 o                         
  -3  17   2          3.83          2.52         1.57 o                         
  -2  17   2        105.26         90.60         5.34 o                         
  -1  17   2          0.68          0.50         1.51 o                         
   0  17   2          5.05          5.28         1.61 o                         
   1  17   2         72.25         74.13         5.90 o                         
   2  17   2         38.49         35.78         2.76 o                         
   3  17   2          2.13          1.27         1.18 o                         
   4  17   2         17.21         15.55         1.68 o                         
   5  17   2          4.69          8.43         1.48 o                         
   6  17   2          4.27          5.66         2.01 o                         
  -6  18   2          2.98          2.81         2.17 o                         
  -5  18   2          0.31         -1.48         1.65 o                         
  -4  18   2          4.22          1.67         1.35 o                         
  -3  18   2        154.74        159.07         7.92 o                         
  -2  18   2          5.06          3.14         1.58 o                         
  -1  18   2         48.19         44.72         4.01 o                         
   0  18   2         29.57         27.72         2.43 o                         
   1  18   2         44.72         42.72         2.65 o                         
   2  18   2        145.42        135.22         5.35 o                         
   3  18   2          4.97          3.22         1.26 o                         
   4  18   2          0.91         -0.29         1.41 o                         
   5  18   2         19.81         13.21         2.33 o                         
  -5  19   2          1.33          0.69         1.18 o                         
  -4  19   2          2.82          1.25         2.86 o                         
  -3  19   2          0.38         -1.27         1.30 o                         
  -2  19   2         13.39         15.93         2.17 o                         
  -1  19   2         27.06         20.56         2.37 o                         
   0  19   2          1.03          0.16         1.28 o                         
   1  19   2          6.24          6.70         1.99 o                         
   2  19   2          0.08         -0.78         1.03 o                         
   3  19   2          8.16         15.20         1.68 o                         
   4  19   2          0.04          0.25         1.28 o                         
  -3  20   2          0.35         -0.59         1.33 o                         
  -2  20   2          8.83          4.88         2.07 o                         
  -1  20   2         76.04         76.20         6.51 o                         
   0  20   2          0.33          1.38         1.70 o                         
   1  20   2          1.56          0.22         1.40 o                         
   2  20   2          0.77          1.21         1.84 o                         
 -11   0   3         13.36         11.78         2.02 o                         
  -9   0   3          0.62         -1.04         2.26 o                         
  -7   0   3       1309.58       1138.34        34.00 o                         
  -5   0   3        836.74        806.71        37.63 o                         
  -3   0   3       6256.12       6161.10       180.61 o                         
  -1   0   3       3224.97       3342.77        97.74 o                         
   1   0   3       9667.54       9367.14       351.21 o                         
   3   0   3        291.87        269.34        11.78 o                         
   5   0   3       1167.06       1063.14       128.74 o                         
   7   0   3         67.31         61.41        11.96 o                         
   9   0   3         26.64         47.27         5.14 o                         
 -11   1   3          0.46          0.19         0.90 o                         
 -10   1   3         23.08         18.25         3.73 o                         
  -9   1   3          3.79          1.76         2.07 o                         
  -8   1   3         84.93         73.21         3.78 o                         
  -7   1   3        681.81        652.65        15.77 o                         
  -6   1   3        561.13        483.10        15.56 o                         
  -5   1   3        849.83        822.72        24.59 o                         
  -4   1   3       1254.05       1342.02        31.73 o                         
  -3   1   3       1489.35       1453.88        33.67 o                         
  -2   1   3         70.81         68.46         2.69 o                         
  -1   1   3        149.52        124.51         4.08 o                         
   0   1   3       8552.02       8505.13       202.70 o                         
   1   1   3       5421.85       5233.95       115.79 o                         
   2   1   3        384.68        397.30        18.21 o                         
   3   1   3        178.91        217.94         7.75 o                         
   4   1   3          4.40          7.54         1.72 o                         
   5   1   3         51.76         43.71         4.71 o                         
   6   1   3        539.27        517.72        18.05 o                         
   7   1   3        205.59        173.17        17.04 o                         
   8   1   3         23.37         15.36         3.24 o                         
   9   1   3          0.01          1.28         1.36 o                         
  10   1   3         19.39         22.40         2.12 o                         
 -11   2   3          0.35          0.30         0.85 o                         
 -10   2   3        277.49        286.04        12.16 o                         
  -9   2   3         70.02         71.33         4.28 o                         
  -8   2   3        172.18        179.30         6.34 o                         
  -7   2   3          0.29          0.64         1.45 o                         
  -6   2   3        119.79        101.49         6.13 o                         
  -5   2   3       2480.44       2462.62        67.17 o                         
  -4   2   3        414.40        404.84        11.93 o                         
  -3   2   3       1020.29       1044.61        26.77 o                         
  -2   2   3         14.74         12.42         0.98 o                         
  -1   2   3          3.66          2.15         0.79 o                         
   0   2   3       5189.62       5618.70       144.50 o                         
   1   2   3          3.79          4.29         0.97 o                         
   2   2   3         19.28         22.49         2.01 o                         
   3   2   3        503.79        493.87        21.51 o                         
   4   2   3       2228.68       2188.05        67.69 o                         
   5   2   3        230.36        195.16         8.63 o                         
   6   2   3        326.73        282.56        13.80 o                         
   7   2   3         36.07         34.18         3.11 o                         
   8   2   3        736.55        684.45        37.26 o                         
   9   2   3          5.99          6.09         1.65 o                         
  10   2   3         31.84         30.54         3.71 o                         
 -11   3   3          3.55          2.12         1.11 o                         
 -10   3   3         60.08         52.69         3.88 o                         
  -9   3   3          3.25          2.47         1.48 o                         
  -8   3   3          2.33          3.34         1.60 o                         
  -7   3   3         21.49         27.11         2.48 o                         
  -6   3   3       1776.77       1626.45        44.62 o                         
  -5   3   3        801.45        798.03        23.97 o                         
  -4   3   3       1937.42       1991.56        54.50 o                         
  -3   3   3         24.19         42.59         3.77 o                         
  -2   3   3        164.74        138.66         4.09 o                         
  -1   3   3        605.30        662.19        15.67 o                         
   0   3   3      10151.38      10107.46       239.64 o                         
   1   3   3       6110.69       6251.99       153.20 o                         
   2   3   3        155.36        146.70         8.71 o                         
   3   3   3         29.54         21.26         2.20 o                         
   4   3   3        589.45        531.48        18.86 o                         
   5   3   3          0.40          0.61         0.97 o                         
   6   3   3        242.10        236.75         9.07 o                         
   7   3   3          1.03          0.09         1.33 o                         
   8   3   3          4.09          6.37         1.75 o                         
   9   3   3          0.09          1.34         1.29 o                         
  10   3   3          9.71         12.62         3.01 o                         
 -11   4   3          2.73          2.74         1.09 o                         
 -10   4   3          9.96          8.38         2.82 o                         
  -9   4   3          0.28          0.80         1.44 o                         
  -8   4   3         35.42         34.50         4.58 o                         
  -7   4   3        281.03        248.92        11.12 o                         
  -6   4   3         70.11         49.40         4.27 o                         
  -5   4   3        191.88        160.70         6.97 o                         
  -4   4   3        855.88        925.95        26.90 o                         
  -3   4   3       2708.59       2706.00        61.35 o                         
  -2   4   3       1843.81       1801.07        36.22 o                         
  -1   4   3       1497.11       1486.65        29.83 o                         
   0   4   3       3225.40       3443.00        76.20 o                         
   1   4   3       4155.06       4453.69        98.45 o                         
   2   4   3         66.97         74.79         4.13 o                         
   3   4   3        559.89        635.13        23.02 o                         
   4   4   3        256.33        302.74        15.51 o                         
   5   4   3          8.32          4.23         1.23 o                         
   6   4   3        261.34        247.49        14.67 o                         
   7   4   3         19.11         17.91         2.14 o                         
   8   4   3          1.50          1.03         1.27 o                         
   9   4   3         42.66         49.53         4.60 o                         
  10   4   3         24.25         30.04         2.38 o                         
 -11   5   3          9.67          8.68         1.87 o                         
 -10   5   3         18.76         12.76         1.83 o                         
  -9   5   3          0.05         -0.88         1.53 o                         
  -8   5   3          0.18          1.86         1.54 o                         
  -7   5   3       1229.33       1137.85        54.17 o                         
  -6   5   3         69.37         52.36         5.92 o                         
  -5   5   3         10.73          7.09         1.91 o                         
  -4   5   3       3183.40       3309.99       100.10 o                         
  -3   5   3        506.01        491.82        17.18 o                         
  -2   5   3       1349.59       1471.40        33.92 o                         
  -1   5   3         23.58         29.60         1.93 o                         
   0   5   3        152.25        165.67         4.99 o                         
   1   5   3       1575.88       1721.14        52.13 o                         
   2   5   3          0.41          1.83         1.41 o                         
   3   5   3        662.28        814.88        31.13 o                         
   4   5   3        669.77        730.08        34.83 o                         
   5   5   3        190.25        221.12        10.63 o                         
   6   5   3         18.94         24.29         1.81 o                         
   7   5   3        194.56        188.92         8.52 o                         
   8   5   3         16.56         18.79         2.16 o                         
   9   5   3         18.86         18.86         2.02 o                         
  10   5   3         38.14         39.56         3.01 o                         
 -11   6   3          7.34          6.44         1.13 o                         
 -10   6   3        113.90        120.65         5.18 o                         
  -9   6   3        612.09        609.50        23.42 o                         
  -8   6   3         12.90         10.13         2.12 o                         
  -7   6   3         72.38         71.65         5.01 o                         
  -6   6   3         62.49         61.61         6.19 o                         
  -5   6   3       2980.49       2873.31        71.21 o                         
  -4   6   3          5.15          4.63         1.78 o                         
  -3   6   3       1298.49       1249.98        35.38 o                         
  -2   6   3        180.31        207.97         6.94 o                         
  -1   6   3       1521.84       1571.27        39.28 o                         
   0   6   3       1317.34       1394.11        32.36 o                         
   1   6   3         11.32         18.62         2.02 o                         
   2   6   3         79.94         58.76         6.69 o                         
   3   6   3        864.59        812.51        38.27 o                         
   4   6   3        461.29        404.96        18.91 o                         
   5   6   3        452.11        429.48        10.49 o                         
   6   6   3        190.42        177.74         6.21 o                         
   7   6   3        252.80        255.97         9.24 o                         
   8   6   3          6.36          5.17         1.38 o                         
   9   6   3          0.31          0.94         1.05 o                         
  10   6   3         15.11         17.30         1.99 o                         
 -11   7   3          5.86          4.28         1.00 o                         
 -10   7   3         47.36         46.49         3.00 o                         
  -9   7   3          2.05          2.91         1.38 o                         
  -8   7   3          0.24          0.22         1.29 o                         
  -7   7   3        137.37        134.13         7.30 o                         
  -6   7   3        924.47        886.15        26.23 o                         
  -5   7   3        179.91        180.99         8.62 o                         
  -4   7   3        819.67        881.23        29.66 o                         
  -3   7   3        331.08        381.25        12.69 o                         
  -2   7   3       1199.46       1186.71        37.55 o                         
  -1   7   3        284.28        299.29        10.20 o                         
   0   7   3       4528.37       4684.30       113.28 o                         
   1   7   3        327.60        404.46        11.74 o                         
   2   7   3         75.23         61.29         4.34 o                         
   3   7   3        188.62        183.28        11.43 o                         
   4   7   3        249.33        192.44         4.99 o                         
   5   7   3          0.17         -0.12         0.99 o                         
   6   7   3         92.18         90.94         3.97 o                         
   7   7   3        114.28        112.15         4.81 o                         
   8   7   3         12.40          8.83         1.55 o                         
   9   7   3         21.09         20.38         1.79 o                         
  10   7   3          0.26          0.66         1.35 o                         
 -10   8   3          2.55          3.11         1.12 o                         
  -9   8   3         35.28         38.72         3.45 o                         
  -8   8   3          1.44          2.78         1.32 o                         
  -7   8   3         58.59         62.94         3.90 o                         
  -6   8   3        536.23        483.48        14.91 o                         
  -5   8   3         88.08         84.62         4.15 o                         
  -4   8   3       1542.25       1480.12        72.93 o                         
  -3   8   3        250.75        274.13        13.15 o                         
  -2   8   3       1232.42       1168.75        37.27 o                         
  -1   8   3         19.79         32.91         2.99 o                         
   0   8   3        183.80        163.21         5.62 o                         
   1   8   3        341.08        287.39        14.87 o                         
   2   8   3        718.35        757.58        35.84 o                         
   3   8   3         99.20        117.59         5.28 o                         
   4   8   3         94.25        110.05         4.44 o                         
   5   8   3        274.54        279.24         6.87 o                         
   6   8   3        271.22        252.99         6.68 o                         
   7   8   3          8.84          9.71         1.62 o                         
   8   8   3         41.39         40.31         2.62 o                         
   9   8   3          1.82          2.67         1.31 o                         
 -10   9   3         67.37         66.70         6.80 o                         
  -9   9   3         16.46         23.51         2.26 o                         
  -8   9   3          1.20          0.44         1.29 o                         
  -7   9   3         40.28         34.56         2.91 o                         
  -6   9   3          9.21          6.30         1.46 o                         
  -5   9   3          7.84          8.07         1.75 o                         
  -4   9   3        551.37        523.98        22.98 o                         
  -3   9   3         71.20         58.03         2.86 o                         
  -2   9   3        296.68        297.43        10.63 o                         
  -1   9   3         56.83         61.37         3.83 o                         
   0   9   3        474.43        478.08        18.97 o                         
   1   9   3        751.75        775.79        20.07 o                         
   2   9   3        194.15        208.78         7.76 o                         
   3   9   3          1.61          0.19         0.89 o                         
   4   9   3        423.12        419.33        12.53 o                         
   5   9   3         30.09         30.89         2.22 o                         
   6   9   3         12.08         15.00         1.67 o                         
   7   9   3        238.96        239.23         7.50 o                         
   8   9   3         28.60         26.93         2.18 o                         
   9   9   3         23.68         25.94         2.50 o                         
 -10  10   3          1.27          0.74         0.87 o                         
  -9  10   3        211.51        226.81        12.60 o                         
  -8  10   3          6.12          3.42         1.44 o                         
  -7  10   3          0.27          1.38         1.34 o                         
  -6  10   3       1053.83       1146.55        36.13 o                         
  -5  10   3        204.43        173.11         9.23 o                         
  -4  10   3         98.45         84.86         3.67 o                         
  -3  10   3        321.59        283.53        11.83 o                         
  -2  10   3         52.22         45.61         2.06 o                         
  -1  10   3        346.95        313.10        16.20 o                         
   0  10   3       1359.73       1376.67        44.75 o                         
   1  10   3          5.63          8.94         1.10 o                         
   2  10   3         50.63         50.46         2.53 o                         
   3  10   3        738.51        745.92        23.79 o                         
   4  10   3        143.33        149.57         4.89 o                         
   5  10   3        102.46        111.82         5.53 o                         
   6  10   3          0.04         -1.20         1.33 o                         
   7  10   3        142.81        166.01         6.19 o                         
   8  10   3         18.80         22.04         1.89 o                         
   9  10   3          4.92          4.66         1.47 o                         
 -10  11   3          0.36          0.44         0.89 o                         
  -9  11   3          0.39          0.52         1.00 o                         
  -8  11   3         29.73         34.73         2.63 o                         
  -7  11   3          0.08         -0.46         1.28 o                         
  -6  11   3         63.95         63.69         4.64 o                         
  -5  11   3        102.75        106.51         5.23 o                         
  -4  11   3          6.81          1.55         1.27 o                         
  -3  11   3         84.44         71.24         3.71 o                         
  -2  11   3          3.01          2.22         0.92 o                         
  -1  11   3        138.36        130.95         3.79 o                         
   0  11   3         80.93         87.34         3.05 o                         
   1  11   3        140.50        139.01         4.51 o                         
   2  11   3        383.48        389.95        15.81 o                         
   3  11   3         56.24         56.67         2.58 o                         
   4  11   3         98.31        107.33         4.40 o                         
   5  11   3          0.25          0.48         1.33 o                         
   6  11   3          3.99          3.14         1.34 o                         
   7  11   3          1.93          0.26         1.36 o                         
   8  11   3          1.62          1.29         1.06 o                         
   9  11   3          2.54          1.47         1.38 o                         
  -9  12   3          4.14          5.48         1.16 o                         
  -8  12   3         15.45         14.81         1.69 o                         
  -7  12   3        516.01        598.22        27.27 o                         
  -6  12   3         35.61         30.00         2.78 o                         
  -5  12   3         25.75         27.37         4.47 o                         
  -4  12   3        677.98        715.33        25.15 o                         
  -3  12   3         70.33         68.47         5.53 o                         
  -2  12   3        220.34        200.60         8.98 o                         
  -1  12   3          1.33          1.79         0.93 o                         
   0  12   3        151.97        143.30         5.80 o                         
   1  12   3       1703.87       1646.52        34.04 o                         
   2  12   3         51.17         47.22         2.20 o                         
   3  12   3         33.24         32.27         2.00 o                         
   4  12   3         11.22         16.77         1.82 o                         
   5  12   3        156.16        175.07         9.63 o                         
   6  12   3          3.46          2.74         1.23 o                         
   7  12   3          9.77         13.07         1.68 o                         
   8  12   3          2.28          1.68         1.31 o                         
  -9  13   3         19.15         24.02         1.65 o                         
  -8  13   3          0.94          2.25         1.15 o                         
  -7  13   3         25.16         23.28         2.71 o                         
  -6  13   3         12.50         21.91         2.84 o                         
  -5  13   3         86.48         85.99         5.69 o                         
  -4  13   3         64.63         60.83         4.29 o                         
  -3  13   3        112.52        109.97         7.59 o                         
  -2  13   3         76.81         67.78         4.57 o                         
  -1  13   3         89.52         83.64         3.57 o                         
   0  13   3        270.53        269.56         8.40 o                         
   1  13   3        269.00        264.31         7.37 o                         
   2  13   3        171.97        167.01         4.96 o                         
   3  13   3        452.86        514.05        13.28 o                         
   4  13   3         93.25        113.69         4.86 o                         
   5  13   3         43.53         44.13         2.56 o                         
   6  13   3          9.75         14.44         1.66 o                         
   7  13   3          0.04          1.12         1.06 o                         
   8  13   3          0.58          2.14         0.99 o                         
  -8  14   3          8.59         15.44         1.80 o                         
  -7  14   3          8.62         10.44         2.50 o                         
  -6  14   3        117.58        139.70         8.55 o                         
  -5  14   3         20.76         27.06         2.94 o                         
  -4  14   3        144.24        150.73         7.20 o                         
  -3  14   3        180.49        195.90         7.79 o                         
  -2  14   3         43.39         43.58         3.26 o                         
  -1  14   3         63.14         74.57         4.71 o                         
   0  14   3       1469.38       1566.49        50.82 o                         
   1  14   3          2.79          2.80         1.51 o                         
   2  14   3        306.14        297.89         7.80 o                         
   3  14   3        142.90        148.69         5.06 o                         
   4  14   3        344.57        355.94         9.75 o                         
   5  14   3          0.36          2.30         1.12 o                         
   6  14   3         21.03         22.16         1.79 o                         
   7  14   3          0.37          0.66         0.91 o                         
  -8  15   3         35.99         39.85         4.39 o                         
  -7  15   3          0.73         -0.17         1.75 o                         
  -6  15   3          0.12          2.10         1.77 o                         
  -5  15   3         67.27         60.60         3.95 o                         
  -4  15   3         62.78         72.80         6.07 o                         
  -3  15   3         64.52         67.92         7.00 o                         
  -2  15   3        269.95        306.22        25.81 o                         
  -1  15   3         11.44         11.88         2.20 o                         
   0  15   3        142.45        145.19         7.19 o                         
   1  15   3        167.35        185.24         6.93 o                         
   2  15   3        113.89        100.50         4.17 o                         
   3  15   3          4.07          3.69         1.28 o                         
   4  15   3          5.83          8.20         1.34 o                         
   5  15   3         19.87         21.74         1.68 o                         
   6  15   3         19.09         24.72         2.03 o                         
   7  15   3          7.49          7.88         1.23 o                         
  -7  16   3        250.64        250.03        21.99 o                         
  -6  16   3         34.01         29.16         2.81 o                         
  -5  16   3          0.14          0.91         1.58 o                         
  -4  16   3          6.14          7.64         2.01 o                         
  -3  16   3         57.14         65.62         4.49 o                         
  -2  16   3         69.05         61.01         5.45 o                         
  -1  16   3         13.95          9.78         2.37 o                         
   0  16   3        111.64         92.81         4.98 o                         
   1  16   3        297.91        291.41         9.47 o                         
   2  16   3         33.95         32.21         2.45 o                         
   3  16   3         22.00         21.26         1.82 o                         
   4  16   3         52.84         44.80         2.78 o                         
   5  16   3         57.60         57.68         3.05 o                         
   6  16   3          7.90         11.12         1.38 o                         
  -6  17   3          5.30          4.74         1.24 o                         
  -5  17   3          1.50          1.42         1.56 o                         
  -4  17   3          0.59          0.29         1.71 o                         
  -3  17   3          2.20          2.64         1.79 o                         
  -2  17   3         21.31         20.30         2.76 o                         
  -1  17   3          4.09          2.16         1.93 o                         
   0  17   3         13.71         14.01         2.23 o                         
   1  17   3          4.31          4.36         1.37 o                         
   2  17   3          0.65          1.09         1.30 o                         
   3  17   3         31.99         27.64         2.54 o                         
   4  17   3          7.70          3.98         1.29 o                         
   5  17   3          4.60          2.40         1.61 o                         
  -5  18   3        142.46        145.95         6.98 o                         
  -4  18   3          0.74          0.45         1.43 o                         
  -3  18   3         29.18         27.87         3.19 o                         
  -2  18   3         33.33         25.90         2.85 o                         
  -1  18   3         73.59         71.13         5.01 o                         
   0  18   3         32.83         32.62         3.18 o                         
   1  18   3          0.31         -0.66         1.32 o                         
   2  18   3          0.40          0.72         1.19 o                         
   3  18   3          7.20          5.08         1.45 o                         
   4  18   3          6.42          8.99         2.28 o                         
  -4  19   3         47.33         39.77         4.68 o                         
  -3  19   3          2.54          2.17         1.62 o                         
  -2  19   3         47.98         45.99         3.28 o                         
  -1  19   3         10.76         12.36         2.67 o                         
   0  19   3         11.70         10.07         1.63 o                         
   1  19   3          6.79          9.57         1.82 o                         
   2  19   3         23.05         24.98         2.36 o                         
   3  19   3         36.28         35.92         2.92 o                         
  -2  20   3         11.23          7.23         1.82 o                         
  -1  20   3          0.99          2.71         1.72 o                         
   0  20   3         11.81          6.96         1.60 o                         
   1  20   3          0.07          0.46         1.07 o                         
   2  20   3         17.80         13.60         2.13 o                         
 -10   0   4        306.56        357.76        29.64 o                         
  -8   0   4        222.50        173.95        12.89 o                         
  -6   0   4       1187.03       1169.86        53.13 o                         
  -4   0   4         79.89         71.33         5.25 o                         
  -2   0   4         75.33         46.46         4.53 o                         
   0   0   4        235.49        232.73        11.95 o                         
   2   0   4         10.17         12.79         2.61 o                         
   4   0   4        853.64        676.94        48.74 o                         
   6   0   4         87.43         91.29        13.68 o                         
   8   0   4        268.02        309.20        59.54 o                         
  10   0   4          1.26          4.02         2.06 o                         
 -11   1   4          2.42          1.26         1.17 o                         
 -10   1   4          4.77          8.81         2.56 o                         
  -9   1   4        125.97        117.19         7.81 o                         
  -8   1   4          3.91          4.70         2.24 o                         
  -7   1   4        210.74        182.15         7.07 o                         
  -6   1   4        983.59        958.65        27.99 o                         
  -5   1   4        291.64        292.72         9.96 o                         
  -4   1   4          5.38          8.80         1.37 o                         
  -3   1   4        193.76        161.98         5.13 o                         
  -2   1   4       2412.10       2398.73        58.58 o                         
  -1   1   4         53.48        100.44         4.46 o                         
   0   1   4       2194.94       2450.26        64.78 o                         
   1   1   4       5070.76       5262.62       117.65 o                         
   2   1   4        830.99        777.76        22.63 o                         
   3   1   4        305.34        263.27        12.72 o                         
   4   1   4        825.99        726.12       118.20 o                         
   5   1   4        142.60        121.49         5.55 o                         
   6   1   4          0.54          3.36         1.61 o                         
   7   1   4        104.30        101.05         8.25 o                         
   8   1   4        128.16        124.33         7.20 o                         
   9   1   4         20.66         10.88         1.61 o                         
  10   1   4         27.24         21.89         2.71 o                         
 -11   2   4         49.66         45.94         4.69 o                         
 -10   2   4          1.11         -0.29         1.38 o                         
  -9   2   4        296.37        292.00        13.91 o                         
  -8   2   4        145.14        119.30         8.60 o                         
  -7   2   4        624.08        514.83        16.77 o                         
  -6   2   4          2.57          0.27         1.13 o                         
  -5   2   4        585.61        645.50        20.32 o                         
  -4   2   4        409.94        390.67        13.02 o                         
  -3   2   4       1079.26        962.94        25.34 o                         
  -2   2   4        551.61        632.56        18.42 o                         
  -1   2   4       1820.16       2004.35        48.97 o                         
   0   2   4       3752.77       3812.50       112.48 o                         
   1   2   4        826.02        674.82        17.75 o                         
   2   2   4          1.81          2.76         1.21 o                         
   3   2   4        166.83        162.97         9.00 o                         
   4   2   4          0.98          4.30         2.04 o                         
   5   2   4        183.68        177.15        14.40 o                         
   6   2   4          6.76          6.80         2.12 o                         
   7   2   4        333.76        275.25        13.73 o                         
   8   2   4         79.32         69.13         5.16 o                         
   9   2   4          4.35          4.42         1.46 o                         
  10   2   4          0.49          0.82         0.85 o                         
 -11   3   4          9.15          8.70         1.39 o                         
 -10   3   4         12.96         21.21         2.54 o                         
  -9   3   4         40.64         29.12         3.11 o                         
  -8   3   4         33.57         31.17         3.81 o                         
  -7   3   4        212.11        189.34         7.01 o                         
  -6   3   4        276.21        306.44        14.14 o                         
  -5   3   4         95.10         80.21         4.76 o                         
  -4   3   4         12.63          8.77         1.70 o                         
  -3   3   4       2393.74       2428.81        60.12 o                         
  -2   3   4       1001.60       1162.99        42.08 o                         
  -1   3   4       1910.09       2028.94        49.73 o                         
   0   3   4        827.67       1060.72        30.26 o                         
   1   3   4          6.05          0.78         0.86 o                         
   2   3   4        109.71        112.29         5.53 o                         
   3   3   4       1459.00       1487.05        54.07 o                         
   4   3   4        144.79        141.90         8.75 o                         
   5   3   4         27.66         18.27         2.12 o                         
   6   3   4          0.22          0.06         1.13 o                         
   7   3   4          0.24          0.12         1.40 o                         
   8   3   4        377.19        351.70        11.80 o                         
   9   3   4          1.48          5.07         1.47 o                         
  10   3   4          1.51          0.79         0.98 o                         
 -11   4   4         53.81         65.69         3.46 o                         
 -10   4   4         93.83         89.69         5.57 o                         
  -9   4   4        219.83        219.33         9.24 o                         
  -8   4   4         44.41         31.64         3.85 o                         
  -7   4   4        144.91        112.88         7.77 o                         
  -6   4   4       2021.11       2007.49        55.59 o                         
  -5   4   4        281.81        283.24        10.72 o                         
  -4   4   4        182.74        200.63         7.98 o                         
  -3   4   4         48.60         48.70         2.98 o                         
  -2   4   4        297.25        350.48        10.28 o                         
  -1   4   4       1675.29       1753.65        43.23 o                         
   0   4   4        873.14        929.13        21.68 o                         
   1   4   4          0.15          0.77         0.89 o                         
   2   4   4       1135.00       1244.82        34.87 o                         
   3   4   4       2410.70       2382.75        65.06 o                         
   4   4   4        111.07        100.90         5.35 o                         
   5   4   4         57.38         50.69         3.52 o                         
   6   4   4        268.16        274.51        11.60 o                         
   7   4   4        293.73        303.31        12.10 o                         
   8   4   4         18.25         21.19         2.59 o                         
   9   4   4          7.77         10.13         1.47 o                         
  10   4   4          8.17         11.91         1.90 o                         
 -11   5   4          4.30          5.22         1.03 o                         
 -10   5   4          5.21          3.07         1.30 o                         
  -9   5   4         15.68         11.74         6.96 o                         
  -8   5   4         95.46         94.06         5.82 o                         
  -7   5   4        597.73        535.61        22.78 o                         
  -6   5   4        401.19        387.78        19.94 o                         
  -5   5   4         68.79         72.37         4.26 o                         
  -4   5   4         66.87         74.65         7.34 o                         
  -3   5   4         34.24         35.43         3.29 o                         
  -2   5   4        950.78       1004.14        31.93 o                         
  -1   5   4        190.46        190.39         6.99 o                         
   0   5   4        335.40        289.08         9.36 o                         
   1   5   4         24.65         17.71         2.43 o                         
   2   5   4          3.15          4.40         1.96 o                         
   3   5   4        431.36        521.59        21.80 o                         
   4   5   4       1101.89       1053.48        25.53 o                         
   5   5   4          2.74          2.54         1.39 o                         
   6   5   4          6.14          3.32         1.20 o                         
   7   5   4         21.74         24.12         2.74 o                         
   8   5   4         17.98         18.42         2.17 o                         
   9   5   4          2.34          3.60         1.12 o                         
  10   5   4         85.42         87.62         3.91 o                         
 -11   6   4          0.01         -0.26         0.84 o                         
 -10   6   4          4.43          1.54         1.18 o                         
  -9   6   4         29.06         34.73         3.00 o                         
  -8   6   4        183.77        179.03         8.86 o                         
  -7   6   4         11.43         14.48         2.47 o                         
  -6   6   4        457.20        433.61        16.62 o                         
  -5   6   4          1.57          1.86         1.26 o                         
  -4   6   4        901.30        834.95        33.20 o                         
  -3   6   4        111.91         76.06         4.32 o                         
  -2   6   4       2818.01       3032.91        81.76 o                         
  -1   6   4       2475.93       2603.28        70.17 o                         
   0   6   4        909.96        807.23        21.63 o                         
   1   6   4         84.07         58.54         4.27 o                         
   2   6   4       1147.67       1094.24        53.52 o                         
   3   6   4          0.54          2.77         1.62 o                         
   4   6   4         41.17         44.00         3.12 o                         
   5   6   4          5.51          2.03         1.51 o                         
   6   6   4        252.19        248.69         9.56 o                         
   7   6   4        180.45        166.81         7.70 o                         
   8   6   4          7.44          8.00         1.63 o                         
   9   6   4          4.53          6.51         1.37 o                         
  10   6   4         16.02         15.14         3.07 o                         
 -10   7   4         20.36         21.84         2.13 o                         
  -9   7   4          4.58          3.73         1.50 o                         
  -8   7   4        244.79        244.30         9.48 o                         
  -7   7   4          6.13          5.12         1.48 o                         
  -6   7   4         97.23         91.20         4.53 o                         
  -5   7   4        507.50        474.69        19.99 o                         
  -4   7   4        118.54        112.42         4.99 o                         
  -3   7   4       1078.05       1011.79        33.12 o                         
  -2   7   4        276.98        245.94         9.14 o                         
  -1   7   4        101.11        130.55         5.71 o                         
   0   7   4        193.56        154.03         7.04 o                         
   1   7   4        228.54        206.61        10.01 o                         
   2   7   4          3.81          5.39         1.76 o                         
   3   7   4        279.99        296.66         9.38 o                         
   4   7   4         62.35         55.92         3.07 o                         
   5   7   4          4.44          4.43         1.16 o                         
   6   7   4          6.21          3.34         1.33 o                         
   7   7   4         59.45         51.15         3.68 o                         
   8   7   4         98.77        100.32         5.10 o                         
   9   7   4          0.35          0.30         1.06 o                         
 -10   8   4          4.09          3.60         1.11 o                         
  -9   8   4        347.66        400.62        25.15 o                         
  -8   8   4         48.98         57.84         3.69 o                         
  -7   8   4         51.89         52.50         3.57 o                         
  -6   8   4          4.39          1.68         1.69 o                         
  -5   8   4        313.62        334.00        13.77 o                         
  -4   8   4          0.50          0.94         0.94 o                         
  -3   8   4        191.13        215.65         6.67 o                         
  -2   8   4        980.97       1051.08        30.72 o                         
  -1   8   4       2276.17       2455.87        67.62 o                         
   0   8   4        299.96        274.92        11.16 o                         
   1   8   4          6.95          3.57         1.98 o                         
   2   8   4          0.14          1.53         1.08 o                         
   3   8   4        958.74        921.77        21.51 o                         
   4   8   4          1.22          2.44         1.17 o                         
   5   8   4         10.82          9.13         1.37 o                         
   6   8   4         17.90         18.03         1.83 o                         
   7   8   4        354.17        321.84        20.55 o                         
   8   8   4          3.53          1.45         1.42 o                         
   9   8   4          1.05          0.17         0.98 o                         
 -10   9   4          2.52          1.96         0.91 o                         
  -9   9   4         31.29         34.07         2.33 o                         
  -8   9   4          6.07          7.37         1.70 o                         
  -7   9   4         14.24         22.54         2.90 o                         
  -6   9   4         87.65         86.13         6.80 o                         
  -5   9   4        107.73        102.86         5.32 o                         
  -4   9   4          0.30          1.72         0.95 o                         
  -3   9   4         54.46         50.77         2.18 o                         
  -2   9   4        368.09        377.01        11.45 o                         
  -1   9   4        128.41        138.02        11.15 o                         
   0   9   4        460.44        456.71        14.92 o                         
   1   9   4         12.99          6.40         1.00 o                         
   2   9   4        512.33        547.89        21.04 o                         
   3   9   4          0.13          1.34         1.10 o                         
   4   9   4        270.50        284.63        10.19 o                         
   5   9   4          9.76          9.90         1.82 o                         
   6   9   4          8.16          4.25         1.29 o                         
   7   9   4         10.13          8.22         2.08 o                         
   8   9   4         20.44         22.47         2.49 o                         
   9   9   4          1.09          1.86         0.98 o                         
 -10  10   4         15.95         17.08         1.81 o                         
  -9  10   4         29.39         30.04         1.91 o                         
  -8  10   4         62.05         65.49         3.15 o                         
  -7  10   4         49.40         56.93         5.31 o                         
  -6  10   4          3.69          5.96         2.71 o                         
  -5  10   4         68.80         65.01         6.06 o                         
  -4  10   4        743.26        770.36        34.67 o                         
  -3  10   4        186.45        170.12         4.97 o                         
  -2  10   4        584.44        594.01        19.65 o                         
  -1  10   4         42.64         40.10         2.04 o                         
   0  10   4        387.56        395.83        10.04 o                         
   1  10   4         68.21         67.73         2.85 o                         
   2  10   4        231.07        231.66         8.62 o                         
   3  10   4         35.00         46.82         2.55 o                         
   4  10   4         27.68         24.58         2.23 o                         
   5  10   4        187.82        213.74         7.54 o                         
   6  10   4          8.15          6.40         1.53 o                         
   7  10   4         54.47         58.13         3.47 o                         
   8  10   4          0.15         -0.05         1.28 o                         
   9  10   4         10.06         11.80         2.59 o                         
  -9  11   4          3.48          3.61         1.16 o                         
  -8  11   4         14.16         13.84         1.72 o                         
  -7  11   4          7.28          7.98         1.87 o                         
  -6  11   4        205.66        206.86        10.03 o                         
  -5  11   4        245.33        300.04        12.44 o                         
  -4  11   4        346.38        340.09        13.51 o                         
  -3  11   4        177.57        166.21         6.46 o                         
  -2  11   4         75.93         64.95         3.19 o                         
  -1  11   4         11.40          9.56         1.20 o                         
   0  11   4         33.39         26.46         1.78 o                         
   1  11   4         65.95         64.45         3.04 o                         
   2  11   4        186.39        208.84         7.85 o                         
   3  11   4          1.68          3.04         1.13 o                         
   4  11   4        187.30        216.98         9.31 o                         
   5  11   4          0.09         -1.16         1.40 o                         
   6  11   4          1.16          1.71         1.42 o                         
   7  11   4         20.10         17.11         2.28 o                         
   8  11   4         11.01         14.81         1.64 o                         
  -9  12   4         30.15         34.36         2.17 o                         
  -8  12   4          7.03          8.22         1.82 o                         
  -7  12   4         51.37         60.47         4.37 o                         
  -6  12   4        217.31        247.11         9.70 o                         
  -5  12   4         37.28         33.66         3.07 o                         
  -4  12   4         24.46         28.05         2.65 o                         
  -3  12   4         98.94        103.71         4.24 o                         
  -2  12   4        260.04        242.26        13.16 o                         
  -1  12   4          0.39          1.54         1.18 o                         
   0  12   4        179.90        180.94         5.93 o                         
   1  12   4        105.77        102.92         4.06 o                         
   2  12   4        282.36        270.70         8.68 o                         
   3  12   4        176.27        164.48         5.81 o                         
   4  12   4          3.42          6.84         1.41 o                         
   5  12   4         26.64         34.82         2.52 o                         
   6  12   4          1.91          4.86         1.40 o                         
   7  12   4         38.31         48.88         4.31 o                         
   8  12   4          5.38          5.42         1.03 o                         
  -9  13   4          4.28          3.39         1.69 o                         
  -8  13   4         13.04         18.46         2.05 o                         
  -7  13   4        111.17        118.76         6.25 o                         
  -6  13   4          1.11          1.83         1.53 o                         
  -5  13   4         90.54         95.90         6.04 o                         
  -4  13   4         26.92         25.44         2.99 o                         
  -3  13   4          0.90          2.01         1.57 o                         
  -2  13   4         11.64         18.16         2.07 o                         
  -1  13   4          1.62          1.19         1.29 o                         
   0  13   4         89.80         84.51         3.92 o                         
   1  13   4         22.46         21.60         1.95 o                         
   2  13   4         60.89         60.57         3.26 o                         
   3  13   4         46.70         41.24         2.58 o                         
   4  13   4         14.34         18.66         1.67 o                         
   5  13   4          4.11          9.14         1.18 o                         
   6  13   4         37.24         44.02         2.46 o                         
   7  13   4          2.45          2.72         1.03 o                         
  -8  14   4         15.28         15.93         2.18 o                         
  -7  14   4         58.58         73.87         4.56 o                         
  -6  14   4         16.81         16.40         2.28 o                         
  -5  14   4         75.21         67.45         4.88 o                         
  -4  14   4         39.17         48.76         3.82 o                         
  -3  14   4        220.23        270.74        12.07 o                         
  -2  14   4          0.53          1.63         1.56 o                         
  -1  14   4          0.88          0.83         1.90 o                         
   0  14   4        152.42        159.08         6.88 o                         
   1  14   4         92.34         87.48         4.03 o                         
   2  14   4          1.07          0.02         1.21 o                         
   3  14   4          0.04         -0.09         1.19 o                         
   4  14   4         25.51         25.02         1.91 o                         
   5  14   4        186.46        193.68         5.57 o                         
   6  14   4         62.75         71.41         3.43 o                         
   7  14   4          2.84          2.82         1.37 o                         
  -7  15   4         19.78         15.14         2.39 o                         
  -6  15   4         26.75         32.03         3.11 o                         
  -5  15   4         51.31         57.63         3.81 o                         
  -4  15   4          4.08          2.92         1.72 o                         
  -3  15   4          2.29          1.45         1.60 o                         
  -2  15   4          1.71          1.40         1.50 o                         
  -1  15   4          0.09          0.47         1.67 o                         
   0  15   4          6.00          5.02         1.44 o                         
   1  15   4          0.17          0.60         1.30 o                         
   2  15   4         14.93         13.85         2.09 o                         
   3  15   4         13.74         11.34         1.74 o                         
   4  15   4          6.15          5.13         1.16 o                         
   5  15   4          0.11          0.17         0.97 o                         
   6  15   4          2.19         -0.04         1.00 o                         
  -7  16   4          2.09          4.60         2.86 o                         
  -6  16   4         37.66         31.66         2.76 o                         
  -5  16   4         57.20         61.72         4.71 o                         
  -4  16   4         15.62         19.02         3.24 o                         
  -3  16   4          0.54          2.07         1.83 o                         
  -2  16   4         77.11         72.14         7.22 o                         
  -1  16   4        178.69        187.70        11.67 o                         
   0  16   4         41.52         51.62         3.58 o                         
   1  16   4         69.95         64.38         4.02 o                         
   2  16   4         42.61         33.78         3.30 o                         
   3  16   4         11.71          7.13         2.36 o                         
   4  16   4          0.71          2.04         1.06 o                         
   5  16   4          7.10          9.65         1.75 o                         
   6  16   4          0.53         -0.54         1.28 o                         
  -6  17   4          8.81          9.51         1.92 o                         
  -5  17   4          0.17          0.88         1.72 o                         
  -4  17   4         63.02         64.19         4.38 o                         
  -3  17   4          2.91          4.40         2.32 o                         
  -2  17   4         27.03         31.52         3.60 o                         
  -1  17   4         24.22         22.84         2.67 o                         
   0  17   4          0.49          0.51         1.38 o                         
   1  17   4          3.52          4.82         1.57 o                         
   2  17   4         38.63         41.07         3.32 o                         
   3  17   4         21.39         22.01         2.47 o                         
   4  17   4          1.51          1.64         1.56 o                         
   5  17   4          0.07         -0.73         1.20 o                         
  -5  18   4          0.52         -0.41         1.06 o                         
  -4  18   4         11.68         10.51         2.34 o                         
  -3  18   4         32.51         31.52         3.70 o                         
  -2  18   4         14.98         12.34         2.44 o                         
  -1  18   4          1.02          0.72         1.57 o                         
   0  18   4          2.47          0.75         1.35 o                         
   1  18   4         48.91         54.42         3.77 o                         
   2  18   4         16.12         13.64         2.29 o                         
   3  18   4          1.46          2.57         1.95 o                         
   4  18   4          0.06          0.37         2.17 o                         
  -4  19   4         30.47         26.31         2.27 o                         
  -3  19   4          4.43          1.91         1.55 o                         
  -2  19   4         13.84         10.18         2.24 o                         
  -1  19   4         16.97         13.18         1.83 o                         
   0  19   4          3.22          0.77         1.29 o                         
   1  19   4          9.54          5.55         1.48 o                         
   2  19   4          3.42          4.48         1.49 o                         
   3  19   4          2.71          4.23         2.17 o                         
  -1  20   4         81.96         67.74         7.14 o                         
   0  20   4          8.05          5.40         1.64 o                         
 -11   0   5         63.99         57.30         5.98 o                         
  -9   0   5          7.50          8.82         2.96 o                         
  -7   0   5         42.39         54.65         5.82 o                         
  -5   0   5         16.30         11.21         2.07 o                         
  -3   0   5       3185.02       3261.83       201.45 o                         
  -1   0   5         13.87          4.40         1.50 o                         
   1   0   5      13939.39      14439.56       489.68 o                         
   3   0   5        161.43        150.92        13.56 o                         
   5   0   5        395.72        366.33        18.99 o                         
   7   0   5         81.12         81.71         9.74 o                         
   9   0   5          0.41          1.83         1.59 o                         
 -11   1   5         30.94         28.03         1.80 o                         
 -10   1   5          1.81          2.17         1.97 o                         
  -9   1   5         17.21         16.79         2.48 o                         
  -8   1   5         95.47         79.13         5.15 o                         
  -7   1   5        357.95        318.69        11.94 o                         
  -6   1   5        188.29        161.43         6.58 o                         
  -5   1   5        255.02        276.19         9.25 o                         
  -4   1   5       1779.78       1790.90        42.26 o                         
  -3   1   5       1547.70       1608.72        40.62 o                         
  -2   1   5        591.87        477.46        21.36 o                         
  -1   1   5        678.33        787.83        23.78 o                         
   0   1   5        600.98        621.38        18.00 o                         
   1   1   5         13.25         10.91         2.58 o                         
   2   1   5          0.41          0.66         1.15 o                         
   3   1   5        830.44        750.73        32.31 o                         
   4   1   5        141.08        112.38         7.04 o                         
   5   1   5        104.65         79.22         4.47 o                         
   6   1   5        550.14        460.30        22.69 o                         
   7   1   5          0.88          3.16         2.13 o                         
   8   1   5         26.31         14.89         2.41 o                         
   9   1   5          6.92          4.40         1.45 o                         
 -11   2   5          1.11          0.64         0.81 o                         
 -10   2   5        515.15        527.47        18.08 o                         
  -9   2   5          3.74          3.41         2.25 o                         
  -8   2   5         75.52         73.32         4.91 o                         
  -7   2   5        242.71        241.84         8.82 o                         
  -6   2   5        957.35        919.06        25.53 o                         
  -5   2   5        542.04        556.96        15.09 o                         
  -4   2   5       1415.72       1528.32        43.55 o                         
  -3   2   5        272.73        290.65        11.86 o                         
  -2   2   5        859.08        850.77        22.31 o                         
  -1   2   5         36.19         48.58         2.45 o                         
   0   2   5        147.04        156.27         5.60 o                         
   1   2   5          3.62          8.73         1.68 o                         
   2   2   5        319.14        382.82        12.78 o                         
   3   2   5        412.23        419.89        18.61 o                         
   4   2   5        145.38        136.84         5.91 o                         
   5   2   5         28.13         20.20         2.38 o                         
   6   2   5       1342.90       1240.57        45.78 o                         
   7   2   5         47.67         38.73         3.80 o                         
   8   2   5        145.09        116.01         5.92 o                         
   9   2   5          1.14          1.68         1.48 o                         
 -11   3   5         67.98         62.39         3.66 o                         
 -10   3   5          7.13          4.72         2.22 o                         
  -9   3   5          0.88          0.31         2.08 o                         
  -8   3   5         33.47         29.91         3.81 o                         
  -7   3   5          1.06         -0.90         1.36 o                         
  -6   3   5        664.10        637.65        17.28 o                         
  -5   3   5         51.54         54.14         3.88 o                         
  -4   3   5         46.12         50.42         3.73 o                         
  -3   3   5        275.72        366.09        14.09 o                         
  -2   3   5       1531.57       1554.31        42.97 o                         
  -1   3   5        369.23        419.01        13.19 o                         
   0   3   5       1306.24       1506.81        37.81 o                         
   1   3   5        134.62        170.72        10.98 o                         
   2   3   5        152.55        176.64        10.14 o                         
   3   3   5        471.00        483.85        27.44 o                         
   4   3   5        397.53        401.21        14.58 o                         
   5   3   5          6.98          2.71         1.77 o                         
   6   3   5        107.65        104.74         5.91 o                         
   7   3   5         12.62          8.95         1.78 o                         
   8   3   5         76.75         68.81         6.58 o                         
   9   3   5          7.85          7.01         1.34 o                         
 -11   4   5         20.31         21.39         1.85 o                         
 -10   4   5          1.35          2.00         1.09 o                         
  -9   4   5         13.26          9.33         1.97 o                         
  -8   4   5        168.16        145.58        10.95 o                         
  -7   4   5         22.02         16.58         3.90 o                         
  -6   4   5        345.89        339.99        11.30 o                         
  -5   4   5        268.92        259.90         8.14 o                         
  -4   4   5       1750.85       1979.03        54.94 o                         
  -3   4   5       1070.92       1120.23        32.11 o                         
  -2   4   5          3.31          2.21         1.14 o                         
  -1   4   5        557.23        563.86        16.97 o                         
   0   4   5       1524.05       1512.38        39.02 o                         
   1   4   5       5661.28       6031.44       134.16 o                         
   2   4   5         20.38         19.45         2.18 o                         
   3   4   5         18.59         19.12         2.17 o                         
   4   4   5         14.14         17.23         1.73 o                         
   5   4   5         32.95         26.81         2.11 o                         
   6   4   5         36.33         32.49         2.81 o                         
   7   4   5         24.45         23.96         2.73 o                         
   8   4   5          1.79          2.17         1.60 o                         
   9   4   5          0.02         -0.19         0.95 o                         
 -11   5   5          0.09          0.06         0.75 o                         
 -10   5   5          4.91          3.12         1.26 o                         
  -9   5   5        108.72        107.98         5.87 o                         
  -8   5   5          0.03          0.43         1.64 o                         
  -7   5   5        706.25        653.35        28.19 o                         
  -6   5   5          0.75          2.11         1.45 o                         
  -5   5   5        242.18        248.24        14.01 o                         
  -4   5   5       1137.27       1255.08        48.71 o                         
  -3   5   5       1417.75       1308.24        41.64 o                         
  -2   5   5         83.71        108.85         5.71 o                         
  -1   5   5        832.88        930.09        42.35 o                         
   0   5   5         49.60         44.06         3.91 o                         
   1   5   5        668.03        673.43        29.43 o                         
   2   5   5         58.08         66.28         7.78 o                         
   3   5   5        187.39        160.10         6.59 o                         
   4   5   5          4.83          4.78         1.08 o                         
   5   5   5        442.71        405.28        11.76 o                         
   6   5   5         40.21         33.70         2.87 o                         
   7   5   5          0.06          0.10         1.60 o                         
   8   5   5          5.39          7.12         1.44 o                         
   9   5   5          7.12          9.90         1.76 o                         
 -11   6   5         16.87         13.87         2.65 o                         
 -10   6   5         85.03         96.56         5.55 o                         
  -9   6   5        116.61        135.22         6.78 o                         
  -8   6   5          1.01          3.50         1.38 o                         
  -7   6   5        341.67        376.93        16.71 o                         
  -6   6   5        363.50        362.19        14.05 o                         
  -5   6   5        957.73        943.06        33.50 o                         
  -4   6   5         22.98         33.81         2.42 o                         
  -3   6   5         89.48         91.14         5.08 o                         
  -2   6   5          7.65          1.03         1.45 o                         
  -1   6   5        130.09        111.59         6.82 o                         
   0   6   5        519.05        553.44        19.29 o                         
   1   6   5          7.87          6.28         1.64 o                         
   2   6   5        158.21        178.59         9.30 o                         
   3   6   5        730.64        725.52        29.78 o                         
   4   6   5         27.91         29.22         2.57 o                         
   5   6   5        105.83         86.82         5.50 o                         
   6   6   5        201.42        181.58         9.22 o                         
   7   6   5        204.02        202.00         7.81 o                         
   8   6   5          9.24          9.97         1.60 o                         
   9   6   5          0.64          0.03         0.89 o                         
 -10   7   5         22.74         19.17         4.03 o                         
  -9   7   5          3.48          3.42         1.38 o                         
  -8   7   5        103.17        108.57         7.45 o                         
  -7   7   5         19.51         28.66         3.19 o                         
  -6   7   5        436.38        448.91        14.45 o                         
  -5   7   5         59.56         66.37         4.02 o                         
  -4   7   5         37.92         43.25         2.62 o                         
  -3   7   5         27.60         21.47         1.53 o                         
  -2   7   5        831.09        904.63        30.30 o                         
  -1   7   5         27.31         26.51         2.90 o                         
   0   7   5        491.64        581.19        23.64 o                         
   1   7   5         30.60         39.46         2.81 o                         
   2   7   5         33.53         25.83         2.28 o                         
   3   7   5          6.40          7.25         1.35 o                         
   4   7   5        204.01        199.14         6.75 o                         
   5   7   5         14.02         13.82         1.89 o                         
   6   7   5          8.85          7.35         1.60 o                         
   7   7   5         30.73         27.72         2.57 o                         
   8   7   5         25.41         29.75         2.36 o                         
   9   7   5          1.02          0.15         0.94 o                         
 -10   8   5          8.54          9.99         1.49 o                         
  -9   8   5          8.83          5.84         2.15 o                         
  -8   8   5         59.96         63.53         4.56 o                         
  -7   8   5        138.33        158.10         7.01 o                         
  -6   8   5         10.41         15.42         2.56 o                         
  -5   8   5        159.65        150.56         5.18 o                         
  -4   8   5        748.90        773.46        18.23 o                         
  -3   8   5         16.13         15.07         1.39 o                         
  -2   8   5         10.29          6.19         1.08 o                         
  -1   8   5         99.26        104.28         3.48 o                         
   0   8   5       1302.95       1251.67        31.98 o                         
   1   8   5          0.05         -0.10         1.02 o                         
   2   8   5        151.80        162.02         5.63 o                         
   3   8   5         11.40          8.88         1.50 o                         
   4   8   5         44.94         49.62         4.32 o                         
   5   8   5        104.42        112.28         5.20 o                         
   6   8   5         54.84         46.63         3.36 o                         
   7   8   5         10.00         10.50         2.05 o                         
   8   8   5         13.86         12.78         1.64 o                         
   9   8   5         18.33         17.58         2.09 o                         
 -10   9   5          2.18          2.05         0.95 o                         
  -9   9   5         34.30         37.47         2.62 o                         
  -8   9   5          0.19         -0.05         1.64 o                         
  -7   9   5          3.78          5.39         2.03 o                         
  -6   9   5         27.33         33.13         3.04 o                         
  -5   9   5        108.92        115.80         4.47 o                         
  -4   9   5        121.54        138.64         5.03 o                         
  -3   9   5        672.53        628.41        18.53 o                         
  -2   9   5         31.40         20.88         1.73 o                         
  -1   9   5          0.84          1.00         0.88 o                         
   0   9   5         98.19         90.05         3.55 o                         
   1   9   5         26.81         31.43         2.54 o                         
   2   9   5         97.53         86.42         3.76 o                         
   3   9   5          9.71          6.46         1.56 o                         
   4   9   5        125.31        111.29         5.24 o                         
   5   9   5        187.13        182.57         6.65 o                         
   6   9   5         17.20         13.87         1.77 o                         
   7   9   5         16.48          7.34         1.82 o                         
   8   9   5         33.06         33.65         3.38 o                         
  -9  10   5         73.32         91.64         4.22 o                         
  -8  10   5         20.13         25.17         2.40 o                         
  -7  10   5        174.11        204.93        11.90 o                         
  -6  10   5        162.22        183.84        10.17 o                         
  -5  10   5        142.97        140.46         7.13 o                         
  -4  10   5         16.14         18.65         1.90 o                         
  -3  10   5          5.84          5.34         1.24 o                         
  -2  10   5        516.90        521.93        20.33 o                         
  -1  10   5          0.52          0.34         0.98 o                         
   0  10   5         11.23         13.87         1.67 o                         
   1  10   5         14.84         13.78         1.70 o                         
   2  10   5        405.26        421.61        15.47 o                         
   3  10   5        282.51        272.99         8.42 o                         
   4  10   5         36.18         42.63         2.92 o                         
   5  10   5         15.00         13.04         2.10 o                         
   6  10   5         32.11         38.11         2.73 o                         
   7  10   5         50.71         64.09         5.01 o                         
   8  10   5          7.88         12.16         1.79 o                         
  -9  11   5         13.63         15.19         1.77 o                         
  -8  11   5          0.21          1.28         1.89 o                         
  -7  11   5        160.31        174.74         8.46 o                         
  -6  11   5          1.61          3.49         1.86 o                         
  -5  11   5        222.72        219.90         8.20 o                         
  -4  11   5        120.14        122.87         7.07 o                         
  -3  11   5        128.79        111.17         5.08 o                         
  -2  11   5         20.21         21.58         1.93 o                         
  -1  11   5        142.39        127.25         4.71 o                         
   0  11   5         98.25         91.61         4.33 o                         
   1  11   5        303.68        301.15         9.16 o                         
   2  11   5        494.39        530.21        17.23 o                         
   3  11   5        170.32        152.62         5.49 o                         
   4  11   5         85.33         78.57         3.93 o                         
   5  11   5         18.14         20.63         2.33 o                         
   6  11   5         54.72         63.38         3.76 o                         
   7  11   5         13.09          9.29         1.57 o                         
   8  11   5          3.78          5.35         1.16 o                         
  -9  12   5         11.02         14.05         1.89 o                         
  -8  12   5          3.56          2.29         1.83 o                         
  -7  12   5        236.59        273.91        11.72 o                         
  -6  12   5         47.67         42.39         4.04 o                         
  -5  12   5         16.66         13.77         1.72 o                         
  -4  12   5        159.82        149.12         5.88 o                         
  -3  12   5        315.92        302.68        20.68 o                         
  -2  12   5         19.73         26.74         2.53 o                         
  -1  12   5         79.50         83.94         4.13 o                         
   0  12   5        617.23        580.16        16.46 o                         
   1  12   5        924.45        905.43        22.90 o                         
   2  12   5         67.04         55.43         2.81 o                         
   3  12   5         61.70         56.68         3.13 o                         
   4  12   5         25.06         30.63         2.21 o                         
   5  12   5        207.86        232.53         8.08 o                         
   6  12   5          3.67          4.47         1.33 o                         
   7  12   5          0.33          0.88         0.87 o                         
  -8  13   5          0.16          0.03         1.32 o                         
  -7  13   5          1.99          2.92         1.47 o                         
  -6  13   5         25.80         31.91         2.77 o                         
  -5  13   5          5.47          8.56         1.71 o                         
  -4  13   5          6.66          5.42         1.56 o                         
  -3  13   5        127.49        136.54         8.19 o                         
  -2  13   5         79.07         91.55         6.22 o                         
  -1  13   5         94.29         90.20         5.37 o                         
   0  13   5         66.43         67.68         4.23 o                         
   1  13   5        135.96        140.72         6.22 o                         
   2  13   5        172.34        162.81         6.04 o                         
   3  13   5         65.02         64.11         3.80 o                         
   4  13   5        115.78        126.98         5.38 o                         
   5  13   5          2.07          2.14         1.12 o                         
   6  13   5          8.92          6.86         1.25 o                         
   7  13   5          7.00          9.00         1.31 o                         
  -8  14   5          2.55          2.03         1.12 o                         
  -7  14   5         29.27         30.59         2.28 o                         
  -6  14   5         68.15         87.87         4.44 o                         
  -5  14   5          0.50         -0.21         1.80 o                         
  -4  14   5         16.25         13.73         2.07 o                         
  -3  14   5         18.76         13.01         2.70 o                         
  -2  14   5        319.92        355.57        15.27 o                         
  -1  14   5         66.48         63.52         9.39 o                         
   0  14   5         84.52         77.60         4.56 o                         
   1  14   5          7.39          4.44         1.49 o                         
   2  14   5          4.11          2.82         1.30 o                         
   3  14   5          4.03          4.17         1.43 o                         
   4  14   5         26.28         24.67         2.44 o                         
   5  14   5          1.35          0.25         1.13 o                         
   6  14   5          9.67         13.59         1.54 o                         
  -7  15   5          6.99          5.24         1.43 o                         
  -6  15   5         51.28         55.97         3.32 o                         
  -5  15   5          3.82          1.80         1.49 o                         
  -4  15   5         25.96         30.84         3.51 o                         
  -3  15   5         10.47          9.03         2.05 o                         
  -2  15   5         14.62         19.67         2.83 o                         
  -1  15   5          6.03          7.43         3.15 o                         
   0  15   5        222.90        237.16        11.15 o                         
   1  15   5         30.17         34.82         3.14 o                         
   2  15   5        171.94        161.42         8.00 o                         
   3  15   5         41.31         36.97         3.16 o                         
   4  15   5         27.14         20.96         1.84 o                         
   5  15   5          0.07         -0.47         0.90 o                         
   6  15   5         43.14         36.20         4.34 o                         
  -6  16   5         14.58         10.84         1.75 o                         
  -5  16   5         11.99         14.59         2.35 o                         
  -4  16   5          6.43          6.61         2.58 o                         
  -3  16   5         85.99         88.37         7.20 o                         
  -2  16   5         48.14         56.36         4.82 o                         
  -1  16   5         58.22         50.98         4.17 o                         
   0  16   5         38.54         24.42         2.68 o                         
   1  16   5        192.80        176.98         8.00 o                         
   2  16   5          0.63          1.29         1.58 o                         
   3  16   5          0.61         -1.13         1.47 o                         
   4  16   5          6.90          5.65         1.30 o                         
   5  16   5         88.11         79.87        17.99 o                         
  -5  17   5         28.24         22.50         2.23 o                         
  -4  17   5          7.08          9.36         2.43 o                         
  -3  17   5          5.70          3.67         2.36 o                         
  -2  17   5         71.60         70.52         4.80 o                         
  -1  17   5        151.67        143.91         6.26 o                         
   0  17   5          8.74          4.64         1.49 o                         
   1  17   5          6.79          2.63         1.91 o                         
   2  17   5          3.86          3.18         1.55 o                         
   3  17   5          0.98          2.79         1.63 o                         
   4  17   5          4.15          3.15         1.55 o                         
  -4  18   5         19.24         14.77         2.02 o                         
  -3  18   5          7.85          6.83         1.72 o                         
  -2  18   5         92.72         80.09         6.76 o                         
  -1  18   5         30.22         29.68         2.45 o                         
   0  18   5          1.67          2.85         1.77 o                         
   1  18   5          6.17          2.69         1.85 o                         
   2  18   5         11.65         11.69         2.36 o                         
   3  18   5         37.51         38.49         3.44 o                         
  -3  19   5          0.65         -0.36         1.26 o                         
  -2  19   5          0.78          0.32         1.36 o                         
  -1  19   5          0.71          2.17         1.59 o                         
   0  19   5          7.68          2.85         2.46 o                         
   1  19   5         13.36         10.05         2.07 o                         
 -10   0   6         71.86         76.75         5.23 o                         
  -8   0   6         12.59         14.08         3.37 o                         
  -6   0   6       2754.67       2763.01       146.39 o                         
  -4   0   6        672.03        652.32        19.78 o                         
  -2   0   6        103.09         69.31        10.32 o                         
   0   0   6         72.77         39.10         5.26 o                         
   2   0   6        119.43        107.52         9.57 o                         
   4   0   6         88.43         75.32         6.40 o                         
   6   0   6          9.92         10.58         3.81 o                         
   8   0   6        139.03        137.71        12.38 o                         
 -11   1   6          0.49         -0.06         0.78 o                         
 -10   1   6         13.98         13.62         1.71 o                         
  -9   1   6        219.29        206.07         7.56 o                         
  -8   1   6         30.62         28.56         3.13 o                         
  -7   1   6          0.15          0.00         1.61 o                         
  -6   1   6          3.76          8.03         2.10 o                         
  -5   1   6         72.74         86.92         3.33 o                         
  -4   1   6         65.38         60.38         3.01 o                         
  -3   1   6         49.39         49.93         4.32 o                         
  -2   1   6        287.08        281.43         9.27 o                         
  -1   1   6        356.35        402.50        15.12 o                         
   0   1   6        136.87        159.56         7.55 o                         
   1   1   6        442.93        513.63        16.78 o                         
   2   1   6        263.51        290.48        11.12 o                         
   3   1   6         13.41         18.99         1.86 o                         
   4   1   6        500.76        431.43        14.52 o                         
   5   1   6         21.76         14.67         2.12 o                         
   6   1   6          1.10          0.97         1.80 o                         
   7   1   6          9.68         15.53         3.08 o                         
   8   1   6         19.18         16.57         2.85 o                         
   9   1   6         33.96         32.09         2.62 o                         
 -11   2   6         11.73         14.60         1.12 o                         
 -10   2   6          0.06          0.45         1.20 o                         
  -9   2   6         57.53         66.34         3.71 o                         
  -8   2   6         11.14          8.23         2.02 o                         
  -7   2   6         13.79         10.55         2.61 o                         
  -6   2   6          0.23          0.68         1.39 o                         
  -5   2   6        117.09        130.36         6.04 o                         
  -4   2   6        389.96        381.16         8.98 o                         
  -3   2   6        138.71        117.03         6.67 o                         
  -2   2   6          6.67          1.69         0.99 o                         
  -1   2   6         46.18         50.79         3.46 o                         
   0   2   6       1205.76       1384.79        39.04 o                         
   1   2   6       3635.72       4107.94       109.28 o                         
   2   2   6        191.94        220.96         7.51 o                         
   3   2   6         77.61         87.57         4.77 o                         
   4   2   6        170.19        173.63         9.30 o                         
   5   2   6        213.45        170.21        10.04 o                         
   6   2   6          1.86          2.28         1.64 o                         
   7   2   6         13.79         18.54         2.85 o                         
   8   2   6         37.54         34.41         3.90 o                         
   9   2   6          2.20          3.42         1.16 o                         
 -11   3   6          2.00          0.99         0.74 o                         
 -10   3   6          2.01          0.91         0.96 o                         
  -9   3   6        298.42        282.42         9.25 o                         
  -8   3   6          0.06         -0.56         1.34 o                         
  -7   3   6        147.91        164.68        10.22 o                         
  -6   3   6          2.99          2.05         1.40 o                         
  -5   3   6         88.91         89.69         3.50 o                         
  -4   3   6        246.39        226.66         6.42 o                         
  -3   3   6       1179.85       1168.11        33.99 o                         
  -2   3   6        106.97        124.84         5.75 o                         
  -1   3   6          0.18          0.62         1.12 o                         
   0   3   6         27.50         29.34         2.66 o                         
   1   3   6       1020.55       1095.06        31.95 o                         
   2   3   6        145.90        142.99         5.63 o                         
   3   3   6        263.64        278.66         9.82 o                         
   4   3   6         10.90          9.74         1.78 o                         
   5   3   6          1.68          1.83         1.98 o                         
   6   3   6          1.28         -1.40         2.14 o                         
   7   3   6        110.55        115.08         7.00 o                         
   8   3   6          2.67          0.89         1.64 o                         
   9   3   6          3.65          4.93         1.12 o                         
 -10   4   6          5.32          7.24         1.25 o                         
  -9   4   6        108.14        106.56         4.77 o                         
  -8   4   6         21.75         25.39         2.20 o                         
  -7   4   6         49.72         47.08         4.11 o                         
  -6   4   6       2203.47       2134.21        81.43 o                         
  -5   4   6        703.32        705.76        20.04 o                         
  -4   4   6        109.79        107.54         4.41 o                         
  -3   4   6          1.42          8.52         1.46 o                         
  -2   4   6        214.74        170.49         7.95 o                         
  -1   4   6        606.05        647.81        15.63 o                         
   0   4   6        811.33        873.74        23.56 o                         
   1   4   6         35.59         42.08         3.04 o                         
   2   4   6          7.87         10.14         1.30 o                         
   3   4   6        103.86        118.96         5.23 o                         
   4   4   6          1.49          1.29         1.38 o                         
   5   4   6         21.77         18.73         3.71 o                         
   6   4   6         18.89         18.33         3.63 o                         
   7   4   6         51.55         57.43         6.02 o                         
   8   4   6          3.70          3.78         1.28 o                         
   9   4   6          9.78          8.33         1.26 o                         
 -10   5   6         27.73         32.40         2.14 o                         
  -9   5   6          0.61          1.11         1.83 o                         
  -8   5   6          5.32          8.32         2.37 o                         
  -7   5   6          1.06          2.55         1.70 o                         
  -6   5   6         40.54         44.89         3.16 o                         
  -5   5   6         17.82         18.09         1.88 o                         
  -4   5   6         13.22         15.82         1.79 o                         
  -3   5   6        205.80        179.64         6.02 o                         
  -2   5   6        128.97         73.70         4.86 o                         
  -1   5   6         55.77         69.22        14.55 o                         
   0   5   6        377.63        457.49        21.72 o                         
   1   5   6         53.31         54.29         3.61 o                         
   2   5   6         77.70         75.80         3.81 o                         
   3   5   6        241.96        256.46         7.39 o                         
   4   5   6        939.15        846.15        22.63 o                         
   5   5   6          4.72          0.36         1.65 o                         
   6   5   6          2.76          1.85         1.54 o                         
   7   5   6         50.17         55.01         3.17 o                         
   8   5   6         64.71         74.54         4.57 o                         
   9   5   6         10.50          9.06         1.22 o                         
 -10   6   6          0.00          1.40         1.24 o                         
  -9   6   6          5.54          7.67         1.75 o                         
  -8   6   6          5.21          9.52         2.43 o                         
  -7   6   6        117.29        121.29         6.84 o                         
  -6   6   6        177.97        175.51         9.47 o                         
  -5   6   6        148.00        136.09         5.86 o                         
  -4   6   6        705.05        691.42        16.77 o                         
  -3   6   6         23.68         29.55         1.89 o                         
  -2   6   6         30.80         24.53         1.63 o                         
  -1   6   6         88.31         77.70         3.70 o                         
   0   6   6        628.89        703.47        16.71 o                         
   1   6   6        160.99        180.00         5.64 o                         
   2   6   6         25.52         24.69         2.05 o                         
   3   6   6        296.88        304.21         8.82 o                         
   4   6   6        435.01        431.62        10.75 o                         
   5   6   6          0.08          1.48         1.25 o                         
   6   6   6          9.93          9.51         1.71 o                         
   7   6   6         24.75         20.93         2.43 o                         
   8   6   6          3.78          5.30         1.21 o                         
 -10   7   6          1.52          0.38         0.93 o                         
  -9   7   6         67.11         56.21         3.84 o                         
  -8   7   6         92.49         90.07         5.13 o                         
  -7   7   6          3.68          2.60         1.64 o                         
  -6   7   6          4.92          4.10         2.05 o                         
  -5   7   6          2.53          4.00         1.26 o                         
  -4   7   6        139.32        154.53         5.47 o                         
  -3   7   6       1267.50       1239.22        24.58 o                         
  -2   7   6        462.84        494.98        11.03 o                         
  -1   7   6         99.56        128.88         4.58 o                         
   0   7   6        511.98        637.66        16.66 o                         
   1   7   6        203.23        190.87         5.73 o                         
   2   7   6         93.53         92.81         4.05 o                         
   3   7   6         71.12         71.85         4.75 o                         
   4   7   6        107.88        117.50         5.69 o                         
   5   7   6          0.04          1.30         1.37 o                         
   6   7   6         10.98          8.99         1.86 o                         
   7   7   6         13.50         12.13         1.75 o                         
   8   7   6         17.38         19.47         1.75 o                         
 -10   8   6         42.85         39.69         2.25 o                         
  -9   8   6        130.27        124.01         5.92 o                         
  -8   8   6         48.80         51.50         3.26 o                         
  -7   8   6         27.72         26.93         2.67 o                         
  -6   8   6          9.96          8.04         1.74 o                         
  -5   8   6        457.28        458.44        12.24 o                         
  -4   8   6        114.04        132.43         5.19 o                         
  -3   8   6         20.52         25.39         2.06 o                         
  -2   8   6          0.40         -0.13         1.01 o                         
  -1   8   6       1404.60       1517.43        36.22 o                         
   0   8   6        266.58        287.58         8.31 o                         
   1   8   6         15.19          7.50         1.43 o                         
   2   8   6        331.78        349.11        19.84 o                         
   3   8   6         10.81         10.93         1.83 o                         
   4   8   6          0.22          0.88         1.55 o                         
   5   8   6          0.31         -0.82         1.52 o                         
   6   8   6          0.40         -0.98         1.32 o                         
   7   8   6         84.92         82.65         5.47 o                         
   8   8   6          0.01         -0.94         0.94 o                         
  -9   9   6         62.64         59.62         3.12 o                         
  -8   9   6         40.78         38.82         3.48 o                         
  -7   9   6        121.67        135.80         6.73 o                         
  -6   9   6         15.02         12.81         1.85 o                         
  -5   9   6        101.24         97.09         4.76 o                         
  -4   9   6         52.84         51.14         3.38 o                         
  -3   9   6        602.21        560.85        25.68 o                         
  -2   9   6        195.24        173.00         6.59 o                         
  -1   9   6         15.88         19.12         1.94 o                         
   0   9   6          0.46          1.45         1.13 o                         
   1   9   6         32.82         40.56         3.02 o                         
   2   9   6         13.94         10.74         2.36 o                         
   3   9   6         63.30         61.81         4.20 o                         
   4   9   6        169.92        177.70         8.58 o                         
   5   9   6          2.17         -0.74         1.38 o                         
   6   9   6          9.42         14.89         1.84 o                         
   7   9   6          0.05         -0.06         1.24 o                         
   8   9   6         19.66         13.72         1.94 o                         
  -9  10   6         29.63         33.26         3.20 o                         
  -8  10   6         13.28         15.93         2.67 o                         
  -7  10   6         27.07         26.45         2.88 o                         
  -6  10   6         14.27         11.20         1.98 o                         
  -5  10   6        178.22        179.25         9.14 o                         
  -4  10   6        345.12        363.38        13.95 o                         
  -3  10   6         69.12         52.42         3.73 o                         
  -2  10   6          2.59          3.77         1.15 o                         
  -1  10   6         36.23         32.16         2.35 o                         
   0  10   6        263.37        282.20         9.20 o                         
   1  10   6        152.40        143.00         6.61 o                         
   2  10   6          5.58          6.27         2.26 o                         
   3  10   6        379.87        403.44        14.70 o                         
   4  10   6        215.40        238.88         9.88 o                         
   5  10   6         40.11         36.67         3.48 o                         
   6  10   6          0.00          0.33         1.28 o                         
   7  10   6         26.67         20.65         3.05 o                         
  -9  11   6         17.01         12.87         4.00 o                         
  -8  11   6          2.11          1.64         1.65 o                         
  -7  11   6         17.29         19.31         2.48 o                         
  -6  11   6          2.86          1.78         1.36 o                         
  -5  11   6         19.11         24.40         2.38 o                         
  -4  11   6         56.84         61.80         4.90 o                         
  -3  11   6        426.92        440.50        34.02 o                         
  -2  11   6        248.92        245.26        17.52 o                         
  -1  11   6         49.98         57.87         3.37 o                         
   0  11   6         35.29         38.07         3.73 o                         
   1  11   6         40.73         41.67         4.06 o                         
   2  11   6          0.19          0.61         1.64 o                         
   3  11   6         16.65         24.59         2.75 o                         
   4  11   6         52.60         60.86         4.09 o                         
   5  11   6          0.32          0.28         1.41 o                         
   6  11   6          1.33          2.30         1.14 o                         
   7  11   6          0.15          0.85         1.25 o                         
  -8  12   6          1.70          2.55         1.51 o                         
  -7  12   6         67.22         75.33         4.71 o                         
  -6  12   6        107.26        120.80         6.49 o                         
  -5  12   6         37.59         43.14         3.19 o                         
  -4  12   6          7.19          9.45         1.94 o                         
  -3  12   6          0.40          0.42         1.20 o                         
  -2  12   6         16.26         16.16         1.94 o                         
  -1  12   6         12.69         10.90         4.06 o                         
   0  12   6        125.33        135.67         8.19 o                         
   1  12   6         73.43         60.66         4.93 o                         
   2  12   6        325.60        332.87        14.83 o                         
   3  12   6         12.86         12.58         1.81 o                         
   4  12   6          0.18          0.29         1.33 o                         
   5  12   6         12.51         12.31         1.49 o                         
   6  12   6         11.83         15.48         1.80 o                         
   7  12   6          4.17          4.93         1.91 o                         
  -8  13   6          5.37          3.92         2.12 o                         
  -7  13   6         52.66         54.91         3.64 o                         
  -6  13   6          3.11          4.08         1.44 o                         
  -5  13   6         57.23         59.50         4.13 o                         
  -4  13   6         14.88         12.49         2.14 o                         
  -3  13   6         67.63         67.70         6.30 o                         
  -2  13   6          2.07          0.16         1.62 o                         
  -1  13   6          2.50          1.89         1.95 o                         
   0  13   6          0.74          0.18         1.79 o                         
   1  13   6         10.52         13.61         2.87 o                         
   2  13   6          4.67          5.01         1.52 o                         
   3  13   6          0.21          0.39         1.22 o                         
   4  13   6          3.99          2.50         1.30 o                         
   5  13   6          2.18          3.17         1.07 o                         
   6  13   6         62.05         71.65         3.52 o                         
  -7  14   6         18.21         20.50         2.37 o                         
  -6  14   6         46.51         48.09         5.34 o                         
  -5  14   6         97.28         89.16         5.25 o                         
  -4  14   6         10.30          8.16         2.20 o                         
  -3  14   6         31.06         46.14        10.24 o                         
  -2  14   6          0.99         -0.30         1.77 o                         
  -1  14   6         24.05         13.70         2.41 o                         
   0  14   6         41.75         39.38         3.47 o                         
   1  14   6        151.31        153.60         7.04 o                         
   2  14   6          1.45         -0.12         1.25 o                         
   3  14   6         24.69         26.24         2.18 o                         
   4  14   6          7.02          5.71         1.27 o                         
   5  14   6         18.88         15.59         1.55 o                         
  -7  15   6         17.85         18.94         3.28 o                         
  -6  15   6          0.08          0.09         1.39 o                         
  -5  15   6         20.88         24.24         7.65 o                         
  -4  15   6         21.95         26.58         4.06 o                         
  -3  15   6          4.44          2.08         1.78 o                         
  -2  15   6          1.93          1.44         1.82 o                         
  -1  15   6         61.87         57.13         4.13 o                         
   0  15   6         10.81         13.31         2.22 o                         
   1  15   6          4.99          5.13         1.74 o                         
   2  15   6          0.10         -0.62         1.60 o                         
   3  15   6          3.58          0.28         1.68 o                         
   4  15   6          0.35          1.03         0.93 o                         
   5  15   6          0.01          0.10         0.83 o                         
  -6  16   6         19.15         22.50         1.99 o                         
  -5  16   6         27.04         25.57         3.22 o                         
  -4  16   6          7.20          8.01         2.52 o                         
  -3  16   6         40.71         44.64         4.23 o                         
  -2  16   6         18.46         22.19         3.12 o                         
  -1  16   6        109.73         95.45         6.06 o                         
   0  16   6          8.01          6.01         1.61 o                         
   1  16   6         20.16         22.38         3.27 o                         
   2  16   6         40.97         34.56         3.45 o                         
   3  16   6         12.72         14.28         1.86 o                         
   4  16   6          3.34          1.08         1.14 o                         
  -5  17   6          0.31          0.28         1.29 o                         
  -4  17   6         24.49         22.56         2.39 o                         
  -3  17   6          0.55         -0.06         1.26 o                         
  -2  17   6          1.69          3.35         1.37 o                         
  -1  17   6          4.73          2.30         1.62 o                         
   0  17   6          2.99          2.05         1.26 o                         
   1  17   6          1.00          2.45         1.28 o                         
   2  17   6         15.20         17.41         2.22 o                         
   3  17   6          2.54          1.71         0.92 o                         
  -3  18   6          0.60          0.69         1.41 o                         
  -2  18   6          0.16          0.84         0.89 o                         
  -1  18   6         12.39          6.88         1.83 o                         
   0  18   6         14.37         12.21         2.35 o                         
   1  18   6         25.73         25.83         3.02 o                         
  -9   0   7         71.64         79.55         7.25 o                         
  -7   0   7          0.65          0.42         3.02 o                         
  -5   0   7         44.08         37.16         3.70 o                         
  -3   0   7        341.93        347.90        11.23 o                         
  -1   0   7         27.76         32.38         4.08 o                         
   1   0   7        869.59        919.66        30.69 o                         
   3   0   7        911.77        961.95        32.46 o                         
   5   0   7        109.51        113.57        14.77 o                         
   7   0   7         10.97         12.01         3.60 o                         
 -10   1   7          5.76          4.48         1.11 o                         
  -9   1   7         97.57         98.62         8.31 o                         
  -8   1   7         27.23         24.45         2.80 o                         
  -7   1   7          9.99         13.65         2.20 o                         
  -6   1   7         24.73         31.89         2.54 o                         
  -5   1   7        189.81        182.22         6.57 o                         
  -4   1   7        453.55        520.92        11.19 o                         
  -3   1   7        202.30        188.21         6.87 o                         
  -2   1   7         81.44         78.96         3.73 o                         
  -1   1   7        100.00         99.13         4.87 o                         
   0   1   7         63.90         52.23         3.45 o                         
   1   1   7        101.10        106.74         4.88 o                         
   2   1   7        102.55        101.97         5.12 o                         
   3   1   7        139.59        154.81         5.81 o                         
   4   1   7         96.11        100.40         6.19 o                         
   5   1   7         32.49         28.59         3.69 o                         
   6   1   7          4.81          3.62         2.32 o                         
   7   1   7        133.05        126.92        12.62 o                         
   8   1   7          2.31          2.62         1.50 o                         
 -10   2   7          7.90          9.34         1.32 o                         
  -9   2   7          0.06          0.34         1.32 o                         
  -8   2   7          7.50          4.13         1.64 o                         
  -7   2   7        132.22        142.44         6.95 o                         
  -6   2   7       1120.46       1164.33        27.80 o                         
  -5   2   7         76.79         69.82         2.90 o                         
  -4   2   7        208.58        206.31         5.79 o                         
  -3   2   7         10.74         12.05         1.29 o                         
  -2   2   7       1896.74       2050.93        47.58 o                         
  -1   2   7        107.86        118.82         4.97 o                         
   0   2   7         50.94         69.17         4.01 o                         
   1   2   7          0.00          0.86         1.17 o                         
   2   2   7          5.77          6.16         1.49 o                         
   3   2   7         60.09         58.44         3.56 o                         
   4   2   7        587.98        550.16        26.29 o                         
   5   2   7          0.93          3.13         2.08 o                         
   6   2   7        106.24         98.26         8.20 o                         
   7   2   7          4.74          3.16         2.22 o                         
   8   2   7         13.19         16.75         2.86 o                         
 -10   3   7         47.21         45.49         3.44 o                         
  -9   3   7         30.72         31.08         2.43 o                         
  -8   3   7          1.19          0.54         1.32 o                         
  -7   3   7         25.04         30.89         2.99 o                         
  -6   3   7         77.91         80.69         3.59 o                         
  -5   3   7          3.96          4.75         1.26 o                         
  -4   3   7         27.26         22.76         1.64 o                         
  -3   3   7         33.57         50.38         3.94 o                         
  -2   3   7        161.31        177.70         7.45 o                         
  -1   3   7         31.87         20.93         1.75 o                         
   0   3   7        418.44        417.36        10.59 o                         
   1   3   7         15.36         18.05         1.97 o                         
   2   3   7        158.65        161.54         6.42 o                         
   3   3   7         28.06         22.00         2.09 o                         
   4   3   7          0.26          1.05         1.78 o                         
   5   3   7          4.03          2.52         2.25 o                         
   6   3   7          1.38          0.01         1.89 o                         
   7   3   7         55.02         59.18         4.57 o                         
   8   3   7         28.66         29.86         2.12 o                         
 -10   4   7          5.02          6.25         1.15 o                         
  -9   4   7         91.11         81.89         7.30 o                         
  -8   4   7        169.14        162.15        13.65 o                         
  -7   4   7         48.47         46.07         3.24 o                         
  -6   4   7         56.07         54.64         3.25 o                         
  -5   4   7         23.03         23.70         2.15 o                         
  -4   4   7        306.65        303.52         8.62 o                         
  -3   4   7        203.42        202.50         7.14 o                         
  -2   4   7        134.82         97.02         3.65 o                         
  -1   4   7         94.61        118.45         4.52 o                         
   0   4   7       1142.12       1108.17        24.11 o                         
   1   4   7        577.79        632.11        17.02 o                         
   2   4   7          5.51          7.06         1.93 o                         
   3   4   7         73.47         80.25         4.41 o                         
   4   4   7         28.38         24.56         5.77 o                         
   5   4   7         62.97         59.83         8.25 o                         
   6   4   7         41.97         41.39         3.41 o                         
   7   4   7          0.56          0.82         1.47 o                         
   8   4   7         22.21         25.30         2.01 o                         
 -10   5   7          5.44          6.71         1.36 o                         
  -9   5   7         83.87         91.34         5.33 o                         
  -8   5   7          8.12          6.10         2.53 o                         
  -7   5   7          0.50          2.85         2.88 o                         
  -6   5   7          4.75          5.33         2.32 o                         
  -5   5   7        256.73        265.89         8.14 o                         
  -4   5   7          3.44          4.10         1.33 o                         
  -3   5   7        318.09        322.82         9.26 o                         
  -2   5   7         47.44         54.95         2.83 o                         
  -1   5   7          0.50          4.88         1.53 o                         
   0   5   7        154.23        156.76         5.99 o                         
   1   5   7        577.79        651.17        18.57 o                         
   2   5   7          1.65          4.98         2.24 o                         
   3   5   7         56.94         65.42         3.98 o                         
   4   5   7         69.49         81.63         9.22 o                         
   5   5   7          0.02          0.01         1.77 o                         
   6   5   7          6.11          6.44         1.79 o                         
   7   5   7         69.35         81.43         5.94 o                         
   8   5   7          0.70         -0.30         0.88 o                         
 -10   6   7          0.03         -0.20         1.00 o                         
  -9   6   7          5.17          4.41         1.65 o                         
  -8   6   7         16.45         11.15         2.16 o                         
  -7   6   7        176.13        176.34         9.08 o                         
  -6   6   7        417.99        395.58        19.00 o                         
  -5   6   7        240.96        230.31         8.42 o                         
  -4   6   7         11.90         17.73         1.72 o                         
  -3   6   7        234.45        227.68         7.27 o                         
  -2   6   7        208.53        197.27         6.28 o                         
  -1   6   7        420.27        442.35        13.55 o                         
   0   6   7         78.61         63.02         3.53 o                         
   1   6   7         24.19         21.42         2.12 o                         
   2   6   7          3.40          5.12         1.52 o                         
   3   6   7         10.33          7.78         1.71 o                         
   4   6   7         96.22         82.94         5.63 o                         
   5   6   7          8.97          8.58         1.48 o                         
   6   6   7          0.52         -0.31         1.46 o                         
   7   6   7         33.91         37.40         2.52 o                         
   8   6   7          0.53          1.26         0.88 o                         
 -10   7   7         67.42         61.03         3.32 o                         
  -9   7   7          2.22          3.81         1.45 o                         
  -8   7   7         27.69         29.14         2.55 o                         
  -7   7   7          4.81          8.87         2.28 o                         
  -6   7   7         18.61         18.04         2.03 o                         
  -5   7   7          5.57          4.17         2.07 o                         
  -4   7   7          4.76          5.08         1.23 o                         
  -3   7   7        122.44        107.37         4.05 o                         
  -2   7   7         67.35         72.98         3.14 o                         
  -1   7   7          1.02          1.65         1.35 o                         
   0   7   7        320.79        359.85        11.21 o                         
   1   7   7         21.38         28.02         2.10 o                         
   2   7   7         14.77         18.51         2.09 o                         
   3   7   7         26.12         33.71         4.77 o                         
   4   7   7         28.69         29.95         3.24 o                         
   5   7   7         37.53         39.21         2.59 o                         
   6   7   7          0.24          1.41         1.11 o                         
   7   7   7          5.92          5.59         1.39 o                         
  -9   8   7         13.30         11.78         1.73 o                         
  -8   8   7         94.63         90.83         4.46 o                         
  -7   8   7         36.70         30.51         3.90 o                         
  -6   8   7         15.09         16.18         1.87 o                         
  -5   8   7        105.23         98.52         5.44 o                         
  -4   8   7         32.18         34.35         2.81 o                         
  -3   8   7        235.25        238.09         7.23 o                         
  -2   8   7         55.92         47.84         2.97 o                         
  -1   8   7         39.54         40.11         2.91 o                         
   0   8   7        572.26        604.38        14.95 o                         
   1   8   7        211.90        238.67         7.74 o                         
   2   8   7         42.07         34.98         2.85 o                         
   3   8   7         26.16         26.42         3.11 o                         
   4   8   7         86.80        102.82         6.73 o                         
   5   8   7          1.26          0.58         1.09 o                         
   6   8   7         36.19         28.63         2.67 o                         
   7   8   7          3.58          2.23         1.10 o                         
  -9   9   7         11.28         10.44         1.77 o                         
  -8   9   7         31.08         29.46         2.70 o                         
  -7   9   7         72.58         74.84         7.87 o                         
  -6   9   7         13.10         13.48         1.92 o                         
  -5   9   7         59.54         56.82         3.89 o                         
  -4   9   7        110.81         96.98         5.43 o                         
  -3   9   7         47.24         54.86         4.06 o                         
  -2   9   7        145.38        149.52         8.09 o                         
  -1   9   7        182.68        180.11         6.38 o                         
   0   9   7         13.36         16.91         2.16 o                         
   1   9   7        128.95        144.53         8.85 o                         
   2   9   7        122.03        134.23         7.49 o                         
   3   9   7         24.79         37.36         3.68 o                         
   4   9   7         86.57        112.01         6.91 o                         
   5   9   7         15.95         12.52         1.71 o                         
   6   9   7          0.22         -0.64         1.01 o                         
   7   9   7          0.20          0.27         0.92 o                         
  -9  10   7          0.68          1.94         1.30 o                         
  -8  10   7          0.01         -0.15         1.31 o                         
  -7  10   7         83.95         95.98         7.05 o                         
  -6  10   7        106.29        108.30         5.59 o                         
  -5  10   7         84.15         93.75         5.27 o                         
  -4  10   7          9.29         12.41         2.24 o                         
  -3  10   7        228.74        200.68        15.60 o                         
  -2  10   7         59.40         66.62         4.12 o                         
  -1  10   7          2.57          1.04         1.88 o                         
   0  10   7         97.60        108.17         6.13 o                         
   1  10   7        111.58         96.93         5.08 o                         
   2  10   7        401.08        432.17        14.79 o                         
   3  10   7         12.58          7.98         2.27 o                         
   4  10   7          0.18          0.71         1.81 o                         
   5  10   7          6.98          4.90         1.42 o                         
   6  10   7         44.16         39.01         3.24 o                         
   7  10   7          3.80          2.33         1.91 o                         
  -8  11   7         33.40         36.61         2.37 o                         
  -7  11   7         66.61         77.84         4.60 o                         
  -6  11   7         52.58         51.72         4.04 o                         
  -5  11   7        113.17        119.97         9.01 o                         
  -4  11   7          0.11          0.64         1.30 o                         
  -3  11   7        103.24         92.62         7.02 o                         
  -2  11   7          3.52          2.81         1.61 o                         
  -1  11   7         24.05         17.75         2.76 o                         
   0  11   7        173.89        168.54         7.78 o                         
   1  11   7        122.60        117.16         6.07 o                         
   2  11   7        112.27        115.76         6.77 o                         
   3  11   7        167.96        174.95        13.68 o                         
   4  11   7         19.68         18.46         2.09 o                         
   5  11   7         43.15         43.77         2.55 o                         
   6  11   7         13.90         12.97         1.58 o                         
  -8  12   7          3.91          4.38         1.20 o                         
  -7  12   7         28.78         30.80         2.32 o                         
  -6  12   7         14.16         11.49         1.73 o                         
  -5  12   7         30.10         26.33         2.59 o                         
  -4  12   7          3.22          5.19         1.41 o                         
  -3  12   7        174.72        206.31         9.84 o                         
  -2  12   7          7.77          7.07         1.72 o                         
  -1  12   7         47.40         45.07         3.94 o                         
   0  12   7         95.85        108.95         5.92 o                         
   1  12   7          2.13          2.97         1.86 o                         
   2  12   7         34.49         35.35         3.61 o                         
   3  12   7         26.63         21.37         2.65 o                         
   4  12   7         69.83         75.53         3.92 o                         
   5  12   7         10.51         10.89         1.51 o                         
   6  12   7          0.02         -0.74         0.80 o                         
  -7  13   7         28.74         28.78         3.64 o                         
  -6  13   7         24.14         22.21         2.42 o                         
  -5  13   7         15.45         24.19         2.47 o                         
  -4  13   7         68.30         81.25         6.33 o                         
  -3  13   7          6.42          5.35         1.91 o                         
  -2  13   7          4.61          1.03         2.17 o                         
  -1  13   7        110.53        105.35         6.48 o                         
   0  13   7          1.11          2.91         2.83 o                         
   1  13   7        139.43        128.05         7.23 o                         
   2  13   7        121.96        122.98         6.56 o                         
   3  13   7         13.60         22.30         2.86 o                         
   4  13   7         25.72         23.19         2.02 o                         
   5  13   7         14.02         11.83         1.48 o                         
  -7  14   7          6.12          4.45         1.55 o                         
  -6  14   7         67.28         79.07         5.42 o                         
  -5  14   7          4.04          6.21         2.24 o                         
  -4  14   7          0.45          0.70         1.70 o                         
  -3  14   7          4.10          2.70         1.68 o                         
  -2  14   7        120.02        131.59        11.25 o                         
  -1  14   7         16.70         13.77         2.98 o                         
   0  14   7         21.75         15.78         2.56 o                         
   1  14   7         14.32         14.89         2.45 o                         
   2  14   7         62.56         57.26         4.40 o                         
   3  14   7         18.84         17.00         2.10 o                         
   4  14   7          0.90          0.70         0.82 o                         
   5  14   7          1.42          0.37         1.53 o                         
  -6  15   7         27.04         24.94         2.80 o                         
  -5  15   7         20.30         26.16         2.56 o                         
  -4  15   7          6.09          4.78         1.61 o                         
  -3  15   7         21.94         23.61         3.25 o                         
  -2  15   7          9.29          7.02         3.76 o                         
  -1  15   7          3.22          3.02         1.70 o                         
   0  15   7         26.59         26.26         2.83 o                         
   1  15   7          2.48          1.39         1.61 o                         
   2  15   7         13.09          9.85         4.00 o                         
   3  15   7         12.94         10.56         2.47 o                         
   4  15   7          6.17          1.78         1.31 o                         
  -5  16   7         19.25         17.47         1.98 o                         
  -4  16   7         21.74         21.55         2.23 o                         
  -3  16   7         17.05         15.47         2.33 o                         
  -2  16   7          0.65         -0.42         1.82 o                         
  -1  16   7          0.12          0.94         1.54 o                         
   0  16   7         63.44         58.87         4.98 o                         
   1  16   7          0.71         -0.13         1.50 o                         
   2  16   7          0.63          0.28         1.61 o                         
   3  16   7         21.29         17.46         1.93 o                         
  -3  17   7          8.67          8.77         1.67 o                         
  -2  17   7         14.04         20.02         2.91 o                         
  -1  17   7         51.55         48.75        15.93 o                         
   0  17   7          0.64          0.26         1.75 o                         
   1  17   7          0.26          0.88         1.07 o                         
 -10   0   8          4.75          4.39         1.83 o                         
  -8   0   8         11.84         12.60         7.22 o                         
  -6   0   8        387.00        424.59        17.90 o                         
  -4   0   8        341.24        387.42        14.65 o                         
  -2   0   8       1986.67       1939.94        61.05 o                         
   0   0   8          7.74          8.89         2.32 o                         
   2   0   8         43.59         51.08         4.56 o                         
   4   0   8          1.90          5.25         9.45 o                         
   6   0   8         13.28         14.40         5.03 o                         
   8   0   8          0.88         -0.37         1.64 o                         
 -10   1   8         13.23         10.84         2.02 o                         
  -9   1   8         38.84         44.21         3.08 o                         
  -8   1   8          0.82         -0.30         1.39 o                         
  -7   1   8          2.46          4.08         1.50 o                         
  -6   1   8        111.54        128.51         4.93 o                         
  -5   1   8        146.11        174.21         5.56 o                         
  -4   1   8          0.35          1.50         1.22 o                         
  -3   1   8        198.21        175.81         6.28 o                         
  -2   1   8          0.33          3.86         1.30 o                         
  -1   1   8        103.01        100.26         4.88 o                         
   0   1   8         43.76         59.49         3.45 o                         
   1   1   8         23.27         26.07         2.84 o                         
   2   1   8        427.12        476.10        13.17 o                         
   3   1   8          0.20          2.27         1.45 o                         
   4   1   8          0.69          0.51         2.43 o                         
   5   1   8          4.20          2.52         2.26 o                         
   6   1   8          2.85         10.60         2.71 o                         
   7   1   8         21.65         27.09         4.30 o                         
   8   1   8          9.09         14.24         3.02 o                         
 -10   2   8          1.74          1.48         0.93 o                         
  -9   2   8        276.86        305.16        19.88 o                         
  -8   2   8         24.07         28.25         2.86 o                         
  -7   2   8          0.17          1.88         1.43 o                         
  -6   2   8         22.16         25.57         2.12 o                         
  -5   2   8         12.40         14.02         1.75 o                         
  -4   2   8        194.64        218.30         6.32 o                         
  -3   2   8          4.66          1.69         1.28 o                         
  -2   2   8         36.13         44.65         2.41 o                         
  -1   2   8          2.85         -0.16         1.20 o                         
   0   2   8        132.49        154.12         6.01 o                         
   1   2   8        223.82        264.86         8.51 o                         
   2   2   8        108.90        107.81         5.75 o                         
   3   2   8         19.79         27.28         3.39 o                         
   4   2   8         63.58         74.70         6.31 o                         
   5   2   8        176.88        200.04        53.06 o                         
   6   2   8          0.53          1.96         1.69 o                         
   7   2   8          4.72          2.91         1.36 o                         
 -10   3   8          1.72          3.36         0.75 o                         
  -9   3   8         42.02         43.33         3.38 o                         
  -8   3   8          0.58          0.37         1.48 o                         
  -7   3   8          7.16          7.35         1.91 o                         
  -6   3   8          0.40          0.50         1.33 o                         
  -5   3   8        664.02        666.80        21.59 o                         
  -4   3   8          6.38          5.47         1.28 o                         
  -3   3   8         17.32         12.11         1.74 o                         
  -2   3   8          9.11         18.76         1.71 o                         
  -1   3   8         13.63         13.56         1.79 o                         
   0   3   8         29.16         47.40         2.75 o                         
   1   3   8       1174.49       1275.84        29.84 o                         
   2   3   8        574.25        638.05        17.91 o                         
   3   3   8        104.44        105.13         6.48 o                         
   4   3   8         16.56         20.12         3.51 o                         
   5   3   8         47.01         58.00         4.98 o                         
   6   3   8          0.06          1.99         1.60 o                         
   7   3   8         69.14         66.76         5.62 o                         
 -10   4   8          2.63          0.99         0.92 o                         
  -9   4   8          0.11          0.32         1.11 o                         
  -8   4   8          1.60          1.77         1.32 o                         
  -7   4   8         86.88         88.89         5.17 o                         
  -6   4   8        253.76        279.96        10.02 o                         
  -5   4   8         55.54         54.83         4.05 o                         
  -4   4   8        104.60        107.63         4.94 o                         
  -3   4   8        207.83        225.49         8.83 o                         
  -2   4   8       1058.97       1102.40        24.12 o                         
  -1   4   8        106.80        156.02         7.26 o                         
   0   4   8        212.36        228.26         8.55 o                         
   1   4   8        519.69        594.44        17.67 o                         
   2   4   8        135.46        158.75         8.47 o                         
   3   4   8          0.91          0.56         1.92 o                         
   4   4   8         26.20         31.44         4.72 o                         
   5   4   8         29.40         24.27         4.32 o                         
   6   4   8         10.90         12.26         2.27 o                         
   7   4   8          0.52          1.97         1.26 o                         
  -9   5   8          0.50          1.17         1.29 o                         
  -8   5   8          0.94          2.49         1.64 o                         
  -7   5   8          2.59          6.22         2.36 o                         
  -6   5   8        351.47        384.08        14.07 o                         
  -5   5   8         86.09         93.99         6.26 o                         
  -4   5   8          0.15          0.28         1.23 o                         
  -3   5   8        355.54        372.05        14.64 o                         
  -2   5   8          0.81          1.85         1.47 o                         
  -1   5   8         45.82         51.88         5.20 o                         
   0   5   8         77.72         63.35         4.08 o                         
   1   5   8         29.42         34.91         3.06 o                         
   2   5   8         78.93         88.39         5.79 o                         
   3   5   8          1.78          2.80         1.53 o                         
   4   5   8         11.88         11.52         1.97 o                         
   5   5   8          0.28          1.36         1.57 o                         
   6   5   8         23.60         19.70         5.56 o                         
   7   5   8         36.06         26.99         4.47 o                         
  -9   6   8         44.50         45.39         3.15 o                         
  -8   6   8         69.64         80.95         4.93 o                         
  -7   6   8         16.44         10.35         2.12 o                         
  -6   6   8         10.11          7.96         1.67 o                         
  -5   6   8          3.44          5.40         1.53 o                         
  -4   6   8        321.79        340.47        11.49 o                         
  -3   6   8        109.41        101.61         5.17 o                         
  -2   6   8        232.79        241.56         8.22 o                         
  -1   6   8         27.84         28.42         2.59 o                         
   0   6   8         61.25         64.92         4.46 o                         
   1   6   8         56.02         69.16         5.45 o                         
   2   6   8          0.01         -0.91         1.58 o                         
   3   6   8         44.85         62.46         4.11 o                         
   4   6   8        111.51        119.20        10.52 o                         
   5   6   8         20.39         17.10         2.42 o                         
   6   6   8          3.51          3.17         1.43 o                         
   7   6   8          0.33          0.41         1.05 o                         
  -9   7   8          8.15          7.58         1.75 o                         
  -8   7   8          5.82          4.93         2.02 o                         
  -7   7   8         41.03         46.14         4.61 o                         
  -6   7   8         20.74         17.48         1.98 o                         
  -5   7   8        106.53         89.48         5.43 o                         
  -4   7   8          3.74          1.56         1.48 o                         
  -3   7   8        125.42        113.06         7.74 o                         
  -2   7   8         69.76         63.92         4.20 o                         
  -1   7   8         30.91         38.49         3.27 o                         
   0   7   8        117.46        148.52         7.42 o                         
   1   7   8        215.66        228.61         9.26 o                         
   2   7   8        179.45        223.99         8.95 o                         
   3   7   8          1.64          0.97         1.63 o                         
   4   7   8         19.22         14.43         2.01 o                         
   5   7   8         20.83         21.06         2.24 o                         
   6   7   8          7.41          4.57         1.76 o                         
   7   7   8          8.11          7.57         1.60 o                         
  -9   8   8          0.11         -0.91         1.07 o                         
  -8   8   8          4.16          3.99         1.39 o                         
  -7   8   8         30.70         32.88         2.67 o                         
  -6   8   8         69.76         65.28         4.15 o                         
  -5   8   8         13.57         12.35         1.88 o                         
  -4   8   8        174.12        182.69        11.24 o                         
  -3   8   8        294.57        319.53        18.81 o                         
  -2   8   8         21.39         31.75         3.24 o                         
  -1   8   8         38.36         28.03         3.35 o                         
   0   8   8         55.33         47.80         3.66 o                         
   1   8   8        173.36        171.74         7.85 o                         
   2   8   8         20.88         24.57         3.00 o                         
   3   8   8         10.04          9.31         2.34 o                         
   4   8   8          6.61          6.82         2.07 o                         
   5   8   8         21.89         18.11         1.94 o                         
   6   8   8         19.25         19.32         2.76 o                         
  -8   9   8         28.77         29.74         3.64 o                         
  -7   9   8         16.60         20.09         2.35 o                         
  -6   9   8        105.36        101.83         4.39 o                         
  -5   9   8         13.79         14.75         1.96 o                         
  -4   9   8          0.27         -0.10         1.43 o                         
  -3   9   8        303.11        389.07        14.38 o                         
  -2   9   8          2.33          8.74         2.48 o                         
  -1   9   8        111.66        137.04        16.40 o                         
   0   9   8          2.61          0.23         1.72 o                         
   1   9   8        283.39        333.53        12.13 o                         
   2   9   8          4.50          3.77         1.97 o                         
   3   9   8         66.77         69.22         4.69 o                         
   4   9   8         34.20         36.77         4.39 o                         
   5   9   8         11.16         14.80         2.33 o                         
   6   9   8          7.92          4.25         1.26 o                         
  -8  10   8         61.47         64.57         3.76 o                         
  -7  10   8          2.32          2.85         1.37 o                         
  -6  10   8          4.39          3.43         1.49 o                         
  -5  10   8         77.47         71.16         6.68 o                         
  -4  10   8        171.09        191.35         9.73 o                         
  -3  10   8        109.36        123.88         8.72 o                         
  -2  10   8        260.90        233.96        16.37 o                         
  -1  10   8         42.07         34.30         3.99 o                         
   0  10   8         14.88         16.05         2.91 o                         
   1  10   8        181.72        183.23         7.22 o                         
   2  10   8          2.37          0.01         1.60 o                         
   3  10   8         70.02         72.43         7.51 o                         
   4  10   8         64.77         68.79         4.35 o                         
   5  10   8          0.46          0.60         1.10 o                         
   6  10   8          1.18          2.78         1.18 o                         
  -8  11   8          1.82          1.75         2.01 o                         
  -7  11   8         19.07         26.27         3.65 o                         
  -6  11   8         62.75         57.22         3.51 o                         
  -5  11   8         13.97          8.71         1.86 o                         
  -4  11   8         15.63         11.27         2.07 o                         
  -3  11   8         64.41         62.15         4.36 o                         
  -2  11   8         11.84          6.81         1.69 o                         
  -1  11   8         49.18         48.03         5.57 o                         
   0  11   8          0.31         -1.18         2.09 o                         
   1  11   8          3.67          5.31         2.06 o                         
   2  11   8          0.34          1.17         1.66 o                         
   3  11   8         22.22         23.37         2.62 o                         
   4  11   8         10.19          9.29         1.69 o                         
   5  11   8          3.04          2.41         1.04 o                         
  -7  12   8         24.70         27.69         2.89 o                         
  -6  12   8        119.71        122.39         6.31 o                         
  -5  12   8          0.63         -0.21         1.29 o                         
  -4  12   8         30.20         30.02         2.58 o                         
  -3  12   8         53.69         54.51         5.00 o                         
  -2  12   8         19.21         15.96         2.71 o                         
  -1  12   8         28.94         33.71         3.14 o                         
   0  12   8         14.13          5.91         1.77 o                         
   1  12   8          4.87          3.05         1.88 o                         
   2  12   8         52.69         56.10         4.12 o                         
   3  12   8          4.82          1.84         1.30 o                         
   4  12   8          0.06          0.10         1.00 o                         
   5  12   8          4.31          3.21         1.10 o                         
  -6  13   8         12.50         11.79         1.81 o                         
  -5  13   8          4.25          3.89         1.39 o                         
  -4  13   8         14.83         23.52         2.50 o                         
  -3  13   8          4.39          8.97         3.12 o                         
  -2  13   8          6.26          5.00         1.94 o                         
  -1  13   8         32.55         26.62         2.65 o                         
   0  13   8         26.95         29.78         3.05 o                         
   1  13   8        117.84         94.86         6.39 o                         
   2  13   8          6.34          5.66         1.84 o                         
   3  13   8         40.68         34.99         2.72 o                         
   4  13   8          0.01          0.12         0.78 o                         
  -6  14   8          8.22          7.26         1.49 o                         
  -5  14   8         49.74         42.96         2.82 o                         
  -4  14   8          8.47         11.58         1.98 o                         
  -3  14   8          0.13         -0.29         1.41 o                         
  -2  14   8          6.51          1.37         1.44 o                         
  -1  14   8         74.85         66.03         4.34 o                         
   0  14   8         15.48         13.26         2.07 o                         
   1  14   8         53.99         48.34         3.47 o                         
   2  14   8          0.01          0.41         1.33 o                         
   3  14   8          2.89          1.50         1.28 o                         
  -5  15   8          0.26          1.28         0.88 o                         
  -4  15   8         17.27         16.58         2.16 o                         
  -3  15   8          0.57          2.16         3.86 o                         
  -2  15   8          1.17         -0.25         1.45 o                         
  -1  15   8         79.04         73.38         4.95 o                         
   0  15   8         17.91         16.90         1.99 o                         
   1  15   8          3.65          2.53         1.76 o                         
   2  15   8          1.78          0.43         1.05 o                         
  -3  16   8          7.04          8.22         3.76 o                         
  -2  16   8          6.38         10.70         2.18 o                         
  -1  16   8          4.51          5.11         1.48 o                         
   0  16   8          0.26         -0.53         1.66 o                         
   1  16   8          3.98          2.52         2.14 o                         
  -9   0   9         76.63         68.54         8.94 o                         
  -7   0   9         74.92         83.37         6.94 o                         
  -5   0   9        566.14        581.57        58.98 o                         
  -3   0   9       1327.35       1509.53        74.52 o                         
  -1   0   9         47.72         66.03         7.24 o                         
   1   0   9          3.84          3.65         3.44 o                         
   3   0   9         22.18         34.14         4.97 o                         
   5   0   9          2.50          2.43         3.18 o                         
   7   0   9          4.33          5.03         2.28 o                         
  -9   1   9          2.43          4.37         1.60 o                         
  -8   1   9         17.84         17.74         4.31 o                         
  -7   1   9         34.39         34.78         2.82 o                         
  -6   1   9         70.49         65.74         3.56 o                         
  -5   1   9         80.78         84.52         7.21 o                         
  -4   1   9         33.78         48.12         3.60 o                         
  -3   1   9          4.97          8.70         2.58 o                         
  -2   1   9         27.85         31.84         3.25 o                         
  -1   1   9        209.01        241.91         8.99 o                         
   0   1   9         59.71         59.23         6.26 o                         
   1   1   9         59.18         72.03        21.57 o                         
   2   1   9          0.79         -0.97         1.81 o                         
   3   1   9         32.71         28.93         5.34 o                         
   4   1   9        144.22        120.65        10.46 o                         
   5   1   9         16.35         22.79         3.95 o                         
   6   1   9          0.21         -0.89         1.27 o                         
   7   1   9          6.46          5.03         2.28 o                         
  -9   2   9          3.65          2.66         2.45 o                         
  -8   2   9          5.56          7.86         1.51 o                         
  -7   2   9         22.47         25.61         2.19 o                         
  -6   2   9         53.97         62.19         4.20 o                         
  -5   2   9         16.00         15.93         2.94 o                         
  -4   2   9        105.48         78.19         5.47 o                         
  -3   2   9         19.08         15.91         2.32 o                         
  -2   2   9         29.20         22.08         2.86 o                         
  -1   2   9         61.48         81.34         5.20 o                         
   0   2   9        316.22        408.99        18.13 o                         
   1   2   9          8.16          5.67         2.75 o                         
   2   2   9         78.28         74.35         6.36 o                         
   3   2   9         11.08         13.33         2.97 o                         
   4   2   9        108.96        138.08        29.88 o                         
   5   2   9          0.21          4.12         2.48 o                         
   6   2   9          3.15          1.24         2.22 o                         
   7   2   9          0.11          0.42         1.80 o                         
  -9   3   9          0.00          1.30         1.12 o                         
  -8   3   9         36.75         35.28         3.79 o                         
  -7   3   9         25.47         32.22         2.47 o                         
  -6   3   9        177.01        189.64         9.63 o                         
  -5   3   9         61.33         55.70         4.71 o                         
  -4   3   9        135.21        136.94         6.42 o                         
  -3   3   9        123.72        120.20         5.93 o                         
  -2   3   9          0.91          0.19         2.44 o                         
  -1   3   9          1.09          4.86         2.77 o                         
   0   3   9        148.97        176.85        10.06 o                         
   1   3   9          4.05          1.82         1.90 o                         
   2   3   9          8.71          9.01         2.67 o                         
   3   3   9         13.78          7.10         2.81 o                         
   4   3   9         25.24         26.83         4.60 o                         
   5   3   9          0.39          0.74         2.10 o                         
   6   3   9          0.09          0.23         1.67 o                         
  -9   4   9         59.02         54.81         3.96 o                         
  -8   4   9         75.92         71.04         3.87 o                         
  -7   4   9          6.32          8.50         2.08 o                         
  -6   4   9          0.50          0.89         1.70 o                         
  -5   4   9        168.56        195.26         9.93 o                         
  -4   4   9        179.69        171.46        11.01 o                         
  -3   4   9        368.70        390.16        13.66 o                         
  -2   4   9         26.09         29.20         3.71 o                         
  -1   4   9         21.26         16.85         3.23 o                         
   0   4   9         75.31        103.47         7.07 o                         
   1   4   9          6.43         11.01         2.52 o                         
   2   4   9          0.07          1.82         1.97 o                         
   3   4   9          0.15         -1.04         1.54 o                         
   4   4   9         45.06         57.95         5.71 o                         
   5   4   9          6.95          6.61         2.30 o                         
   6   4   9          6.05          4.15         1.80 o                         
  -9   5   9          0.19          0.44         1.23 o                         
  -8   5   9         27.76         23.67         2.99 o                         
  -7   5   9          9.03          5.52         1.58 o                         
  -6   5   9         29.12         23.74         2.53 o                         
  -5   5   9         99.61        117.19         7.10 o                         
  -4   5   9         56.24         70.82         6.80 o                         
  -3   5   9         27.03         29.15         3.50 o                         
  -2   5   9         64.64         89.53         5.70 o                         
  -1   5   9        232.61        236.67        12.20 o                         
   0   5   9         47.78         65.96         6.35 o                         
   1   5   9        301.47        300.16        12.68 o                         
   2   5   9         18.84         24.52         2.70 o                         
   3   5   9         28.60         27.82         2.84 o                         
   4   5   9         24.65         27.64         2.84 o                         
   5   5   9         12.10         11.35         2.05 o                         
   6   5   9          0.29          1.59         1.18 o                         
  -9   6   9         10.44          9.22         2.91 o                         
  -8   6   9         18.21         18.66         2.62 o                         
  -7   6   9          9.24          8.46         1.68 o                         
  -6   6   9         44.56         35.23         3.01 o                         
  -5   6   9         44.33         49.36         3.64 o                         
  -4   6   9          5.20          1.48         1.82 o                         
  -3   6   9        200.61        171.60         8.67 o                         
  -2   6   9          5.17          4.37         1.99 o                         
  -1   6   9        264.11        292.78        12.35 o                         
   0   6   9         95.53        115.35         6.76 o                         
   1   6   9         36.52         49.35         4.38 o                         
   2   6   9         53.93         50.23         4.55 o                         
   3   6   9          0.12         -1.35         1.47 o                         
   4   6   9         23.83         19.14         2.79 o                         
   5   6   9          0.56          2.78         1.46 o                         
   6   6   9          1.69          2.04         1.02 o                         
  -8   7   9          0.03          1.75         1.57 o                         
  -7   7   9          0.27          0.35         1.30 o                         
  -6   7   9         57.72         60.92         3.86 o                         
  -5   7   9         98.15        105.33         5.10 o                         
  -4   7   9        128.62        119.86         5.78 o                         
  -3   7   9         55.57         58.87         4.37 o                         
  -2   7   9         18.52         31.90         3.50 o                         
  -1   7   9          5.50          3.85         1.84 o                         
   0   7   9         26.17         29.50         3.35 o                         
   1   7   9          0.20          1.00         1.88 o                         
   2   7   9          0.19         -1.40         1.71 o                         
   3   7   9          2.76          5.61         1.44 o                         
   4   7   9          1.86          1.57         1.10 o                         
   5   7   9         20.99         23.06         2.21 o                         
   6   7   9          0.19          0.20         0.91 o                         
  -8   8   9         51.67         53.73         4.04 o                         
  -7   8   9         12.95         12.14         1.91 o                         
  -6   8   9         44.97         43.14         2.89 o                         
  -5   8   9          9.49          7.57         1.69 o                         
  -4   8   9          9.35         15.22         2.08 o                         
  -3   8   9         11.29          8.53         1.94 o                         
  -2   8   9         15.37         20.80         2.95 o                         
  -1   8   9         39.26         54.87         3.94 o                         
   0   8   9          1.85          5.23         1.71 o                         
   1   8   9         12.61         12.39         2.24 o                         
   2   8   9          3.70          2.45         1.39 o                         
   3   8   9          0.53          0.48         1.71 o                         
   4   8   9         50.08         45.86         2.97 o                         
   5   8   9          2.63          1.49         1.08 o                         
  -8   9   9          0.05          0.48         1.14 o                         
  -7   9   9         36.98         34.11         2.49 o                         
  -6   9   9          4.29          5.54         1.65 o                         
  -5   9   9         15.25         12.58         1.82 o                         
  -4   9   9         15.89         12.21         2.05 o                         
  -3   9   9          0.08         -0.42         1.29 o                         
  -2   9   9         43.14         37.68         4.28 o                         
  -1   9   9          7.85          3.68         1.85 o                         
   0   9   9          5.74          0.40         1.73 o                         
   1   9   9         57.57         51.19         3.63 o                         
   2   9   9         40.89         39.89         4.54 o                         
   3   9   9         64.68         68.28         5.08 o                         
   4   9   9          0.00          0.02         1.22 o                         
   5   9   9          4.65          6.77         1.46 o                         
  -7  10   9          2.62          1.84         1.15 o                         
  -6  10   9         65.92         80.61         6.50 o                         
  -5  10   9          0.86          2.16         1.37 o                         
  -4  10   9          0.02          0.89         1.40 o                         
  -3  10   9        167.61        176.91        10.92 o                         
  -2  10   9          1.11          1.13         1.89 o                         
  -1  10   9         24.24         26.67         3.57 o                         
   0  10   9         42.69         42.51         3.81 o                         
   1  10   9         59.10         57.20         4.30 o                         
   2  10   9         25.15         22.25         3.79 o                         
   3  10   9          3.15          2.14         1.90 o                         
   4  10   9          0.37         -1.17         1.17 o                         
  -7  11   9          9.10          8.62         2.70 o                         
  -6  11   9         15.22         18.04         2.58 o                         
  -5  11   9         11.91         11.35         1.51 o                         
  -4  11   9         36.27         39.32         2.88 o                         
  -3  11   9         10.76         12.07         2.02 o                         
  -2  11   9         17.71         13.21         2.95 o                         
  -1  11   9          0.05          0.37         2.19 o                         
   0  11   9          1.23         -1.56         2.23 o                         
   1  11   9         25.25         27.32         3.48 o                         
   2  11   9          1.79          1.56         1.58 o                         
   3  11   9         33.36         41.77         4.60 o                         
   4  11   9          1.67          2.66         1.14 o                         
  -6  12   9          5.04          6.72         1.60 o                         
  -5  12   9         39.06         46.16         2.80 o                         
  -4  12   9          0.24         -1.19         1.19 o                         
  -3  12   9          3.01          0.77         1.46 o                         
  -2  12   9         17.19         17.37         2.44 o                         
  -1  12   9         33.86         26.85         3.34 o                         
   0  12   9          0.01         -1.60         1.60 o                         
   1  12   9         12.10         12.16         2.22 o                         
   2  12   9         26.31         20.03         2.10 o                         
   3  12   9          0.23          0.61         1.12 o                         
  -5  13   9          1.77          2.42         1.24 o                         
  -4  13   9          5.11          3.49         1.32 o                         
  -3  13   9          3.31          6.91         1.54 o                         
  -2  13   9          4.23          0.58         1.20 o                         
  -1  13   9          7.37          9.74         1.74 o                         
   0  13   9         15.50          8.25         1.78 o                         
   1  13   9         23.35         20.75         2.46 o                         
   2  13   9          1.04          1.00         1.31 o                         
   3  13   9          9.52         13.81         2.75 o                         
  -4  14   9          2.98          1.16         0.93 o                         
  -3  14   9         11.59         12.64         1.60 o                         
  -2  14   9          3.08          1.10         1.13 o                         
  -1  14   9          0.04         -0.80         1.26 o                         
   0  14   9          0.85         -0.08         1.03 o                         
   1  14   9          5.47          4.68         1.31 o                         
  -2  15   9          0.00         -0.81         0.98 o                         
  -1  15   9          9.83          6.87         1.94 o                         
   0  15   9          1.35          2.22         2.12 o                         
  -8   0  10         11.41          4.71         4.18 o                         
  -6   0  10         20.03         29.95         6.09 o                         
  -4   0  10        164.20        129.51        10.24 o                         
  -2   0  10         68.22        130.67        15.45 o                         
   0   0  10         25.29         22.65         5.61 o                         
   2   0  10        139.63        134.64        10.07 o                         
   4   0  10          2.90          1.85         3.07 o                         
  -8   1  10         15.98         16.10         3.25 o                         
  -7   1  10          1.25         -0.66         1.74 o                         
  -6   1  10         52.25         47.51         5.18 o                         
  -5   1  10        130.11        145.02         9.99 o                         
  -4   1  10         37.74         38.41         3.30 o                         
  -3   1  10         58.74         65.82         4.23 o                         
  -2   1  10        257.68        258.00        13.10 o                         
  -1   1  10         39.15         28.73         4.41 o                         
   0   1  10         32.92         31.60         4.78 o                         
   1   1  10          0.03          0.30         1.95 o                         
   2   1  10         65.04         67.33         4.35 o                         
   3   1  10          1.94          0.07         2.15 o                         
   4   1  10         47.35         48.23         6.31 o                         
   5   1  10          3.64          4.22         2.28 o                         
  -8   2  10          0.81         -1.16         3.57 o                         
  -7   2  10          5.89         10.91         1.97 o                         
  -6   2  10          6.28          4.54         1.90 o                         
  -5   2  10        102.36         89.07         9.39 o                         
  -4   2  10         15.31          8.48         2.33 o                         
  -3   2  10         65.54         79.72         4.69 o                         
  -2   2  10          1.16          1.62         1.99 o                         
  -1   2  10          3.31          2.90         1.85 o                         
   0   2  10          8.03          5.51         2.32 o                         
   1   2  10         87.99        117.94         7.77 o                         
   2   2  10         28.49         28.81         3.29 o                         
   3   2  10          8.13         10.17         2.11 o                         
   4   2  10          7.82         12.83         2.53 o                         
   5   2  10          6.36          3.82         1.81 o                         
  -8   3  10          3.44          4.17         1.52 o                         
  -7   3  10          0.05          1.20         1.36 o                         
  -6   3  10          7.65          9.41         2.10 o                         
  -5   3  10        325.79        347.39        14.93 o                         
  -4   3  10         47.55         49.45         3.58 o                         
  -3   3  10         13.45         12.57         2.51 o                         
  -2   3  10         43.84         47.40         4.21 o                         
  -1   3  10         15.18         19.52         2.67 o                         
   0   3  10         19.30         26.49         4.04 o                         
   1   3  10         42.69         46.17         4.89 o                         
   2   3  10        200.57        208.79         8.51 o                         
   3   3  10          7.85          6.32         1.91 o                         
   4   3  10         19.10         19.59         2.85 o                         
   5   3  10         15.61         17.31         2.97 o                         
  -8   4  10          4.57          4.85         1.36 o                         
  -7   4  10         82.42         77.62         4.80 o                         
  -6   4  10         19.50         20.98         2.76 o                         
  -5   4  10         59.69         83.26         5.58 o                         
  -4   4  10         28.95         20.59         2.49 o                         
  -3   4  10         66.61         74.45         4.50 o                         
  -2   4  10         32.96         41.78         5.99 o                         
  -1   4  10          0.01         -0.29         1.78 o                         
   0   4  10          0.27          0.34         2.09 o                         
   1   4  10        160.97        144.56         9.32 o                         
   2   4  10        134.41        128.01         6.19 o                         
   3   4  10          3.24          0.88         1.45 o                         
   4   4  10          0.00         -0.50         1.38 o                         
   5   4  10          0.12          0.21         1.51 o                         
  -8   5  10          6.59          3.82         1.48 o                         
  -7   5  10          2.29          2.86         1.21 o                         
  -6   5  10         40.92         27.87         3.04 o                         
  -5   5  10         58.55         51.22         4.25 o                         
  -4   5  10          0.18          1.93         1.96 o                         
  -3   5  10         64.60         89.66         6.08 o                         
  -2   5  10        337.72        335.50        15.30 o                         
  -1   5  10         27.71         28.08         3.38 o                         
   0   5  10        138.69        144.24         7.64 o                         
   1   5  10         13.08         14.23         2.57 o                         
   2   5  10          1.99          0.87         1.48 o                         
   3   5  10          0.08         -0.18         1.45 o                         
   4   5  10         36.19         47.67         3.32 o                         
   5   5  10          0.06          0.00         1.35 o                         
  -8   6  10          6.88          9.43         2.83 o                         
  -7   6  10          1.37          3.28         1.60 o                         
  -6   6  10        140.74        140.81         7.48 o                         
  -5   6  10          9.65          9.81         2.25 o                         
  -4   6  10          0.21          0.25         2.07 o                         
  -3   6  10          2.93          1.73         1.76 o                         
  -2   6  10          2.45         -1.53         2.03 o                         
  -1   6  10          0.79          1.30         1.81 o                         
   0   6  10          0.04         -1.07         1.90 o                         
   1   6  10        103.98        113.59         5.69 o                         
   2   6  10          0.76          0.61         1.39 o                         
   3   6  10          0.32         -0.61         1.44 o                         
   4   6  10          4.47          5.43         1.70 o                         
   5   6  10          4.80          2.02         3.49 o                         
  -7   7  10          5.07          1.66         1.32 o                         
  -6   7  10          1.70          1.33         1.29 o                         
  -5   7  10         21.42         20.98         2.81 o                         
  -4   7  10          1.70          2.47         1.51 o                         
  -3   7  10         27.74         24.53         2.64 o                         
  -2   7  10          3.38          7.57         2.69 o                         
  -1   7  10          1.17         -0.47         1.67 o                         
   0   7  10         11.21         18.10         3.09 o                         
   1   7  10          0.37          0.09         1.67 o                         
   2   7  10         68.81         70.77         3.65 o                         
   3   7  10         21.09         21.92         2.62 o                         
   4   7  10          0.00         -0.21         1.14 o                         
  -7   8  10         21.31         21.46         1.61 o                         
  -6   8  10        126.92        137.45         6.91 o                         
  -5   8  10         50.24         53.61         2.96 o                         
  -4   8  10          7.23          8.67         1.78 o                         
  -3   8  10        117.02        119.87         5.67 o                         
  -2   8  10          0.25          1.56         1.86 o                         
  -1   8  10         23.06         28.06         3.07 o                         
   0   8  10          9.34         17.72         3.27 o                         
   1   8  10         82.75         67.50         3.99 o                         
   2   8  10          8.09          7.88         1.42 o                         
   3   8  10          5.31          4.16         3.07 o                         
   4   8  10          3.31          2.69         1.59 o                         
  -7   9  10          1.30          2.50         1.47 o                         
  -6   9  10          1.18          1.72         0.95 o                         
  -5   9  10          1.50          0.54         1.08 o                         
  -4   9  10         12.20         20.95         2.19 o                         
  -3   9  10         60.28         75.83         3.82 o                         
  -2   9  10         93.25         90.06         7.29 o                         
  -1   9  10          8.19          3.63         1.69 o                         
   0   9  10          0.03         -1.51         1.67 o                         
   1   9  10          3.20          5.28         1.78 o                         
   2   9  10          9.74          6.81         1.72 o                         
   3   9  10          7.45          6.03         1.32 o                         
   4   9  10         11.88         13.02         2.75 o                         
  -6  10  10         38.89         33.79         2.05 o                         
  -5  10  10         26.33         22.20         1.96 o                         
  -4  10  10          1.99          2.47         1.04 o                         
  -3  10  10          0.08          0.90         1.25 o                         
  -2  10  10          8.73          4.61         1.98 o                         
  -1  10  10         35.25         37.13         3.63 o                         
   0  10  10          1.88          1.97         1.53 o                         
   1  10  10         23.34         20.90         2.51 o                         
   2  10  10          0.86          3.03         1.17 o                         
   3  10  10          1.47          2.23         1.07 o                         
  -5  11  10          0.60         -0.40         0.91 o                         
  -4  11  10         15.80         17.80         1.59 o                         
  -3  11  10          2.76          3.61         1.43 o                         
  -2  11  10         19.87         23.18         2.78 o                         
  -1  11  10          1.72          1.08         2.00 o                         
   0  11  10         22.68         18.79         3.18 o                         
   1  11  10          1.29          3.72         1.66 o                         
   2  11  10          5.00          5.44         1.16 o                         
  -4  12  10         10.73          6.53         1.35 o                         
  -3  12  10         12.99         10.09         2.65 o                         
  -2  12  10          0.12          0.04         1.63 o                         
  -1  12  10          6.80          6.98         2.16 o                         
   0  12  10          5.84          9.28         2.39 o                         
   1  12  10         21.22         14.64         4.21 o                         
  -3  13  10          0.13         -1.54         1.57 o                         
  -2  13  10          0.41          0.48         1.45 o                         
  -1  13  10          5.00         -0.44         1.47 o                         
   0  13  10         21.34         19.31         2.01 o                         
  -7   0  11         23.97         14.82         3.39 o                         
  -5   0  11        179.91        184.86        15.77 o                         
  -3   0  11          3.02          8.57         4.82 o                         
  -1   0  11          5.90          5.82         4.23 o                         
   1   0  11         12.14         17.61         3.57 o                         
   3   0  11          0.44         -0.56         2.54 o                         
  -7   1  11          0.00         -0.49         1.52 o                         
  -6   1  11          0.78         -0.88         1.84 o                         
  -5   1  11          1.81         -2.32         2.32 o                         
  -4   1  11          0.92          0.25         1.62 o                         
  -3   1  11         99.55         64.62         7.27 o                         
  -2   1  11         34.69         40.55         4.37 o                         
  -1   1  11         19.73         22.66         3.45 o                         
   0   1  11          3.86          2.52         2.12 o                         
   1   1  11          0.51         -1.57         1.57 o                         
   2   1  11          0.32          0.94         1.24 o                         
   3   1  11          0.27          0.58         1.24 o                         
   4   1  11          5.88          7.91         2.70 o                         
  -7   2  11          0.82          0.03         1.36 o                         
  -6   2  11          4.40          5.66         2.00 o                         
  -5   2  11          3.22          2.52         1.71 o                         
  -4   2  11         13.93          9.63         1.87 o                         
  -3   2  11          8.13         11.86         3.38 o                         
  -2   2  11          7.48          7.66         2.40 o                         
  -1   2  11          3.78          3.21         1.97 o                         
   0   2  11         87.88         85.88         4.80 o                         
   1   2  11         21.23         20.41         2.59 o                         
   2   2  11         55.84         55.00         4.25 o                         
   3   2  11          0.29         -0.72         1.48 o                         
   4   2  11          3.71          2.79         1.38 o                         
  -7   3  11         16.02         13.52         1.80 o                         
  -6   3  11         62.91         60.92         4.09 o                         
  -5   3  11          5.17          2.21         1.62 o                         
  -4   3  11          1.69          1.06         1.56 o                         
  -3   3  11        128.24         84.37         6.53 o                         
  -2   3  11         85.24         89.22         5.60 o                         
  -1   3  11          0.15         -0.92         1.90 o                         
   0   3  11          0.35          1.45         1.38 o                         
   1   3  11          7.09         11.69         1.77 o                         
   2   3  11          5.17          5.59         2.02 o                         
   3   3  11          1.39          0.83         1.46 o                         
   4   3  11          1.65          1.27         1.04 o                         
  -7   4  11          4.16          4.01         1.20 o                         
  -6   4  11         24.74         19.59         2.33 o                         
  -5   4  11        106.87        107.53         6.94 o                         
  -4   4  11         42.57         50.21         3.60 o                         
  -3   4  11         14.46         21.42         2.75 o                         
  -2   4  11         41.22         49.66         4.13 o                         
  -1   4  11          2.73          1.24         1.52 o                         
   0   4  11         35.47         31.53         3.21 o                         
   1   4  11         23.66         22.48         2.34 o                         
   2   4  11          2.21          1.55         1.47 o                         
   3   4  11          7.32          8.04         1.44 o                         
   4   4  11          1.34          1.26         0.97 o                         
  -7   5  11          8.15         10.02         1.64 o                         
  -6   5  11          0.68          1.18         1.28 o                         
  -5   5  11          7.28          2.54         1.52 o                         
  -4   5  11         21.29         21.95         2.41 o                         
  -3   5  11          1.36          4.89         2.43 o                         
  -2   5  11         11.28          3.83         2.65 o                         
  -1   5  11         58.76         48.73         4.47 o                         
   0   5  11         20.07         18.43         2.49 o                         
   1   5  11          8.45          7.97         1.80 o                         
   2   5  11         14.99         22.16         2.70 o                         
   3   5  11          0.01          1.22         1.09 o                         
  -6   6  11          2.63          2.62         1.21 o                         
  -5   6  11          9.18         10.06         1.79 o                         
  -4   6  11         61.74         75.79         4.37 o                         
  -3   6  11         52.57         70.68         8.81 o                         
  -2   6  11         13.17         11.17         2.99 o                         
  -1   6  11          1.90          5.11         2.04 o                         
   0   6  11         26.33         23.72         2.33 o                         
   1   6  11         55.51         58.83         3.57 o                         
   2   6  11         30.04         26.94         2.23 o                         
   3   6  11          4.73          5.23         1.60 o                         
  -6   7  11         21.66         22.18         1.94 o                         
  -5   7  11          9.61         11.28         1.71 o                         
  -4   7  11          1.28         -0.11         1.18 o                         
  -3   7  11          3.83          6.09         2.06 o                         
  -2   7  11         54.59         50.42         4.26 o                         
  -1   7  11          1.96          2.27         1.80 o                         
   0   7  11          6.88          7.70         2.18 o                         
   1   7  11          0.19         -0.24         1.23 o                         
   2   7  11         15.55         13.96         3.73 o                         
   3   7  11          5.47          4.18         1.64 o                         
  -6   8  11         92.41         85.38         3.66 o                         
  -5   8  11          3.93          3.05         1.05 o                         
  -4   8  11          2.54          4.28         1.23 o                         
  -3   8  11          2.77          4.48         1.53 o                         
  -2   8  11         21.65         22.89         3.42 o                         
  -1   8  11          4.30          4.88         1.81 o                         
   0   8  11          1.62         -0.64         1.21 o                         
   1   8  11          6.87          3.57         1.29 o                         
   2   8  11          1.43          2.42         1.77 o                         
  -5   9  11         14.14         15.39         1.43 o                         
  -4   9  11         35.84         33.71         2.07 o                         
  -3   9  11          0.48          1.78         1.33 o                         
  -2   9  11         41.77         37.94         2.89 o                         
  -1   9  11         23.45         23.56         2.65 o                         
   0   9  11          0.34         -1.26         1.26 o                         
   1   9  11          4.81          3.55         1.78 o                         
   2   9  11         18.75         30.48         4.71 o                         
  -4  10  11          5.50          3.54         1.13 o                         
  -3  10  11         18.13         12.98         1.91 o                         
  -2  10  11         22.54         19.52         2.29 o                         
  -1  10  11          0.69          0.71         1.39 o                         
   0  10  11          8.92         11.23         2.02 o                         
   1  10  11         32.53         29.43         4.50 o                         
  -3  11  11          3.82          0.48         1.75 o                         
  -2  11  11         24.21         22.22         2.80 o                         
  -1  11  11          5.27          6.67         2.49 o                         
  -6   0  12         19.57         10.90         2.75 o                         
  -4   0  12          4.10         15.72         3.81 o                         
  -2   0  12         13.10         18.52         5.29 o                         
   0   0  12         11.84         16.16         3.13 o                         
   2   0  12          1.27          0.86         1.21 o                         
  -6   1  12          0.40         -1.00         1.29 o                         
  -5   1  12          0.69          1.27         2.01 o                         
  -4   1  12          9.56         11.89         3.04 o                         
  -3   1  12         38.88         29.88         4.38 o                         
  -2   1  12          8.51          3.80         2.42 o                         
  -1   1  12          2.78          6.17         3.89 o                         
   0   1  12          0.04          0.59         1.19 o                         
   1   1  12         13.14          9.77         1.73 o                         
   2   1  12          2.77          3.69         1.29 o                         
  -6   2  12          0.07         -1.22         1.22 o                         
  -5   2  12         83.04         84.48         5.89 o                         
  -4   2  12         13.95         11.18         2.43 o                         
  -3   2  12         12.64         11.60         2.33 o                         
  -2   2  12          2.95          2.98         1.75 o                         
  -1   2  12         19.82         18.28         2.82 o                         
   0   2  12          0.18         -1.14         1.27 o                         
   1   2  12          2.30          0.66         1.04 o                         
   2   2  12          1.48          1.78         1.10 o                         
  -6   3  12          0.96          0.84         1.77 o                         
  -5   3  12          3.53          4.98         1.53 o                         
  -4   3  12         14.21         12.10         2.94 o                         
  -3   3  12         31.05         25.46         4.90 o                         
  -2   3  12          1.02         -0.46         1.64 o                         
  -1   3  12          2.48          1.85         1.69 o                         
   0   3  12          1.19          2.90         1.07 o                         
   1   3  12          5.29          7.09         1.32 o                         
   2   3  12          0.61          0.48         1.03 o                         
  -5   4  12          0.21          2.32         1.25 o                         
  -4   4  12         19.02         25.16         3.27 o                         
  -3   4  12          1.16         -0.61         1.56 o                         
  -2   4  12          8.60          8.41         2.37 o                         
  -1   4  12          1.72          1.05         1.39 o                         
   0   4  12          0.78          0.95         1.14 o                         
   1   4  12         32.49         26.26         2.61 o                         
   2   4  12         11.39         10.44         1.69 o                         
  -5   5  12         19.90         18.20         1.99 o                         
  -4   5  12          0.11          1.00         1.25 o                         
  -3   5  12          3.49          3.87         2.83 o                         
  -2   5  12         29.94         33.99         3.89 o                         
  -1   5  12          0.61          1.51         1.24 o                         
   0   5  12          1.12          1.90         1.87 o                         
   1   5  12          0.52          0.25         1.10 o                         
  -4   6  12          5.59          2.91         1.59 o                         
  -3   6  12         30.56         33.84         7.57 o                         
  -2   6  12         16.94         11.59         3.07 o                         
  -1   6  12          4.15          0.51         1.17 o                         
   0   6  12          0.52         -0.25         0.92 o                         
   1   6  12          6.29          1.22         1.59 o                         
  -4   7  12          4.64          2.70         2.12 o                         
  -3   7  12         24.25         20.81         7.65 o                         
  -2   7  12          0.08          0.74         1.39 o                         
  -1   7  12          0.09         -1.19         1.35 o                         
   0   7  12          0.84         -0.55         1.08 o                         
  -2   8  12          4.02          2.03         1.28 o                         
  -1   0  13         25.85         31.07         5.08 o                         
                                                                                
